# Supplementary material for: (NH4)2[UO2Cl4]·2H2O, a new uranyl tetra­chloride with ammonium charge-balancing cations
Source: Acta Crystallogr E Crystallogr Commun. 2023 Jul 7;79(Pt 8):702–6. doi: 10.1107/S2056989023005753 (PMC10439412; doi:10.1107/S2056989023005753)
Supplement: Supplementary file 1 [file e-79-00702-sup1.cif]

##############################################################################
#                                                                            #
# This CIF contains the data in a paper accepted for publication in          #
# Acta Crystallographica Section E. It conforms to the requirements of       #
# Notes for Authors for Acta Crystallographica Section E, and has been       #
# peer reviewed under the auspices of the IUCr Commission on Journals.       #
#                                                                            #
# Full details of the Crystallographic Information File format               #
# are given in the paper "The Crystallographic Information File (CIF):       #
# a New Standard Archive File for Crystallography" by S. R. Hall, F. H.      #
# Allen and I. D. Brown [Acta Cryst. (1991), A47, 655-685].                  #
#                                                                            #
# The current version of the core CIF dictionary is obtainable from          #
# ftp://ftp.iucr.org/pub/cif_core.dic.                                       #
#                                                                            #
# Software is freely available for graphical display of the structure(s)     #
# in this CIF. For information consult the CIF software page                 #
# http://www.iucr.org/resources/cif/software.                                #
#                                                                            #
# This file may be used for bona fide research purposes within the           #
# scientific community so long as proper attribution is given to the journal # 
# article from which it was obtained.                                        #
#                                                                            #
##############################################################################
data_I
_audit_creation_method     'SHELXL-2019/1'
_journal_date_recd_electronic     2023-05-25
_journal_date_accepted     2023-06-29
_journal_name_full     'Acta Crystallographica, Section E'
_journal_year     2023
_journal_volume     79
_journal_issue      8
_journal_page_first     0
_journal_page_last     0
_journal_paper_category     GI
_journal_paper_doi     10.1107/S2056989023005753
_journal_coeditor_code     PK2687
_publ_contact_author_name     'Robert G. Surbella III'
_publ_contact_author_address
;
Pacific Northwest National Laboratory, 902 Battelle Boulevard, Richland,
WA 99354, USA
;
_publ_contact_author_email     'robert.surbella@pnnl.gov'
_publ_contact_author_fax     ?
_publ_contact_author_phone    '(509)372-6350'
_publ_section_title
;
(NH~4~)~2~[UO~2~Cl~4~]\\cdot2H~2~O, a new uranyl tetrachloride with ammonium
charge-balancing cations
;
loop_
    _publ_author_name
    _publ_author_footnote
    _publ_author_address
    'Kohlgruber, Tsuyoshi A.' .
;
Pacific Northwest National Laboratory, 902 Battelle Boulevard, Richland, WA
99354, USA
;
    'Surbella III, Robert G.' .
;
Pacific Northwest National Laboratory, 902 Battelle Boulevard, Richland, WA
99354, USA
;
_publ_section_synopsis
;
While several actinyl tetrahalides have been synthesized and their structures
reported, (NH~4~)~2~(UO~2~Cl~4~)\\cdot2H~2~O represents a new uranyl
tetrachloride salt synthesized in a slow evaporation from a 2 <i>M</i>
hydrochloric acid solution. Its optical properties were measured by diffuse
reflectance and luminescence spectroscopies, while powder X-ray diffraction
confirmed an ammonium chloride impurity phase.
;
_chemical_name_systematic
;
Diammonium uranyl tetrachloride dihydrate
;
_chemical_name_common     ?
_chemical_formula_moiety     '2(N H4 +), Cl4 O2 U 2-, 2(H2 O)'
_chemical_formula_sum     'Cl4 H12 N2 O4 U'
_chemical_formula_iupac     '(N H4)2 [U O2 Cl4], 2H2 O'
_chemical_formula_weight     483.95
_chemical_melting_point     ?
_space_group_crystal_system     triclinic
_space_group_name_H-M_alt     'P -1'
_space_group_name_Hall     '-P 1'
loop_
    _space_group_symop_operation_xyz
    'x, y, z'
    '-x, -y, -z'
_cell_length_a     6.6574(4)
_cell_length_b     6.6954(4)
_cell_length_c     7.4018(4)
_cell_angle_alpha     99.827(2)
_cell_angle_beta     93.879(2)
_cell_angle_gamma     117.3540(10)
_cell_volume     284.69(3)
_cell_formula_units_Z     1
_cell_measurement_reflns_used     9764
_cell_measurement_theta_min     3.49
_cell_measurement_theta_max     36.73
_cell_measurement_temperature     100(2)
_exptl_crystal_description     'block'
_exptl_crystal_colour     'yellow'
_exptl_crystal_size_max     0.100
_exptl_crystal_size_mid     0.030
_exptl_crystal_size_min     0.030
_exptl_crystal_density_diffrn     2.823
_exptl_crystal_density_meas     ?
_exptl_crystal_density_method     ?
_exptl_crystal_F_000     218
_exptl_absorpt_coefficient_mu     15.171
_exptl_absorpt_correction_type     multi-scan
_exptl_absorpt_process_details
;
(SADABS; Krause <i>et al.</i>, 2015)
;
_exptl_absorpt_correction_T_min     0.4598
_exptl_absorpt_correction_T_max     0.7471
_diffrn_ambient_temperature     100(2)
_diffrn_radiation_type     'Mo K\a'
_diffrn_radiation_wavelength     0.71073
_diffrn_radiation_source     'microsource Diamond II'
_diffrn_radiation_monochromator     ?
_diffrn_measurement_device_type     'Bruker D8 Venture'
_diffrn_measurement_method     '\f and \w scans'
_diffrn_detector_area_resol_mean     ?
_diffrn_reflns_number     24049
_diffrn_reflns_av_R_equivalents     0.0424
_diffrn_reflns_av_unetI/netI     0.0210
_diffrn_reflns_theta_min     3.495
_diffrn_reflns_theta_max     36.766
_diffrn_reflns_theta_full     25.242
_diffrn_measured_fraction_theta_max     0.984
_diffrn_measured_fraction_theta_full     0.972
_diffrn_reflns_limit_h_min     -11
_diffrn_reflns_limit_h_max     11
_diffrn_reflns_limit_k_min     -11
_diffrn_reflns_limit_k_max     11
_diffrn_reflns_limit_l_min     -12
_diffrn_reflns_limit_l_max     12
_refine_special_details     ?
_reflns_number_total     2803
_reflns_number_gt     2803
_reflns_threshold_expression     'I > 2\s(I)'
_refine_ls_structure_factor_coef     Fsqd
_refine_ls_matrix_type     full
_refine_ls_R_factor_all     0.0166
_refine_ls_R_factor_gt     0.0166
_refine_ls_wR_factor_gt     0.0406
_refine_ls_wR_factor_ref     0.0406
_refine_ls_goodness_of_fit_ref     1.093
_refine_ls_restrained_S_all     1.091
_refine_ls_number_reflns     2803
_refine_ls_number_parameters     76
_refine_ls_number_restraints     12
_refine_ls_hydrogen_treatment     refall
_refine_ls_weighting_scheme     calc
_refine_ls_weighting_details
                      'w=1/[\s^2^(Fo^2^)+(0.0306P)^2^] where P=(Fo^2^+2Fc^2^)/3'
_atom_sites_solution_hydrogens     difmap
_atom_sites_solution_primary     dual
_atom_sites_solution_secondary     difmap
_refine_ls_shift/su_max     0.001
_refine_ls_shift/su_mean     0.000
_refine_diff_density_max     2.936
_refine_diff_density_min     -1.974
_refine_ls_extinction_method     none
_refine_ls_extinction_coef     .
loop_
    _atom_type_symbol
    _atom_type_description
    _atom_type_scat_dispersion_real
    _atom_type_scat_dispersion_imag
    _atom_type_scat_source
    'N' 'N' 0.0061 0.0033
                         'International Tables Vol C Tables 4.2.6.8 and 6.1.1.4'
    'H' 'H' 0.0000 0.0000
                         'International Tables Vol C Tables 4.2.6.8 and 6.1.1.4'
    'O' 'O' 0.0106 0.0060
                         'International Tables Vol C Tables 4.2.6.8 and 6.1.1.4'
    'Cl' 'Cl' 0.1484 0.1585
                         'International Tables Vol C Tables 4.2.6.8 and 6.1.1.4'
    'U' 'U' -9.6767 9.6646
                         'International Tables Vol C Tables 4.2.6.8 and 6.1.1.4'
_computing_data_collection
;
APEX4 (Bruker, 2014)
;
_computing_cell_refinement
;
SAINT (Bruker, 2014)
;
_computing_data_reduction
;
SAINT (Bruker, 2014)
;
_computing_structure_solution
;
<i>SHELXT</i> (Sheldrick, 2015a)
;
_computing_structure_refinement
;
SHELXL (Sheldrick, 2015b)
;
_computing_molecular_graphics
;
CrystalMaker (CrystalMaker, 2014)
;
_computing_publication_material
;
publCIF (Westrip, 2010)
;
loop_
    _atom_site_type_symbol
    _atom_site_label
    _atom_site_fract_x
    _atom_site_fract_y
    _atom_site_fract_z
    _atom_site_U_iso_or_equiv
    _atom_site_adp_type
    _atom_site_calc_flag
    _atom_site_occupancy
    _atom_site_disorder_assembly
    _atom_site_disorder_group
    U U1 0.500000 0.500000 0.500000 0.00924(3) Uani d 1 . .
    Cl Cl1 0.11039(7) 0.32334(9) 0.63968(6) 0.01683(7) Uani d 1 . .
    Cl Cl2 0.27372(8) 0.27569(9) 0.15652(6) 0.01779(7) Uani d 1 . .
    O O1 0.4614(3) 0.7395(3) 0.4746(2) 0.0157(2) Uani d 1 . .
    O O1W 0.2602(3) 0.7346(3) 1.0758(2) 0.0193(2) Uani d 1 . .
    H H1A 0.173(10) 0.747(13) 1.169(7) 0.060(19) Uiso d 1 . .
    H H1B 0.253(11) 0.589(5) 1.071(9) 0.048(16) Uiso d 1 . .
    N N1 0.2678(3) 0.9378(3) 0.7673(2) 0.0165(2) Uani d 1 . .
    H H2A 0.227(6) 0.850(5) 0.846(4) 0.028(11) Uiso d 1 . .
    H H2B 0.186(5) 1.008(6) 0.765(5) 0.042(14) Uiso d 1 . .
    H H2C 0.247(7) 0.855(6) 0.657(2) 0.042(14) Uiso d 1 . .
    H H2D 0.412(2) 1.040(5) 0.800(5) 0.049(16) Uiso d 1 . .
loop_
    _atom_site_aniso_label
    _atom_site_aniso_U_11
    _atom_site_aniso_U_22
    _atom_site_aniso_U_33
    _atom_site_aniso_U_12
    _atom_site_aniso_U_13
    _atom_site_aniso_U_23
    U1 0.01069(4) 0.01103(4) 0.00762(4) 0.00584(3) 0.00291(2) 0.00367(2)
    Cl1 0.01357(14) 0.02264(19) 0.01467(15) 0.00771(14) 0.00622(12) 0.00655(14)
    Cl2 0.01902(16) 0.02084(18) 0.01029(14) 0.00814(14) 0.00083(12) 0.00047(13)
    O1 0.0210(5) 0.0150(5) 0.0159(5) 0.0113(5) 0.0057(4) 0.0067(4)
    O1W 0.0189(6) 0.0234(7) 0.0175(6) 0.0096(5) 0.0063(5) 0.0093(5)
    N1 0.0180(6) 0.0189(6) 0.0126(5) 0.0085(5) 0.0027(5) 0.0045(5)
_geom_special_details
;
All estimated standard deviations (esds), except those pertaining to the dihedral angle between two least squares (ls) planes, are estimated using the full covariance matrix.
 All esds (except the esd in the dihedral angle between two l.s. planes)
 are estimated using the full covariance matrix.  The cell esds are taken
 into account individually in the estimation of esds in distances, angles
 and torsion angles; correlations between esds in cell parameters are only
 used when they are defined by crystal symmetry.  An approximate (isotropic)
 treatment of cell esds is used for estimating esds involving l.s. planes.
;
loop_
    _geom_bond_atom_site_label_1
    _geom_bond_atom_site_label_2
    _geom_bond_site_symmetry_2
    _geom_bond_distance
    _geom_bond_publ_flag
    U1 O1 . 1.7745(14) ?
    U1 O1 2_666 1.7745(14) ?
    U1 Cl2 . 2.6623(4) ?
    U1 Cl2 2_666 2.6623(4) ?
    U1 Cl1 . 2.6752(5) ?
    U1 Cl1 2_666 2.6752(5) ?
    O1W H1A . 0.948(10) ?
    O1W H1B . 0.947(10) ?
    N1 H2A . 0.868(9) ?
    N1 H2B . 0.872(9) ?
    N1 H2C . 0.870(9) ?
    N1 H2D . 0.871(9) ?
loop_
    _geom_angle_atom_site_label_1
    _geom_angle_atom_site_label_2
    _geom_angle_atom_site_label_3
    _geom_angle_site_symmetry_1
    _geom_angle_site_symmetry_3
    _geom_angle
    _geom_angle_publ_flag
    O1 U1 O1 . 2_666 180.0 ?
    O1 U1 Cl2 . . 90.32(5) ?
    O1 U1 Cl2 2_666 . 89.68(5) ?
    O1 U1 Cl2 . 2_666 89.68(5) ?
    O1 U1 Cl2 2_666 2_666 90.32(5) ?
    Cl2 U1 Cl2 . 2_666 180.000(11) ?
    O1 U1 Cl1 . . 89.86(5) ?
    O1 U1 Cl1 2_666 . 90.13(5) ?
    Cl2 U1 Cl1 . . 91.145(15) ?
    Cl2 U1 Cl1 2_666 . 88.855(15) ?
    O1 U1 Cl1 . 2_666 90.14(5) ?
    O1 U1 Cl1 2_666 2_666 89.87(5) ?
    Cl2 U1 Cl1 . 2_666 88.855(15) ?
    Cl2 U1 Cl1 2_666 2_666 91.145(15) ?
    Cl1 U1 Cl1 . 2_666 180.000(17) ?
    H1A O1W H1B . . 104(6) ?
    H2A N1 H2B . . 109.7(14) ?
    H2A N1 H2C . . 109.8(14) ?
    H2B N1 H2C . . 109.1(14) ?
    H2A N1 H2D . . 109.7(14) ?
    H2B N1 H2D . . 109.1(14) ?
    H2C N1 H2D . . 109.5(14) ?
loop_
    _geom_hbond_atom_site_label_D
    _geom_hbond_atom_site_label_H
    _geom_hbond_atom_site_label_A
    _geom_hbond_site_symmetry_A
    _geom_hbond_distance_DH
    _geom_hbond_distance_HA
    _geom_hbond_distance_DA
    _geom_hbond_angle_DHA
    O1w H1A Cl1 2_567 0.95(6) 2.36(7) 3.283(2) 165(7)
    O1w H1B Cl2 1_556 0.95(5) 2.35(5) 3.268(2) 163(5)
    N1 H2A O1w 1_555 0.87(3) 2.02(3) 2.843(2) 157(3)
    N1 H2B Cl1 1_565 0.87(4) 2.68(4) 3.441(2) 148(3)
    N1 H2C O1 1_555 0.87(2) 2.32(4) 3.014(3) 137(4)
    N1 H2C Cl1 2_566 0.87(2) 2.77(3) 3.4060(17) 131(4)
    N1 H2D O1w 2_677 0.87(3) 2.03(3) 2.887(3) 169(3)
_shelx_space_group_comment
;
The symmetry employed for this shelxl refinement is uniquely defined
by the following loop, which should always be used as a source of
symmetry information in preference to the above space-group names.
They are only intended as comments.
;
_shelx_estimated_absorpt_T_min     0.312
_shelx_estimated_absorpt_T_max     0.659
_shelx_hkl_file
;
   1   0   0 6057.69  324.77
   1   0   0 6635.74  325.67
   1   0   0 6914.71  325.77
   1   0   0 6533.35  325.07
  -2   0   0 1319.07   68.39
  -2   0   0 1388.76   69.69
  -2   0   0 1348.47   68.09
  -2   0   0 1289.57   67.59
   2   0   0 1303.57   67.99
   2   0   0 1356.86   71.99
   2   0   0 1451.45   72.69
   2   0   0 1428.56   71.19
   2   0   0 1326.27   68.49
   2   0   0 1489.75   72.19
   2   0   0 1273.17   70.09
  -3   0   0 3988.80  212.48
  -3   0   0 4621.84  216.28
  -3   0   0 4480.55  213.18
   3   0   0 4225.68  216.48
   3   0   0 4047.99  217.28
   3   0   0 4669.53  219.78
   3   0   0 4134.99  213.08
   3   0   0 4292.57  216.78
   3   0   0 4152.28  218.18
   3   0   0 4205.08  213.78
   3   0   0 4341.77  219.78
  -4   0   0 4042.80  195.08
  -4   0   0 3786.22  189.68
  -4   0   0 4033.80  190.58
   4   0   0 3924.71  195.38
   4   0   0 3744.83  195.38
   4   0   0 3717.33  196.58
   4   0   0 3524.35  194.18
   4   0   0 4121.49  199.68
   4   0   0 3480.05  190.18
  -5   0   0 4728.63  222.68
  -5   0   0 4728.73  228.58
  -5   0   0 4323.47  220.58
  -5   0   0 4533.95  220.28
  -5   0   0 4529.55  221.48
   5   0   0 4259.77  226.38
   5   0   0 4624.54  232.08
   5   0   0 3917.81  227.38
   5   0   0 4319.87  229.58
   5   0   0 4022.40  221.08
   5   0   0 4839.52  227.88
   5   0   0 4450.05  227.18
  -6   0   0  385.86   22.00
  -6   0   0  465.55   24.90
  -6   0   0  420.06   30.70
  -6   0   0  397.26   21.70
  -6   0   0  442.46   24.80
   6   0   0  384.16   30.30
   6   0   0  464.65   29.80
   6   0   0  407.26   31.10
   6   0   0  394.26   28.50
   6   0   0  406.76   23.00
  -7   0   0  439.26   24.50
  -7   0   0  414.96   33.60
  -7   0   0  435.16   22.70
  -7   0   0  465.05   26.40
  -7   0   0  448.06   25.70
  -7   0   0  428.16   23.10
   7   0   0  437.46   33.10
   7   0   0  378.66   30.90
   7   0   0  400.16   29.00
   7   0   0  424.36   29.90
   7   0   0  413.56   24.10
   7   0   0  454.95   39.00
   7   0   0  443.96   30.40
  -8   0   0 1151.28   70.79
  -8   0   0 1273.97   65.19
  -8   0   0 1259.57   64.69
  -8   0   0 1343.97   67.89
  -8   0   0 1342.57   66.99
  -8   0   0 1225.78   65.19
  -8   0   0 1268.07   77.99
   8   0   0 1235.88   73.39
   8   0   0 1284.97   73.29
   8   0   0 1326.27   75.89
   8   0   0 1364.16   66.69
   8   0   0 1320.77   80.99
   8   0   0 1237.98   70.59
  -9   0   0  417.46   38.00
  -9   0   0  433.66   24.60
  -9   0   0  435.16   25.50
  -9   0   0  424.76   26.80
   9   0   0  487.75   36.50
   9   0   0  490.55   34.10
   9   0   0  498.45   43.90
   9   0   0  476.65   27.10
   9   0   0  481.85   30.90
   9   0   0  491.65   34.20
  10  -1   0  505.35   37.00
  10  -1   0  356.86   32.90
  10  -1   0  426.66   41.30
  10  -1   0  425.76   30.60
  10  -1   0  411.36   33.50
  10  -1   0  444.76   25.70
 -10   1   0  415.86   24.70
 -10   1   0  445.06   23.30
 -10   1   0  368.46   37.60
 -10   1   0  428.76   27.70
 -10   1   0  405.76   23.80
   9  -1   0  358.76   32.20
   9  -1   0  351.36   27.90
   9  -1   0  398.66   38.00
   9  -1   0  345.67   29.70
   9  -1   0  339.47   30.20
   9  -1   0  331.67   21.40
   9  -1   0  393.46   29.00
  -9   1   0  358.66   36.50
  -9   1   0  372.16   19.60
  -9   1   0  348.67   19.90
  -9   1   0  334.27   21.00
  -9   1   0  336.27   23.50
   8  -1   0  773.92   52.19
   8  -1   0  879.41   52.79
   8  -1   0  818.62   58.49
   8  -1   0  776.72   55.19
   8  -1   0  853.41   45.20
   8  -1   0  816.42   55.69
   8  -1   0  810.72   51.09
  -8   1   0  904.61   55.69
  -8   1   0  860.71   45.00
  -8   1   0  833.22   43.20
  -8   1   0  842.62   43.30
  -8   1   0  935.91   43.90
  -8   1   0  844.32   45.20
  -8   1   0  835.72   46.70
   7  -1   0  454.55   33.20
   7  -1   0  419.86   36.50
   7  -1   0  417.66   31.00
   7  -1   0  429.16   24.50
   7  -1   0  368.46   33.20
   7  -1   0  424.56   31.00
   7  -1   0  436.06   36.90
  -7   1   0  453.15   23.10
  -7   1   0  449.16   24.50
  -7   1   0  460.95   24.30
  -7   1   0  470.75   33.00
  -7   1   0  385.06   29.40
  -7   1   0  414.76   22.80
  -7   1   0  448.66   23.00
   6  -1   0 2514.35  133.69
   6  -1   0 2275.97  124.69
   6  -1   0 2206.58  129.89
   6  -1   0 2707.53  144.09
   6  -1   0 2426.36  136.79
   6  -1   0 2456.65  137.49
   6  -1   0 2388.96  131.19
  -6   1   0 2368.56  123.99
  -6   1   0 2551.94  126.19
  -6   1   0 2655.03  132.19
  -6   1   0 2661.63  124.79
  -6   1   0 2561.14  125.19
   5  -1   0 2133.99  122.59
   5  -1   0 2297.07  115.49
   5  -1   0 2219.48  124.29
   5  -1   0 2469.45  125.69
   5  -1   0 2237.38  126.79
   5  -1   0 2177.38  120.09
  -5   1   0 2473.55  116.59
  -5   1   0 2442.16  115.59
  -5   1   0 2347.17  120.59
  -5   1   0 2160.38  114.39
  -5   1   0 2313.77  114.59
   4  -1   0  896.81   50.09
   4  -1   0  783.22   46.40
   4  -1   0  793.22   42.50
   4  -1   0  920.91   49.60
   4  -1   0  825.62   48.50
  -4   1   0  863.71   46.50
  -4   1   0  738.33   41.80
  -4   1   0  913.41   43.80
  -4   1   0  753.62   41.90
  -4   1   0  848.22   42.60
  -4   1   0  855.01   43.60
   3  -1   0 5879.91  279.07
   3  -1   0 5590.54  274.67
   3  -1   0 5777.62  278.77
   3  -1   0 5263.17  275.37
   3  -1   0 4953.40  276.97
   3  -1   0 5497.85  276.67
  -3   1   0 5612.94  275.77
  -3   1   0 5731.93  277.17
   2  -1   0 3430.96  163.38
   2  -1   0 3197.68  160.98
   2  -1   0 3312.97  160.88
   2  -1   0 3473.85  162.68
   2  -1   0 3039.10  161.38
   2  -1   0 3447.46  161.68
   2  -1   0 3014.90  161.78
  -2   1   0 3208.38  160.88
  -2   1   0 3083.99  160.68
  -1  -1   0 2359.76  110.59
   1   1   0 2041.30  111.29
   1   1   0 2136.69  109.19
   1   1   0 2204.68  108.99
   1   1   0 2230.48  109.69
   2   1   0 8020.50  398.36
   2   1   0 8126.59  397.46
   2   1   0 7933.61  398.56
   2   1   0 7419.86  396.06
   2   1   0 7914.91  398.16
   2   1   0 8265.87  400.96
   2   1   0 8285.87  398.36
  -3  -1   0 3209.48  145.59
  -3  -1   0 2953.80  146.09
  -3  -1   0 2890.31  144.59
   3   1   0 2746.63  147.59
   3   1   0 2690.43  148.99
   3   1   0 3006.40  145.19
   3   1   0 2724.63  147.79
   3   1   0 3264.67  152.58
   3   1   0 2935.21  148.59
   3   1   0 2688.73  145.59
  -4  -1   0 3075.79  147.89
  -4  -1   0 2986.00  146.69
  -4  -1   0 3172.18  153.08
  -4  -1   0 3004.40  148.49
   4   1   0 2617.54  150.68
   4   1   0 3069.59  147.49
   4   1   0 2633.64  152.68
   4   1   0 2997.70  152.58
  -5  -1   0 2403.36  112.49
  -5  -1   0 2300.77  120.99
  -5  -1   0 2302.87  115.19
  -5  -1   0 2349.56  112.89
  -5  -1   0 2264.07  114.29
   5   1   0 2363.56  118.79
   5   1   0 2022.90  118.59
   5   1   0 2052.79  116.69
  -6  -1   0  431.86   26.30
  -6  -1   0  462.45   34.50
  -6  -1   0  483.85   24.50
  -6  -1   0  466.95   25.00
  -6  -1   0  500.25   28.10
   6   1   0  443.36   29.90
   6   1   0  543.55   37.70
   6   1   0  450.95   32.10
   6   1   0  481.05   25.80
   6   1   0  416.76   30.10
   6   1   0  539.95   32.80
  -7  -1   0 1471.65   73.59
  -7  -1   0 1388.46   74.59
  -7  -1   0 1433.56   75.69
  -7  -1   0 1402.56   77.29
  -7  -1   0 1427.16   86.39
  -7  -1   0 1490.75   74.09
  -7  -1   0 1439.86   77.39
   7   1   0 1532.65   78.49
   7   1   0 1484.35   74.89
   7   1   0 1496.35   80.49
   7   1   0 1467.95   86.69
   7   1   0 1437.26   81.99
   7   1   0 1520.35   81.29
  -8  -1   0  742.53   38.80
  -8  -1   0  729.63   35.90
  -8  -1   0  659.73   36.90
  -8  -1   0  691.53   39.90
  -8  -1   0  623.54   49.50
  -8  -1   0  682.03   36.70
  -8  -1   0  653.63   39.80
   8   1   0  716.13   44.80
   8   1   0  693.63   39.90
   8   1   0  714.23   37.60
   8   1   0  688.83   49.00
  -9  -1   0  319.47   20.40
  -9  -1   0  256.97   17.80
  -9  -1   0  297.17   18.10
  -9  -1   0  271.57   32.50
  -9  -1   0  332.37   17.40
   9   1   0  304.07   25.30
   9   1   0  320.37   31.30
  10  -2   0  355.96   30.70
  10  -2   0  367.16   31.30
  10  -2   0  358.06   34.10
  10  -2   0  345.07   39.60
  10  -2   0  404.66   33.90
  10  -2   0  362.96   22.70
  10  -2   0  370.56   30.80
 -10   2   0  328.97   23.90
 -10   2   0  364.06   20.10
 -10   2   0  406.76   21.80
 -10   2   0  353.36   20.70
 -10   2   0  320.17   32.60
   9  -2   0  722.73   47.20
   9  -2   0  675.83   45.60
   9  -2   0  603.94   44.90
   9  -2   0  692.13   52.59
   9  -2   0  596.04   48.80
  -9   2   0  696.53   34.50
  -9   2   0  661.73   34.60
  -9   2   0  613.54   46.60
  -9   2   0  707.53   35.70
  -9   2   0  639.04   38.50
   8  -2   0  617.74   43.90
   8  -2   0  575.14   40.00
   8  -2   0  636.64   33.90
   8  -2   0  558.74   46.90
   8  -2   0  605.04   48.60
   8  -2   0  640.34   46.10
   8  -2   0  584.24   41.80
  -8   2   0  650.63   31.90
  -8   2   0  646.14   42.90
  -8   2   0  641.84   33.10
  -8   2   0  575.24   31.40
  -8   2   0  594.14   35.50
  -8   2   0  645.64   32.20
   7  -2   0 1051.19   69.59
   7  -2   0 1071.99   65.29
   7  -2   0 1091.89   69.59
   7  -2   0 1236.68   59.59
   7  -2   0 1111.69   67.59
   7  -2   0 1065.39   73.89
   7  -2   0 1147.99   73.59
  -7   2   0 1177.88   57.99
  -7   2   0 1140.59   66.69
  -7   2   0 1250.67   61.59
  -7   2   0 1166.98   58.79
  -7   2   0 1135.79   58.89
  -7   2   0 1186.98   60.69
  -7   2   0 1179.78   58.19
   6  -2   0 4266.87  228.88
   6  -2   0 4028.10  228.28
   6  -2   0 4053.59  225.28
   6  -2   0 3910.61  232.08
   6  -2   0 4554.14  230.58
   6  -2   0 4515.95  218.68
   6  -2   0 4319.67  224.68
  -6   2   0 4723.03  218.28
  -6   2   0 4387.76  217.68
  -6   2   0 4427.96  217.58
  -6   2   0 4383.06  218.28
  -6   2   0 4580.54  224.98
  -6   2   0 4634.74  217.38
  -6   2   0 4489.85  220.38
   5  -2   0  860.31   54.39
   5  -2   0  925.51   47.10
   5  -2   0  954.50   54.49
   5  -2   0  804.52   50.79
   5  -2   0  899.21   50.99
   5  -2   0  920.51   54.69
  -5   2   0  985.50   46.80
  -5   2   0  890.21   46.30
  -5   2   0 1025.50   52.09
  -5   2   0  925.41   46.40
  -5   2   0  876.21   46.90
  -5   2   0  974.50   49.30
   4  -2   0 1242.98   62.69
   4  -2   0 1185.68   62.99
   4  -2   0 1230.78   68.09
   4  -2   0 1198.58   63.69
   4  -2   0 1178.88   64.49
   4  -2   0 1274.77   67.09
  -4   2   0 1227.58   62.49
  -4   2   0 1293.47   62.29
  -4   2   0 1235.38   63.59
  -4   2   0 1225.88   62.29
  -4   2   0 1275.77   64.79
  -4   2   0 1398.66   66.39
   3  -2   0 4091.39  194.08
   3  -2   0 3905.11  192.48
   3  -2   0 4023.00  191.38
   3  -2   0 3778.12  194.18
   3  -2   0 3852.91  192.38
  -3   2   0 3836.32  191.28
  -3   2   0 3546.35  192.08
  -3   2   0 3962.70  193.78
  -3   2   0 3748.92  191.18
  -2   2   0 4754.62  237.88
   0  -2   0  296.57   14.30
   0  -2   0  305.47   15.40
   0   2   0  277.27   13.50
   0   2   0  237.78   15.70
   0   2   0  242.78   13.90
  -1  -2   0 1655.33   84.59
  -1  -2   0 1628.54   83.89
  -1  -2   0 1779.52   86.69
   1   2   0 1709.93   83.89
   1   2   0 1690.13   83.99
   1   2   0 1704.03   84.69
   1   2   0 1693.43   84.19
   1   2   0 1648.24   84.39
  -2  -2   0 6271.07  320.67
   2   2   0 6777.72  318.77
   2   2   0 5789.12  316.87
   2   2   0 6554.14  316.87
   2   2   0 7064.39  318.77
   2   2   0 5908.31  317.37
   2   2   0 6383.36  320.97
  -3  -2   0 1953.10   99.39
  -3  -2   0 1741.53   93.09
  -3  -2   0 1839.02   96.29
  -3  -2   0 1934.31   94.39
   3   2   0 1845.62   94.59
   3   2   0 1985.80  100.09
   3   2   0 1823.72   95.39
   3   2   0 1803.02   96.39
   3   2   0 1897.91   96.59
  -4  -2   0 1849.11   91.99
  -4  -2   0 1806.22   89.69
  -4  -2   0 1991.90   91.49
  -4  -2   0 1895.01   97.59
   4   2   0 1602.84   94.39
   4   2   0 1653.93   90.19
   4   2   0 1745.83   94.19
  -5  -2   0  527.75   29.30
  -5  -2   0  495.55   28.20
  -5  -2   0  530.65   25.70
  -5  -2   0  485.05   27.30
   5   2   0  525.45   35.20
   5   2   0  496.65   26.20
   5   2   0  429.96   28.30
   5   2   0  464.65   31.60
   5   2   0  436.86   27.10
   5   2   0  470.15   31.20
  -6  -2   0  948.21   45.80
  -6  -2   0  825.12   47.10
  -6  -2   0  974.70   50.89
  -6  -2   0  844.12   48.00
  -6  -2   0  964.30   46.40
  -6  -2   0  815.72   56.19
  -6  -2   0  943.41   49.20
   6   2   0  938.31   53.29
   6   2   0  917.21   51.79
   6   2   0  839.92   49.70
   6   2   0  997.40   59.09
   6   2   0  813.32   46.80
  -7  -2   0 1378.86   75.49
  -7  -2   0 1403.06   78.19
  -7  -2   0 1414.46   78.49
  -7  -2   0 1493.65   77.79
  -7  -2   0 1496.35   74.19
  -7  -2   0 1547.55   74.99
   7   2   0 1555.94   82.59
   7   2   0 1479.75   81.09
   7   2   0 1364.46   75.99
   7   2   0 1623.84   88.19
  -8  -2   0  195.48   28.00
  -8  -2   0  238.48   18.00
  -8  -2   0  230.78   16.10
  -8  -2   0  241.28   15.40
  -8  -2   0  251.67   14.00
  -8  -2   0  225.18   18.70
   8   2   0  303.27   38.70
   8   2   0  249.78   16.60
   8   2   0  245.38   21.70
  10  -3   0  284.77   29.00
  10  -3   0  295.67   32.10
  10  -3   0  288.57   37.10
  10  -3   0  259.17   18.30
  10  -3   0  253.57   28.60
  10  -3   0  291.37   34.10
  10  -3   0  278.67   26.60
 -10   3   0  252.57   15.10
 -10   3   0  228.78   18.90
 -10   3   0  256.07   27.00
 -10   3   0  242.18   15.50
 -10   3   0  259.87   15.80
   9  -3   0  986.10   71.89
   9  -3   0  960.20   69.59
   9  -3   0  979.00   68.39
   9  -3   0 1043.80   53.69
   9  -3   0  971.70   66.39
   9  -3   0  949.11   63.69
   9  -3   0  949.11   60.59
  -9   3   0 1033.00   51.59
  -9   3   0 1094.09   55.09
  -9   3   0 1023.90   51.59
  -9   3   0  993.10   62.89
  -9   3   0 1057.29   52.29
   8  -3   0  840.92   55.19
   8  -3   0  839.62   66.89
   8  -3   0 1018.40   48.50
   8  -3   0  890.51   62.79
   8  -3   0  922.71   64.49
   8  -3   0  936.01   63.79
   8  -3   0  802.32   56.09
  -8   3   0  932.21   49.60
  -8   3   0  977.40   47.10
  -8   3   0  878.31   55.19
  -8   3   0  925.51   46.50
  -8   3   0  980.70   50.79
  -8   3   0  843.02   46.40
   7  -3   0 2379.66  149.39
   7  -3   0 2534.15  133.19
   7  -3   0 2655.53  141.79
   7  -3   0 2784.22  146.39
   7  -3   0 2805.02  140.29
   7  -3   0 2420.56  143.69
   7  -3   0 2644.64  145.29
  -7   3   0 2487.25  131.79
  -7   3   0 2651.53  131.29
  -7   3   0 2652.03  131.49
  -7   3   0 2812.42  135.69
  -7   3   0 2782.92  134.29
   6  -3   0 2149.48  122.19
   6  -3   0 2308.37  122.09
   6  -3   0 2336.77  113.59
   6  -3   0 2388.66  118.19
   6  -3   0 2181.78  119.19
   6  -3   0 2114.39  122.09
  -6   3   0 2056.39  112.59
  -6   3   0 2495.15  119.79
  -6   3   0 2339.67  117.09
  -6   3   0 2322.97  115.09
  -6   3   0 2179.88  112.59
   5  -3   0  803.52   41.10
   5  -3   0  796.62   46.30
   5  -3   0  809.82   43.40
   5  -3   0  731.13   47.40
   5  -3   0  815.12   41.40
  -5   3   0  761.82   40.50
  -5   3   0  790.92   41.70
  -5   3   0  745.63   40.50
  -5   3   0  842.62   40.60
  -5   3   0  901.91   46.00
  -5   3   0  848.72   42.40
   4  -3   0 6386.66  294.17
   4  -3   0 5690.23  296.37
   4  -3   0 5446.85  295.37
   4  -3   0 6087.49  292.67
   4  -3   0 6011.30  292.57
   4  -3   0 5300.57  293.47
  -4   3   0 5560.64  292.27
  -4   3   0 5779.92  293.47
  -4   3   0 6368.56  295.57
  -4   3   0 6183.28  292.27
  -4   3   0 5771.52  292.27
  -4   3   0 6245.38  296.77
   3  -3   0 5182.18  250.67
   3  -3   0 5252.37  248.68
   3  -3   0 4913.31  248.88
   3  -3   0 4469.15  249.58
   3  -3   0 5383.26  249.68
  -3   3   0 5100.09  248.48
  -3   3   0 4901.01  252.17
  -3   3   0 4969.40  248.58
   2  -3   0 6123.39  309.27
   2  -3   0 6366.26  310.07
   1  -3   0 3739.13  186.18
   0  -3   0  739.13   35.70
   0  -3   0  691.43   34.80
   0  -3   0  684.43   35.30
   0  -3   0  750.42   37.50
   0   3   0  679.13   37.80
   0   3   0  613.24   35.20
   0   3   0  721.73   35.70
  -1  -3   0 6237.38  327.27
  -1  -3   0 6640.64  330.17
   1   3   0 7139.29  328.37
   1   3   0 6715.53  327.77
   1   3   0 6204.48  325.97
  -2  -3   0 2976.50  138.59
  -2  -3   0 2745.73  138.29
  -2  -3   0 2732.43  136.99
  -2  -3   0 2727.43  142.29
   2   3   0 2556.24  136.99
   2   3   0 2615.54  137.39
   2   3   0 2938.21  137.09
  -3  -3   0  829.72   43.40
  -3  -3   0  889.81   45.20
  -3  -3   0  816.42   50.09
  -3  -3   0  892.81   45.10
   3   3   0  795.52   45.50
   3   3   0  868.41   43.90
   3   3   0  921.41   49.30
   3   3   0  842.92   43.70
   3   3   0  864.01   44.40
  -4  -3   0 1051.89   62.99
  -4  -3   0 1081.19   58.69
  -4  -3   0 1102.29   56.79
  -4  -3   0 1110.19   55.99
  -4  -3   0 1011.50   53.49
  -4  -3   0 1074.59   54.19
   4   3   0 1185.98   62.09
   4   3   0  983.30   54.59
   4   3   0 1008.10   57.89
  -5  -3   0  535.25   29.00
  -5  -3   0  471.45   30.30
  -5  -3   0  504.55   25.70
  -5  -3   0  493.45   26.30
  -5  -3   0  477.45   36.10
  -5  -3   0  538.85   29.60
   5   3   0  488.65   27.20
   5   3   0  442.16   26.80
   5   3   0  531.65   31.90
  -6  -3   0 1408.56   70.29
  -6  -3   0 1222.08   70.89
  -6  -3   0 1444.46   85.39
  -6  -3   0 1431.06   72.69
  -6  -3   0 1255.57   74.09
  -6  -3   0 1381.46   69.39
  -6  -3   0 1350.16   73.39
   6   3   0 1295.07   70.69
   6   3   0 1402.56   75.69
   6   3   0 1531.35   80.39
   6   3   0 1456.45   70.99
  -7  -3   0  437.36   26.90
  -7  -3   0  445.86   24.30
  -7  -3   0  464.15   39.50
  -7  -3   0  374.76   28.10
  -7  -3   0  453.35   26.00
  -7  -3   0  409.66   27.30
   7   3   0  492.05   31.10
   7   3   0  438.56   25.40
  11  -4   0  152.98   27.70
  11  -4   0  122.89   29.60
  11  -4   0  106.99   36.10
  11  -4   0  147.99   29.50
  11  -4   0  100.59   11.00
  11  -4   0   82.59   18.60
  11  -4   0  166.38   25.00
 -11   4   0  127.39   18.50
 -11   4   0   88.99    8.70
 -11   4   0  117.89   20.50
 -11   4   0  121.89    9.00
 -11   4   0  106.09   13.60
  10  -4   0  496.15   46.70
  10  -4   0  486.25   38.40
  10  -4   0  501.65   28.30
  10  -4   0  505.55   36.80
  10  -4   0  459.35   45.80
  10  -4   0  442.56   42.10
  10  -4   0  496.35   49.60
 -10   4   0  531.25   25.80
 -10   4   0  458.25   25.60
 -10   4   0  442.56   29.20
 -10   4   0  457.55   35.80
   9  -4   0 1346.67   74.49
   9  -4   0 1194.88   76.29
   9  -4   0 1155.68   80.69
   9  -4   0 1147.19   63.29
   9  -4   0 1173.08   87.49
   9  -4   0 1237.08   83.79
   9  -4   0 1144.99   79.59
  -9   4   0 1328.47   62.29
  -9   4   0 1247.78   61.89
  -9   4   0 1236.68   65.19
  -9   4   0 1301.37   72.29
  -9   4   0 1200.98   61.79
  -9   4   0 1074.39   64.59
  -9   4   0 1276.17   67.09
   8  -4   0  880.01   72.19
   8  -4   0  882.11   60.29
   8  -4   0  898.11   58.39
   8  -4   0  938.51   49.80
   8  -4   0  976.50   66.29
   8  -4   0  917.91   65.19
  -8   4   0  904.91   48.10
  -8   4   0 1054.59   57.89
  -8   4   0  956.90   47.90
  -8   4   0  992.70   48.30
   7  -4   0 1642.04   86.99
   7  -4   0 1604.44   87.49
   7  -4   0 1655.63   81.69
   7  -4   0 1539.25   91.19
   7  -4   0 1652.93   94.59
  -7   4   0 1474.75   80.29
  -7   4   0 1673.43   85.99
   6  -4   0  612.84   35.90
   6  -4   0  658.53   40.20
   6  -4   0  681.73   33.50
   6  -4   0  589.34   36.40
   6  -4   0  616.54   33.10
  -6   4   0  680.63   37.80
  -6   4   0  613.74   32.40
  -6   4   0  671.83   37.60
  -6   4   0  612.44   33.90
  -6   4   0  630.14   32.20
   5  -4   0 3426.06  168.08
   5  -4   0 3190.08  167.58
   5  -4   0 3227.98  170.28
   5  -4   0 3222.48  168.48
   5  -4   0 3093.19  171.08
   5  -4   0 3455.95  166.18
   5  -4   0 3398.66  166.18
  -5   4   0 3548.64  165.58
  -5   4   0 3357.26  170.58
  -5   4   0 3332.37  170.28
  -5   4   0 3378.46  168.78
  -5   4   0 3406.86  165.78
  -5   4   0 3357.66  166.88
   4  -4   0 7199.68  327.57
   4  -4   0 6773.82  329.07
   4  -4   0 6311.97  327.57
   4  -4   0 6792.32  325.87
   4  -4   0 6815.32  327.17
   4  -4   0 6016.80  325.97
  -4   4   0 6423.36  325.37
  -4   4   0 6499.85  331.07
  -4   4   0 6380.76  326.47
   3  -4   0 1725.23   92.69
   3  -4   0 1779.32   91.39
   3  -4   0 1871.61   91.79
   3  -4   0 1801.12   91.29
   3  -4   0 1793.52   91.99
   3  -4   0 1998.30   92.29
   3  -4   0 2004.60   92.29
  -3   4   0 1849.02   95.99
  -3   4   0 1887.21   92.99
  -3   4   0 1688.63   91.19
   2  -4   0 3489.25  172.48
   2  -4   0 3343.17  173.68
   2  -4   0 3682.23  172.28
  -2   4   0 3312.57  171.58
  -2   4   0 3450.75  176.18
  -2   4   0 3530.65  172.98
   1  -4   0 2886.81  161.18
   1  -4   0 3387.06  160.58
  -1   4   0 3440.16  160.78
  -1   4   0 3171.48  163.38
   0  -4   0 5567.64  252.87
   0  -4   0 5134.19  256.27
   0   4   0 4841.32  255.87
   0   4   0 4853.31  253.07
  -1  -4   0 4223.48  222.78
  -1  -4   0 4614.64  227.98
   1   4   0 4495.75  223.68
   1   4   0 4772.72  223.88
   1   4   0 4359.66  222.28
  -2  -4   0  509.15   30.30
  -2  -4   0  576.74   35.50
  -2  -4   0  582.04   30.50
  -2  -4   0  514.65   28.60
   2   4   0  576.94   28.40
   2   4   0  603.94   31.70
  -3  -4   0 1688.43   85.99
  -3  -4   0 1660.03   83.29
  -3  -4   0 1631.94   83.89
  -3  -4   0 1495.55   85.59
  -3  -4   0 1825.92   89.49
   3   4   0 1742.73   83.79
  -4  -4   0 1281.57   67.89
  -4  -4   0 1240.48   77.59
  -4  -4   0 1386.66   70.59
  -4  -4   0 1393.16   67.49
  -4  -4   0 1411.36   70.59
  -4  -4   0 1419.16   73.09
   4   4   0 1290.07   68.19
  -5  -4   0  742.83   45.20
  -5  -4   0  665.43   49.99
  -5  -4   0  852.11   43.00
  -5  -4   0  767.32   43.10
  -5  -4   0  728.63   41.50
  -5  -4   0  777.52   39.90
  -5  -4   0  804.12   39.10
   5   4   0  779.92   40.20
  -6  -4   0  610.84   46.90
  -6  -4   0  624.34   32.40
  -6  -4   0  632.94   39.20
  -6  -4   0  682.63   36.60
  -6  -4   0  601.64   36.80
  -6  -4   0  623.84   35.30
  -7  -4   0  108.89   10.00
  -7  -4   0  107.39   11.40
  -7  -4   0  136.49   12.10
  -7  -4   0  120.39    8.20
  -7  -4   0  103.79   13.90
  -7  -4   0  128.29   13.10
  -7  -4   0  113.79   23.10
   7   4   0  139.09   10.40
  11  -5   0  194.58   26.50
  11  -5   0  190.68   35.60
  11  -5   0  193.68   32.70
  11  -5   0  191.18   15.10
  11  -5   0  213.98   31.40
  11  -5   0  153.78   23.00
 -11   5   0  176.08   21.40
 -11   5   0  149.59   16.20
 -11   5   0  168.78   11.10
 -11   5   0  194.98   11.80
  10  -5   0  870.61   55.19
  10  -5   0  819.52   52.29
  10  -5   0  772.62   61.89
  10  -5   0  746.13   66.99
  10  -5   0  764.32   61.79
  10  -5   0  700.73   59.79
 -10   5   0  841.12   49.40
 -10   5   0  831.82   48.00
 -10   5   0  766.72   40.80
 -10   5   0  802.42   41.00
 -10   5   0  772.62   44.60
   9  -5   0  536.85   48.90
   9  -5   0  501.85   53.79
   9  -5   0  597.74   44.10
   9  -5   0  651.63   53.59
   9  -5   0  619.74   33.40
   9  -5   0  672.13   47.70
   9  -5   0  556.54   50.19
  -9   5   0  616.64   38.10
  -9   5   0  596.24   30.90
  -9   5   0  599.04   34.90
  -9   5   0  631.14   31.30
  -9   5   0  593.94   39.00
   8  -5   0  960.60   57.89
   8  -5   0 1012.10   66.89
   8  -5   0  883.91   62.59
   8  -5   0  963.70   56.69
   8  -5   0 1007.30   50.79
  -8   5   0  946.81   51.89
  -8   5   0 1005.90   56.69
  -8   5   0 1002.00   56.29
  -8   5   0 1014.70   54.99
  -8   5   0  913.91   49.10
  -8   5   0  932.41   48.80
   7  -5   0  923.31   63.49
   7  -5   0 1063.59   54.99
   7  -5   0 1145.89   59.39
   7  -5   0 1109.99   55.19
  -7   5   0 1074.79   53.99
  -7   5   0 1101.39   56.49
  -7   5   0 1134.59   61.29
  -7   5   0  991.50   55.69
  -7   5   0 1041.90   53.59
  -7   5   0 1107.09   58.99
  -7   5   0 1077.09   59.59
   6  -5   0  555.14   35.10
   6  -5   0  546.65   28.10
   6  -5   0  454.85   34.00
   6  -5   0  520.15   31.30
   6  -5   0  557.44   30.60
  -6   5   0  517.45   28.80
  -6   5   0  562.64   29.40
  -6   5   0  524.25   26.90
  -6   5   0  565.04   27.40
  -6   5   0  564.64   31.50
  -6   5   0  570.54   35.20
  -6   5   0  494.45   30.70
   5  -5   0 3446.76  171.28
   5  -5   0 3619.94  176.68
   5  -5   0 3330.17  172.78
   5  -5   0 3679.33  173.28
   5  -5   0 3561.04  175.58
   5  -5   0 3266.47  171.38
   5  -5   0 3597.24  173.78
  -5   5   0 3608.24  172.58
  -5   5   0 3338.97  173.78
  -5   5   0 3428.46  172.18
  -5   5   0 3399.46  170.88
  -5   5   0 3093.99  176.58
   4  -5   0 2198.38  113.49
   4  -5   0 2217.38  112.39
   4  -5   0 2408.36  112.39
   4  -5   0 2319.97  111.79
   4  -5   0 2262.37  111.89
   4  -5   0 2136.99  114.19
   4  -5   0 2235.28  113.19
   4  -5   0 2292.67  113.29
  -4   5   0 2222.88  113.99
  -4   5   0 2166.38  111.69
  -4   5   0 2311.67  112.99
   3  -5   0 1524.65   76.19
   3  -5   0 1599.44   76.49
   3  -5   0 1427.96   77.19
   3  -5   0 1678.43   76.59
   3  -5   0 1570.84   76.09
   3  -5   0 1469.05   76.69
   3  -5   0 1413.46   76.59
  -3   5   0 1495.35   77.09
  -3   5   0 1486.95   75.29
  -3   5   0 1415.16   76.19
  -3   5   0 1645.54   82.89
   2  -5   0 2344.47  115.99
   2  -5   0 2383.46  115.39
   2  -5   0 2309.97  115.69
   2  -5   0 2329.57  116.09
   2  -5   0 2441.96  118.09
  -2   5   0 2317.87  116.09
  -2   5   0 2120.49  120.59
  -2   5   0 2267.77  116.29
   1  -5   0 1543.25   75.79
   1  -5   0 1362.16   74.39
   1  -5   0 1573.14   75.19
   1  -5   0 1376.96   76.99
   1  -5   0 1493.45   78.09
  -1   5   0 1541.95   75.69
  -1   5   0 1600.04   75.29
  -1   5   0 1475.25   79.49
   0  -5   0 4193.68  220.08
   0  -5   0 4145.89  224.68
   0  -5   0 4500.75  221.08
   0  -5   0 4601.94  221.78
   0  -5   0 4542.35  224.88
   0   5   0 4410.26  224.78
   0   5   0 4057.19  222.28
   0   5   0 4597.04  220.98
   0   5   0 4891.01  222.08
  -1  -5   0 1745.33   88.79
  -1  -5   0 1703.23   85.19
  -1  -5   0 1659.03   84.69
  -1  -5   0 1635.84   90.29
  -1  -5   0 1513.65   83.19
   1   5   0 1754.12   84.59
  -2  -5   0  511.15   27.60
  -2  -5   0  519.15   27.00
  -2  -5   0  531.95   29.50
  -2  -5   0  601.74   33.10
  -2  -5   0  537.35   30.00
  -2  -5   0  533.75   35.70
   2   5   0  517.55   30.40
   2   5   0  565.64   29.80
   2   5   0  526.85   26.90
  -3  -5   0 1600.84   78.19
  -3  -5   0 1514.55   80.39
  -3  -5   0 1551.84   77.39
  -3  -5   0 1558.04   83.29
  -3  -5   0 1458.95   80.29
  -3  -5   0 1444.26   87.99
   3   5   0 1653.33   77.49
   3   5   0 1605.74   81.19
  -4  -5   0  794.32   54.49
  -4  -5   0  830.12   45.70
  -4  -5   0  854.31   46.10
  -4  -5   0  814.92   48.80
  -4  -5   0  836.22   44.90
  -4  -5   0  851.01   42.90
   4   5   0  816.12   47.20
   4   5   0  845.82   42.30
  -5  -5   0  743.33   54.39
  -5  -5   0  823.52   42.10
  -5  -5   0  826.32   44.90
  -5  -5   0  773.42   47.80
  -5  -5   0  887.51   41.10
  -5  -5   0  782.92   46.20
  -5  -5   0  798.82   44.40
  -6  -5   0  303.17   22.10
  -6  -5   0  286.57   17.40
  -6  -5   0  312.57   21.40
  -6  -5   0  265.87   23.90
  -6  -5   0  297.27   19.40
  -6  -5   0  280.17   31.30
   6   5   0  307.17   24.60
  11  -6   0  683.63   68.69
  11  -6   0  620.44   48.20
  11  -6   0  591.64   45.20
  11  -6   0  625.14   55.99
  11  -6   0  663.93   59.39
  11  -6   0  680.53   36.50
  11  -6   0  595.94   54.69
 -11   6   0  598.14   41.80
 -11   6   0  619.44   32.70
 -11   6   0  671.93   33.60
 -11   6   0  670.13   38.00
  10  -6   0  948.51   81.59
  10  -6   0 1015.10   53.49
  10  -6   0  994.80   65.09
  10  -6   0  970.20   69.09
  10  -6   0  945.01   71.09
  10  -6   0 1057.19   74.29
  10  -6   0  959.90   73.39
 -10   6   0 1082.29   55.69
 -10   6   0 1022.40   51.49
 -10   6   0 1041.00   50.89
   9  -6   0  330.67   47.80
   9  -6   0  328.57   27.70
   9  -6   0  296.57   34.50
   9  -6   0  302.27   19.00
   9  -6   0  319.27   36.20
   9  -6   0  290.77   36.40
   9  -6   0  300.17   25.70
  -9   6   0  314.97   20.50
  -9   6   0  307.67   16.70
  -9   6   0  320.77   23.80
  -9   6   0  294.87   24.70
  -9   6   0  289.17   16.00
   8  -6   0  948.11   75.19
   8  -6   0  834.92   50.29
   8  -6   0  771.02   54.69
   8  -6   0  765.52   56.79
   8  -6   0  833.72   49.60
   8  -6   0  900.61   44.50
  -8   6   0  820.32   42.10
  -8   6   0  785.02   48.10
  -8   6   0  873.61   51.69
  -8   6   0  877.71   45.90
  -8   6   0  892.01   42.90
   7  -6   0 1015.20   55.69
   7  -6   0 1023.00   60.99
   7  -6   0 1070.69   52.39
   7  -6   0 1027.70   56.79
   7  -6   0 1002.70   61.99
   7  -6   0 1093.99   52.39
  -7   6   0 1013.40   51.29
  -7   6   0  976.70   53.39
  -7   6   0 1043.70   53.29
  -7   6   0 1056.39   59.69
  -7   6   0  897.21   54.99
   6  -6   0 2242.68  109.39
   6  -6   0 2144.49  114.69
   6  -6   0 2322.67  116.79
   6  -6   0 2208.38  111.39
   6  -6   0 2227.68  109.19
   6  -6   0 2290.47  112.29
  -6   6   0 2082.69  111.89
  -6   6   0 1973.00  115.39
  -6   6   0 2166.48  110.09
  -6   6   0 2334.37  110.29
  -6   6   0 2027.40  108.49
   5  -6   0 2111.69  103.99
   5  -6   0 2046.90  103.29
   5  -6   0 2036.40  106.09
   5  -6   0 1974.50  101.99
   5  -6   0 2073.89  103.39
   5  -6   0 2066.19  101.59
  -5   6   0 2033.50  103.99
  -5   6   0 2049.70  102.69
  -5   6   0 2028.60  101.19
  -5   6   0 1965.30  102.19
   4  -6   0  176.88   11.70
   4  -6   0  199.68   10.70
   4  -6   0  191.08   11.00
   4  -6   0  199.18   11.70
   4  -6   0  215.58   11.80
   4  -6   0  182.38   10.20
   4  -6   0  208.18   10.70
   4  -6   0  184.38   12.60
   4  -6   0  192.58   11.50
   4  -6   0  199.58   12.40
  -4   6   0  199.08   10.10
  -4   6   0  201.98   11.60
  -4   6   0  227.18   18.10
   3  -6   0 1752.12   84.59
   3  -6   0 1642.54   85.09
   3  -6   0 1665.53   84.99
   3  -6   0 1666.03   86.89
   3  -6   0 1682.93   84.79
  -3   6   0 1798.72   84.89
  -3   6   0 1600.24   90.79
   2  -6   0 2463.35  120.39
   2  -6   0 2258.07  121.19
   2  -6   0 2265.17  123.19
   2  -6   0 2441.86  121.19
  -2   6   0 2468.65  127.09
  -2   6   0 2441.96  120.59
  -2   6   0 2537.45  121.39
   1  -6   0 1603.34   81.79
   1  -6   0 1548.25   81.89
   1  -6   0 1533.45   77.39
   1  -6   0 1544.45   79.29
   1  -6   0 1623.44   78.49
  -1   6   0 1445.86   78.29
  -1   6   0 1619.04   79.19
  -1   6   0 1512.75   83.99
   0  -6   0 1050.99   62.19
   0  -6   0 1133.59   61.59
   0  -6   0 1160.68   57.89
   0  -6   0 1155.38   56.59
   0  -6   0 1140.69   58.69
   0   6   0 1058.59   61.69
   0   6   0 1171.28   58.79
   0   6   0 1135.79   57.69
  -1  -6   0  272.77   16.40
  -1  -6   0  257.17   19.80
  -1  -6   0  287.57   22.70
  -1  -6   0  248.08   16.40
  -1  -6   0  266.17   14.30
   1   6   0  257.17   15.60
  -2  -6   0 1347.67   70.89
  -2  -6   0 1397.26   68.99
  -2  -6   0 1411.46   71.49
  -2  -6   0 1341.77   78.69
  -2  -6   0 1379.76   75.19
  -2  -6   0 1343.37   70.99
   2   6   0 1340.47   70.89
  -3  -6   0 1063.09   67.49
  -3  -6   0 1146.39   59.49
  -3  -6   0 1166.58   58.89
  -3  -6   0 1080.09   62.19
  -3  -6   0 1083.69   59.29
  -3  -6   0 1083.49   56.29
   3   6   0 1124.59   59.79
  -4  -6   0  254.07   18.50
  -4  -6   0  250.67   15.40
  -4  -6   0  284.27   19.40
  -4  -6   0  257.47   21.00
  -4  -6   0  297.97   29.80
  -4  -6   0  279.67   22.20
   4   6   0  270.57   21.30
  -5  -6   0  306.37   30.30
  -5  -6   0  330.07   22.50
  -5  -6   0  332.27   32.00
  -5  -6   0  317.67   18.40
  -5  -6   0  328.87   22.70
   5   6   0  329.47   25.10
  10  -7   0  371.86   34.20
  10  -7   0  455.55   46.40
  10  -7   0  438.06   46.90
  10  -7   0  373.76   40.30
  10  -7   0  458.75   55.39
  10  -7   0  432.06   24.60
  10  -7   0  389.76   34.60
 -10   7   0  380.16   26.00
 -10   7   0  424.86   22.20
 -10   7   0  419.06   33.10
 -10   7   0  406.56   29.10
   9  -7   0  570.34   31.20
   9  -7   0  508.25   44.40
   9  -7   0  555.34   37.50
   9  -7   0  524.15   39.40
   9  -7   0  531.95   50.19
  -9   7   0  625.64   29.40
  -9   7   0  571.24   33.00
  -9   7   0  563.54   39.10
   8  -7   0 1285.77   79.39
   8  -7   0 1178.98   80.29
   8  -7   0 1400.66   74.89
   8  -7   0 1376.56   73.19
   8  -7   0 1459.95   69.09
  -8   7   0 1299.07   67.49
  -8   7   0 1379.06   77.69
  -8   7   0 1265.57   69.69
  -8   7   0 1453.15   70.49
   7  -7   0 1032.90   60.99
   7  -7   0  941.41   58.49
   7  -7   0 1027.30   51.59
   7  -7   0 1078.19   56.19
   7  -7   0 1034.20   54.79
   7  -7   0 1002.90   51.49
  -7   7   0 1023.20   52.69
  -7   7   0  950.60   54.39
  -7   7   0 1045.00   52.69
  -7   7   0  943.81   60.09
  -7   7   0  989.90   50.49
   6  -7   0 1927.01  108.79
   6  -7   0 1809.62  101.49
   6  -7   0 2034.80  108.09
   6  -7   0 1979.00   99.89
   6  -7   0 2024.40   99.49
  -6   7   0 2006.10  102.39
  -6   7   0 1941.81  108.89
  -6   7   0 2088.39   98.79
  -6   7   0 2103.89  100.29
  -6   7   0 1948.11  101.79
   5  -7   0  872.61   49.60
   5  -7   0  935.11   48.40
   5  -7   0  905.31   46.40
   5  -7   0  817.92   46.30
   5  -7   0  796.62   45.60
   5  -7   0  901.41   49.30
   5  -7   0  934.91   45.50
  -5   7   0  889.31   46.70
  -5   7   0  977.60   45.10
  -5   7   0  959.80   48.40
  -5   7   0  975.70   54.79
   4  -7   0  867.21   46.50
   4  -7   0  845.82   46.10
   4  -7   0  854.11   46.60
   4  -7   0  915.01   47.80
   4  -7   0  982.30   46.00
   4  -7   0  962.80   47.80
   4  -7   0  881.61   46.10
  -4   7   0  975.40   47.60
  -4   7   0  878.91   46.50
  -4   7   0  885.11   55.29
   3  -7   0 2342.97  123.49
   3  -7   0 2683.93  120.39
   3  -7   0 2431.56  121.39
   3  -7   0 2335.37  120.89
   3  -7   0 2277.17  120.99
  -3   7   0 2487.25  120.89
  -3   7   0 2240.88  127.39
  -3   7   0 2445.26  121.59
   2  -7   0 1142.59   59.09
   2  -7   0 1116.69   62.19
   2  -7   0 1179.88   58.19
   2  -7   0 1139.09   59.29
   2  -7   0 1112.09   59.39
  -2   7   0 1178.28   59.49
  -2   7   0 1150.48   65.89
  -2   7   0 1139.99   58.39
   1  -7   0 1265.57   62.39
   1  -7   0 1236.08   65.89
   1  -7   0 1162.98   61.99
   1  -7   0 1154.78   60.89
  -1   7   0 1062.19   66.19
  -1   7   0 1197.48   62.39
  -1   7   0 1283.57   61.19
   0  -7   0  567.44   31.80
   0  -7   0  645.64   36.60
   0  -7   0  561.34   37.00
   0  -7   0  584.74   32.50
   0  -7   0  580.14   30.10
   0  -7   0  624.14   32.90
   0   7   0  596.84   36.20
   0   7   0  542.55   32.70
   0   7   0  625.34   33.60
  -1  -7   0  550.94   29.10
  -1  -7   0  558.14   30.90
  -1  -7   0  551.14   38.70
  -1  -7   0  552.14   35.80
  -1  -7   0  583.34   31.90
  -1  -7   0  527.75   31.60
   1   7   0  580.04   30.90
  -2  -7   0 1031.40   65.69
  -2  -7   0 1161.38   57.19
  -2  -7   0 1107.09   62.09
  -2  -7   0 1035.20   59.79
  -2  -7   0 1001.50   55.19
   2   7   0 1088.69   57.19
  -3  -7   0  288.37   20.50
  -3  -7   0  290.57   20.80
  -3  -7   0  321.07   29.60
  -3  -7   0  307.67   17.30
  -3  -7   0  286.77   19.60
  -3  -7   0  322.07   25.10
   3   7   0  310.27   23.40
  -4  -7   0  220.68   21.80
  -4  -7   0  267.07   18.80
  -4  -7   0  210.38   17.60
  -4  -7   0  220.98   14.10
  -4  -7   0  215.08   26.30
   4   7   0  243.68   20.40
  10  -8   0  163.18   13.30
  10  -8   0  194.58   29.10
  10  -8   0  164.68   21.40
  10  -8   0  167.38   41.50
  10  -8   0  158.98   27.80
  10  -8   0  170.78   34.60
  10  -8   0  179.28   20.30
 -10   8   0  196.18   18.90
 -10   8   0  180.08   10.40
 -10   8   0  173.88   13.60
   9  -8   0  867.31   48.80
   9  -8   0  807.22   43.20
   9  -8   0  753.82   63.19
   9  -8   0  732.63   56.49
   9  -8   0  756.02   57.69
   9  -8   0  840.32   56.29
  -9   8   0  816.02   41.20
  -9   8   0  828.32   52.99
  -9   8   0  846.12   44.00
  -9   8   0  793.22   47.60
   8  -8   0  872.01   49.10
   8  -8   0  806.52   55.89
   8  -8   0  840.12   50.29
  -8   8   0  858.91   46.10
  -8   8   0  855.31   45.20
  -8   8   0  896.41   56.09
  -8   8   0  896.91   48.70
  -8   8   0  838.32   43.20
   7  -8   0  768.62   41.40
   7  -8   0  856.21   49.50
   7  -8   0  788.02   44.20
   7  -8   0  806.22   49.99
   7  -8   0  816.22   45.70
  -7   8   0  831.92   44.30
  -7   8   0  768.12   41.50
  -7   8   0  757.62   42.30
  -7   8   0  795.52   52.39
   6  -8   0 1054.49   56.29
   6  -8   0 1103.09   60.69
   6  -8   0 1147.59   60.69
   6  -8   0  989.60   54.29
   6  -8   0 1045.40   57.29
   6  -8   0 1080.29   54.19
  -6   8   0  965.40   52.79
  -6   8   0 1014.20   54.89
  -6   8   0 1142.59   65.39
  -6   8   0 1102.79   56.59
   5  -8   0  591.74   32.40
   5  -8   0  518.65   29.30
   5  -8   0  520.85   30.40
   5  -8   0  547.35   30.40
   5  -8   0  586.24   29.60
   5  -8   0  613.94   31.80
   5  -8   0  620.24   32.90
  -5   8   0  536.05   39.00
  -5   8   0  620.64   32.10
  -5   8   0  557.24   30.50
   4  -8   0 1838.62   87.29
   4  -8   0 1629.14   86.19
   4  -8   0 1603.94   85.69
   4  -8   0 1586.64   87.49
   4  -8   0 1535.55   85.49
  -4   8   0 1840.72   87.39
  -4   8   0 1733.93   95.49
  -4   8   0 1809.72   89.09
   3  -8   0 1327.97   71.59
   3  -8   0 1402.26   70.19
   3  -8   0 1356.66   71.29
   3  -8   0 1309.37   73.79
   3  -8   0 1271.87   71.19
  -3   8   0 1501.85   80.99
  -3   8   0 1434.76   71.19
  -3   8   0 1527.65   72.29
   2  -8   0  622.44   37.60
   2  -8   0  598.44   32.80
   2  -8   0  639.84   34.70
   2  -8   0  676.53   39.00
  -2   8   0  631.74   34.90
  -2   8   0  602.34   41.10
  -2   8   0  650.33   34.70
   1  -8   0  896.61   50.09
   1  -8   0  971.80   54.99
   1  -8   0  847.82   51.89
   1  -8   0  959.70   50.99
   1  -8   0 1018.00   49.60
  -1   8   0  996.70   49.30
  -1   8   0  995.50   50.99
  -1   8   0  897.41   55.29
   0  -8   0  598.44   37.40
   0  -8   0  556.54   30.50
   0  -8   0  608.74   32.80
   0  -8   0  565.14   32.10
   0   8   0  563.64   30.60
   0   8   0  507.75   35.20
  -1  -8   0  809.92   55.79
  -1  -8   0  924.21   53.39
  -1  -8   0  883.11   48.90
  -1  -8   0  950.40   48.40
   1   8   0  877.71   47.60
  -2  -8   0  579.14   35.00
  -2  -8   0  567.94   34.10
  -2  -8   0  571.24   38.50
   2   8   0  598.74   34.40
  10  -9   0  235.88   30.50
 -10   9   0  244.78   21.70
 -10   9   0  262.27   26.60
   9  -9   0  900.01   56.49
   9  -9   0  764.42   65.29
   9  -9   0  753.92   53.99
   9  -9   0  804.42   48.50
   9  -9   0  848.52   47.60
  -9   9   0  757.42   52.29
  -9   9   0  730.93   41.50
  -9   9   0  734.63   39.30
  -9   9   0  795.62   45.20
  -9   9   0  758.32   42.80
   8  -9   0  406.26   33.80
   8  -9   0  414.26   26.80
   8  -9   0  430.36   32.90
   8  -9   0  369.66   27.50
  -8   9   0  390.76   24.40
  -8   9   0  409.36   26.50
  -8   9   0  414.76   34.40
  -8   9   0  388.46   20.50
   7  -9   0  465.55   33.50
   7  -9   0  431.96   28.10
   7  -9   0  433.06   32.30
   7  -9   0  444.96   28.90
  -7   9   0  524.15   38.00
  -7   9   0  466.55   26.40
  -7   9   0  475.75   28.50
   6  -9   0  401.76   25.10
   6  -9   0  386.36   23.90
   6  -9   0  407.56   27.40
   6  -9   0  393.86   22.10
  -6   9   0  393.56   32.80
  -6   9   0  380.86   22.40
  -6   9   0  401.06   24.20
   5  -9   0  634.44   37.50
   5  -9   0  761.42   38.90
   5  -9   0  655.83   37.90
  -5   9   0  743.33   37.40
  -5   9   0  715.23   48.10
  -5   9   0  727.63   39.10
   4  -9   0 1439.86   69.49
   4  -9   0 1170.78   67.39
   4  -9   0 1157.58   69.49
   4  -9   0 1270.77   68.29
  -4   9   0 1385.06   67.79
  -4   9   0 1407.86   69.19
  -4   9   0 1409.46   79.09
   3  -9   0  324.97   20.40
   3  -9   0  311.17   20.70
   3  -9   0  345.87   19.90
   3  -9   0  335.27   22.90
  -3   9   0  346.07   20.40
  -3   9   0  327.97   28.90
  -3   9   0  309.47   18.60
   2  -9   0  383.76   22.40
   2  -9   0  355.36   22.60
   2  -9   0  347.37   25.90
  -2   9   0  395.46   23.40
  -2   9   0  347.47   29.40
  -2   9   0  379.36   21.10
   1  -9   0  716.93   40.10
   1  -9   0  707.83   38.20
   1  -9   0  712.53   43.80
  -1   9   0  686.83   36.40
  -1   9   0  596.74   41.80
   0  -9   0  622.34   35.10
   0  -9   0  627.64   35.70
   0  -9   0  592.94   40.00
   0   9   0  601.74   33.60
  -1  -9   0  582.94   45.90
  -1  -9   0  502.15   31.10
  -1  -9   0  554.64   32.50
   1   9   0  529.75   30.90
  -9  10   0  360.36   34.40
   8 -10   0  247.88   21.40
   8 -10   0  278.37   26.70
   8 -10   0  283.47   20.90
  -8  10   0  250.87   27.90
  -8  10   0  251.37   17.80
  -8  10   0  283.07   20.50
   7 -10   0  652.83   39.20
   7 -10   0  681.93   38.50
   7 -10   0  696.03   44.10
  -7  10   0  611.74   37.50
  -7  10   0  644.84   47.60
   6 -10   0  480.45   31.30
   6 -10   0  403.76   24.50
   6 -10   0  445.26   27.70
  -6  10   0  458.55   25.10
  -6  10   0  393.96   36.40
   5 -10   0  555.44   37.00
   5 -10   0  474.75   30.20
   5 -10   0  547.15   32.00
  -5  10   0  550.74   41.60
  -5  10   0  597.44   32.00
  -5  10   0  561.54   30.20
   4 -10   0  304.27   23.70
   4 -10   0  325.47   19.60
   4 -10   0  325.67   21.30
   4 -10   0  309.07   21.10
  -4  10   0  364.76   21.10
  -4  10   0  347.77   19.40
  -4  10   0  349.87   30.20
   3 -10   0  211.98   15.70
   3 -10   0  232.98   19.10
   3 -10   0  214.88   16.80
   3 -10   0  215.58   16.90
  -3  10   0  236.58   25.10
  -3  10   0  242.88   14.90
  -3  10   0  247.88   17.20
   2 -10   0  545.55   36.40
   2 -10   0  567.24   31.00
   2 -10   0  556.34   31.50
   2 -10   0  485.65   31.80
  -2  10   0  503.85   37.70
  -2  10   0  540.75   29.50
   1 -10   0  295.07   24.10
   1 -10   0  298.67   19.80
   1 -10   0  320.27   20.80
  -1  10   0  288.27   18.50
   6 -11   0  398.36   25.90
  -6  11   0  461.15   39.60
  -6  11   0  499.85   26.50
  -6  11   0  472.15   28.30
   5 -11   0  405.16   27.00
   5 -11   0  452.95   28.50
  -5  11   0  523.85   26.80
  -5  11   0  491.25   28.40
  -5  11   0  472.35   39.60
  -4  11  -1  313.67   20.20
  -4  11  -1  275.67   28.10
   4 -11   1  257.67   18.10
   4 -11   1  298.97   19.20
   4 -11   1  279.87   21.30
   4 -11   1  271.67   18.80
  -5  11  -1  614.54   47.80
  -5  11  -1  685.93   38.30
   5 -11   1  636.44   36.90
   5 -11   1  618.44   37.70
   5 -11   1  707.83   55.69
   5 -11   1  716.23   42.10
  -6  11  -1  459.45   29.20
  -6  11  -1  425.66   38.70
   6 -11   1  479.25   29.90
   6 -11   1  427.46   47.30
   6 -11   1  522.15   34.60
   6 -11   1  503.25   28.70
  -7  11  -1  238.48   28.90
  -1  10  -1  132.59   13.00
   1 -10   1  181.78   14.10
   1 -10   1  185.28   19.40
   1 -10   1  170.78   15.00
  -2  10  -1  325.47   17.90
  -2  10  -1  286.87   31.50
  -2  10  -1  306.57   20.80
   2 -10   1  307.47   20.00
   2 -10   1  277.07   20.70
   2 -10   1  317.07   25.50
  -3  10  -1  371.46   27.50
  -3  10  -1  383.26   21.30
  -3  10  -1  389.06   33.10
   3 -10   1  374.26   22.70
   3 -10   1  374.96   22.80
   3 -10   1  392.36   27.00
   3 -10   1  387.26   23.30
  -4  10  -1  541.95   40.30
  -4  10  -1  594.14   32.70
  -4  10  -1  571.14   30.00
   4 -10   1  524.25   30.90
   4 -10   1  509.65   33.40
   4 -10   1  540.15   30.50
   4 -10   1  571.04   31.10
   4 -10   1  569.34   31.90
  -5  10  -1  644.44   43.50
  -5  10  -1  692.13   49.30
  -5  10  -1  773.32   38.00
   5 -10   1  672.73   38.10
   5 -10   1  705.43   40.60
   5 -10   1  784.82   39.60
  -6  10  -1  183.88   25.10
  -6  10  -1  195.68   13.50
  -6  10  -1  212.28   16.40
   6 -10   1  212.18   22.30
   6 -10   1  221.48   27.10
   6 -10   1  189.98   14.50
   6 -10   1  202.18   15.50
  -7  10  -1  440.06   26.00
  -7  10  -1  487.45   40.00
  -7  10  -1  466.45   28.70
   7 -10   1  462.35   44.50
   7 -10   1  449.36   29.00
   7 -10   1  418.46   27.50
   7 -10   1  493.75   36.00
  -8  10  -1  648.84   40.30
  -8  10  -1  700.93   37.60
  -8  10  -1  698.93   50.19
   8 -10   1  756.32   49.10
   8 -10   1  699.33   60.69
   8 -10   1  631.44   41.80
   8 -10   1  656.33   43.40
  -9  10  -1  444.56   29.40
  -9  10  -1  418.96   36.50
   9 -10   1  433.36   48.10
   9 -10   1  443.16   57.69
   1   9  -1  574.04   33.10
  -1  -9   1  579.14   35.80
  -1  -9   1  645.64   35.50
  -1  -9   1  599.84   40.70
   0   9  -1  348.87   20.20
   0  -9   1  364.46   27.30
   0  -9   1  332.77   22.70
   0  -9   1  327.47   22.00
  -1   9  -1  313.17   24.30
  -1   9  -1  328.97   18.70
  -1   9  -1  357.46   22.60
   1  -9   1  368.36   23.10
   1  -9   1  298.57   19.30
   1  -9   1  313.97   25.40
   1  -9   1  333.77   20.70
  -2   9  -1 1091.69   57.49
  -2   9  -1 1039.40   54.79
  -2   9  -1 1033.60   63.49
   2  -9   1 1093.79   56.89
   2  -9   1 1071.79   57.19
   2  -9   1 1078.79   55.29
  -3   9  -1  637.74   35.60
  -3   9  -1  656.73   43.30
  -3   9  -1  641.04   33.10
   3  -9   1  635.04   34.40
   3  -9   1  577.04   37.80
   3  -9   1  577.44   34.40
   3  -9   1  651.13   33.20
   3  -9   1  631.24   34.50
  -4   9  -1  659.73   44.50
  -4   9  -1  691.03   37.40
  -4   9  -1  690.03   35.00
   4  -9   1  617.94   35.30
   4  -9   1  626.34   35.40
   4  -9   1  608.64   35.20
   4  -9   1  703.53   36.50
   4  -9   1  678.93   34.50
   4  -9   1  653.83   38.20
  -5   9  -1  542.05   29.00
  -5   9  -1  498.75   26.70
  -5   9  -1  445.46   35.80
   5  -9   1  432.96   25.60
   5  -9   1  496.15   26.30
   5  -9   1  497.85   28.90
   5  -9   1  499.15   26.90
   5  -9   1  501.05   27.90
  -6   9  -1  449.16   25.20
  -6   9  -1  461.95   34.70
   6  -9   1  467.15   26.50
   6  -9   1  405.86   24.10
   6  -9   1  480.35   31.40
   6  -9   1  444.66   24.60
   6  -9   1  464.85   27.70
  -7   9  -1 1001.40   53.39
  -7   9  -1 1101.29   55.99
  -7   9  -1 1071.59   65.49
  -7   9  -1 1042.30   58.39
   7  -9   1 1132.39   75.09
   7  -9   1  932.81   60.29
   7  -9   1 1141.49   59.89
   7  -9   1 1080.59   57.69
   7  -9   1 1162.68   63.69
  -8   9  -1  359.76   21.20
  -8   9  -1  382.96   22.50
  -8   9  -1  389.06   32.80
  -8   9  -1  359.46   25.00
  -8   9  -1  352.96   19.30
   8  -9   1  362.36   42.50
   8  -9   1  366.56   25.30
   8  -9   1  378.56   26.70
   8  -9   1  427.16   33.90
  -9   9  -1  300.77   23.00
  -9   9  -1  344.97   29.80
  -9   9  -1  297.17   19.10
   9  -9   1  297.57   30.00
   9  -9   1  318.47   26.70
   9  -9   1  352.36   34.40
   9  -9   1  378.06   51.89
   9  -9   1  365.36   44.20
 -10   9  -1  376.46   32.50
 -10   9  -1  390.86   28.30
  10  -9   1  354.36   33.70
   3   8  -1  355.26   22.60
  -3  -8   1  325.77   23.30
  -3  -8   1  342.57   28.00
  -3  -8   1  326.77   31.80
  -3  -8   1  372.36   24.50
   2   8  -1  644.74   34.00
  -2  -8   1  603.04   34.80
  -2  -8   1  539.55   42.00
  -2  -8   1  536.15   34.60
  -2  -8   1  605.94   35.00
  -2  -8   1  611.24   39.90
   1   8  -1  885.71   49.00
  -1  -8   1  947.51   55.89
  -1  -8   1  930.71   50.89
  -1  -8   1  913.61   50.09
  -1  -8   1 1010.10   52.89
   0   8  -1  328.77   19.50
   0  -8   1  360.76   26.40
   0  -8   1  362.06   21.80
   0  -8   1  358.06   22.00
   0  -8   1  315.67   19.90
  -1   8  -1  955.90   58.99
  -1   8  -1 1003.20   53.09
  -1   8  -1 1118.49   55.79
   1  -8   1 1070.89   59.99
   1  -8   1 1012.90   53.69
   1  -8   1 1082.99   55.39
   1  -8   1 1022.40   54.69
  -2   8  -1 1675.33   84.09
  -2   8  -1 1641.34   90.39
  -2   8  -1 1539.15   81.89
   2  -8   1 1592.94   83.79
   2  -8   1 1569.04   83.29
   2  -8   1 1698.53   82.49
   2  -8   1 1662.63   87.99
  -3   8  -1 1135.99   63.89
  -3   8  -1 1137.79   54.99
   3  -8   1 1143.59   56.29
   3  -8   1  986.30   58.39
   3  -8   1  990.80   56.49
   3  -8   1 1059.39   55.79
  -4   8  -1 1204.08   61.19
  -4   8  -1 1311.77   62.99
  -4   8  -1 1157.88   69.99
   4  -8   1 1099.29   62.99
   4  -8   1 1115.79   60.99
   4  -8   1 1209.28   61.29
   4  -8   1 1238.38   61.79
   4  -8   1 1166.68   61.29
   4  -8   1 1262.17   62.49
  -5   8  -1  521.95   24.00
  -5   8  -1  438.96   25.50
  -5   8  -1  459.35   34.40
   5  -8   1  516.45   25.80
   5  -8   1  518.75   27.60
   5  -8   1  447.06   25.60
   5  -8   1  457.95   25.30
   5  -8   1  445.06   26.30
  -6   8  -1 1492.25   82.69
  -6   8  -1 1455.85   72.29
  -6   8  -1 1394.46   72.89
  -6   8  -1 1424.96   74.79
  -6   8  -1 1434.26   70.89
   6  -8   1 1281.57   86.69
   6  -8   1 1433.36   75.09
   6  -8   1 1489.35   78.69
   6  -8   1 1391.06   73.89
  -7   8  -1 1457.85   73.49
  -7   8  -1 1412.66   77.59
  -7   8  -1 1359.06   76.49
  -7   8  -1 1481.15   75.59
  -7   8  -1 1380.76   83.59
   7  -8   1 1594.04   82.89
   7  -8   1 1569.64   77.79
   7  -8   1 1642.24   79.29
   7  -8   1 1439.36   89.69
   7  -8   1 1407.16   82.99
  -8   8  -1  370.86   19.90
  -8   8  -1  386.16   25.50
  -8   8  -1  359.46   22.50
  -8   8  -1  379.56   22.30
  -8   8  -1  390.26   31.60
   8  -8   1  415.36   42.60
   8  -8   1  358.16   31.40
   8  -8   1  387.26   25.80
   8  -8   1  412.56   33.80
   8  -8   1  414.86   27.30
  -9   8  -1  550.04   39.20
  -9   8  -1  524.45   29.30
  -9   8  -1  503.75   32.80
  -9   8  -1  491.15   26.40
   9  -8   1  524.65   44.00
   9  -8   1  502.25   34.50
   9  -8   1  527.75   50.29
   9  -8   1  471.55   41.30
   9  -8   1  488.15   36.30
   9  -8   1  543.75   59.99
 -10   8  -1  376.06   18.60
 -10   8  -1  329.67   21.70
 -10   8  -1  343.07   29.50
 -10   8  -1  340.27   26.00
  10  -8   1  301.97   32.50
  10  -8   1  370.26   43.50
  10  -8   1  326.37   34.60
  10  -8   1  346.27   47.10
  10  -8   1  338.67   51.29
  10  -8   1  309.47   20.30
   4   7  -1  652.03   37.30
  -4  -7   1  650.83   48.70
  -4  -7   1  653.83   48.40
  -4  -7   1  693.13   38.70
  -4  -7   1  646.84   37.40
  -4  -7   1  560.14   34.30
   3   7  -1  456.05   26.40
  -3  -7   1  434.36   23.20
  -3  -7   1  426.76   27.10
  -3  -7   1  397.66   34.10
  -3  -7   1  394.26   26.30
  -3  -7   1  413.16   30.70
  -3  -7   1  457.45   29.90
   2   7  -1  587.34   30.70
  -2  -7   1  513.25   38.80
  -2  -7   1  539.35   31.40
  -2  -7   1  503.55   34.60
  -2  -7   1  539.95   30.90
  -2  -7   1  536.55   28.40
  -1  -7   1  502.55   27.60
  -1  -7   1  415.66   32.40
  -1  -7   1  443.96   24.30
  -1  -7   1  483.25   38.80
  -1  -7   1  482.15   26.40
   0   7  -1  986.30   51.09
   0   7  -1  881.41   52.89
   0   7  -1  922.51   48.60
   0  -7   1  936.71   49.40
   0  -7   1  882.71   55.49
   0  -7   1  996.20   54.89
   0  -7   1 1005.70   50.49
  -1   7  -1 2608.54  141.59
  -1   7  -1 2436.76  134.89
  -1   7  -1 2898.41  136.79
   1  -7   1 2864.91  135.69
   1  -7   1 2888.51  138.19
   1  -7   1 2500.55  137.99
   1  -7   1 2708.23  140.59
  -2   7  -1  807.02   43.50
  -2   7  -1  822.92   50.39
  -2   7  -1  933.11   45.50
   2  -7   1  823.42   44.60
   2  -7   1  840.42   48.60
   2  -7   1  879.91   44.00
  -3   7  -1 1038.50   48.40
  -3   7  -1  886.11   56.69
  -3   7  -1  924.71   49.40
  -3   7  -1 1076.79   51.49
   3  -7   1  877.41   52.29
   3  -7   1  988.90   50.39
   3  -7   1 1015.70   49.90
   3  -7   1 1009.70   50.29
   3  -7   1  918.41   50.19
  -4   7  -1 1651.03   90.89
  -4   7  -1 1658.73   82.09
  -4   7  -1 1595.04   87.89
  -4   7  -1 1571.94   83.19
   4  -7   1 1816.72   83.69
   4  -7   1 1698.23   83.29
   4  -7   1 1583.44   84.69
   4  -7   1 1788.32   84.49
   4  -7   1 1544.45   82.99
   4  -7   1 1617.34   83.79
  -5   7  -1 1539.45   81.79
  -5   7  -1 1679.03   78.59
  -5   7  -1 1701.63   88.49
  -5   7  -1 1535.75   79.89
   5  -7   1 1580.84   80.79
   5  -7   1 1583.34   83.69
   5  -7   1 1455.95   83.39
   5  -7   1 1668.13   81.59
   5  -7   1 1488.35   79.39
  -6   7  -1 2268.77  120.29
  -6   7  -1 2399.26  118.29
  -6   7  -1 2437.76  116.59
  -6   7  -1 2331.17  126.19
  -6   7  -1 2231.18  117.79
   6  -7   1 2537.15  120.99
   6  -7   1 2334.67  119.39
   6  -7   1 2305.97  117.29
   6  -7   1 2365.56  122.39
   6  -7   1 2243.68  125.29
  -7   7  -1  550.84   32.30
  -7   7  -1  615.04   35.60
  -7   7  -1  599.24   34.00
  -7   7  -1  584.54   30.60
  -7   7  -1  564.04   39.40
   7  -7   1  603.54   34.80
   7  -7   1  651.73   39.90
   7  -7   1  572.64   42.10
   7  -7   1  607.34   31.70
   7  -7   1  630.74   36.20
   7  -7   1  657.53   47.60
  -8   7  -1  702.33   41.40
  -8   7  -1  756.52   46.30
  -8   7  -1  707.83   38.40
  -8   7  -1  718.33   35.90
   8  -7   1  680.53   42.00
   8  -7   1  707.53   44.60
   8  -7   1  740.83   49.20
   8  -7   1  676.43   55.19
   8  -7   1  651.23   37.20
   8  -7   1  686.03   49.30
  -9   7  -1 1242.58   60.69
  -9   7  -1 1241.48   70.59
  -9   7  -1 1160.58   63.59
  -9   7  -1 1188.28   66.99
   9  -7   1 1252.67   62.69
   9  -7   1 1184.88   77.79
   9  -7   1 1266.67   71.89
   9  -7   1 1127.79   81.89
   9  -7   1 1209.08   69.79
   9  -7   1 1109.89   89.29
 -10   7  -1  491.45   26.70
 -10   7  -1  524.15   35.30
 -10   7  -1  469.45   30.10
 -10   7  -1  543.55   37.10
  10  -7   1  513.75   52.89
  10  -7   1  537.65   60.29
  10  -7   1  480.85   28.70
  10  -7   1  530.15   53.49
  10  -7   1  572.74   40.90
  10  -7   1  488.85   44.10
   5   6  -1  610.54   37.20
  -5  -6   1  613.44   32.00
  -5  -6   1  595.94   39.50
  -5  -6   1  591.44   35.80
  -5  -6   1  582.24   46.90
  -5  -6   1  597.24   34.70
   4   6  -1  761.82   42.30
  -4  -6   1  692.23   49.60
  -4  -6   1  734.03   41.50
  -4  -6   1  662.13   43.40
  -4  -6   1  772.22   36.90
  -4  -6   1  701.23   44.50
  -4  -6   1  724.43   37.80
   3   6  -1  397.76   24.30
  -3  -6   1  401.56   32.60
  -3  -6   1  389.26   23.60
  -3  -6   1  369.86   20.20
  -3  -6   1  403.46   24.50
  -3  -6   1  377.06   27.60
  -3  -6   1  413.36   21.70
   2   6  -1  892.11   48.30
  -2  -6   1  932.51   49.10
  -2  -6   1  912.71   46.70
  -2  -6   1  893.41   55.59
  -2  -6   1  947.31   49.60
   1   6  -1  644.34   34.90
  -1  -6   1  709.43   36.10
  -1  -6   1  604.34   33.90
  -1  -6   1  709.63   36.70
  -1  -6   1  675.83   41.60
   0   6  -1 2388.66  119.29
   0   6  -1 2225.58  121.59
   0   6  -1 2395.76  117.59
   0  -6   1 2087.09  116.69
   0  -6   1 2420.86  118.89
   0  -6   1 2410.96  123.59
   0  -6   1 2500.55  118.29
  -1   6  -1 2072.49   96.29
  -1   6  -1 1880.21   94.69
  -1   6  -1 1797.02   99.69
   1  -6   1 1903.81   95.79
   1  -6   1 2014.90   95.29
   1  -6   1 1669.13   96.79
  -2   6  -1  386.06   20.90
  -2   6  -1  363.26   19.60
  -2   6  -1  349.57   25.40
   2  -6   1  384.66   20.00
  -3   6  -1 2150.28  108.59
  -3   6  -1 1985.10  113.39
  -3   6  -1 2034.50  106.99
  -3   6  -1 2236.18  106.19
   3  -6   1 2209.68  107.49
   3  -6   1 2122.79  109.69
   3  -6   1 2248.68  107.59
  -4   6  -1 1891.51   89.29
  -4   6  -1 1760.52   91.79
  -4   6  -1 2013.70   97.49
   4  -6   1 1781.52   91.29
   4  -6   1 1939.91   92.79
   4  -6   1 1686.43   90.49
   4  -6   1 1707.93   91.59
   4  -6   1 1675.93   89.79
   4  -6   1 1733.23   90.69
  -5   6  -1 2042.20  102.79
  -5   6  -1 2263.67  123.19
  -5   6  -1 1947.91  102.59
  -5   6  -1 2029.60  101.49
  -5   6  -1 2007.50  104.39
   5  -6   1 1936.31  101.79
   5  -6   1 2112.19  104.09
   5  -6   1 2165.08  106.59
   5  -6   1 2074.19  101.89
   5  -6   1 1879.11  106.79
   5  -6   1 2051.09  103.49
  -6   6  -1 1186.38   73.19
  -6   6  -1 1328.07   67.69
  -6   6  -1 1350.86   66.19
  -6   6  -1 1331.07   69.99
  -6   6  -1 1338.77   67.99
   6  -6   1 1300.57   75.59
   6  -6   1 1318.07   66.79
   6  -6   1 1322.37   69.09
   6  -6   1 1437.36   70.69
  -7   6  -1  376.16   26.30
  -7   6  -1  378.36   23.40
  -7   6  -1  355.66   21.20
  -7   6  -1  344.37   18.20
  -7   6  -1  326.37   20.10
   7  -6   1  274.87   29.40
   7  -6   1  356.36   28.50
   7  -6   1  356.06   33.60
   7  -6   1  379.86   30.70
   7  -6   1  302.37   27.60
   7  -6   1  342.57   19.40
  -8   6  -1 1672.83   87.49
  -8   6  -1 1588.64   81.49
  -8   6  -1 1794.22   91.49
  -8   6  -1 1757.32   85.39
  -8   6  -1 1702.13   82.29
   8  -6   1 1587.54  101.59
   8  -6   1 1733.03   92.29
   8  -6   1 1620.84   89.09
   8  -6   1 1484.85   95.49
   8  -6   1 1652.73   83.79
   8  -6   1 1458.75   94.99
   8  -6   1 1596.14  108.49
  -9   6  -1  946.71   54.99
  -9   6  -1  850.11   49.50
  -9   6  -1  900.71   53.19
  -9   6  -1  875.01   46.40
  -9   6  -1  931.11   45.70
   9  -6   1  918.11   77.89
   9  -6   1  932.41   58.09
   9  -6   1  919.21   64.99
   9  -6   1  854.31   66.39
   9  -6   1  943.71   48.30
   9  -6   1  968.40   61.79
 -10   6  -1  472.35   27.50
 -10   6  -1  471.35   31.30
 -10   6  -1  380.26   22.50
 -10   6  -1  449.26   23.40
  10  -6   1  461.35   25.90
  10  -6   1  413.16   51.29
  10  -6   1  427.16   42.30
  10  -6   1  465.65   37.50
  10  -6   1  431.96   32.90
  10  -6   1  425.66   44.80
  10  -6   1  393.86   45.70
 -11   6  -1  410.26   31.00
 -11   6  -1  399.76   21.50
  11  -6   1  440.26   51.29
  11  -6   1  476.75   25.50
  11  -6   1  368.96   40.20
  11  -6   1  426.66   42.20
  11  -6   1  371.26   31.60
   6   5  -1  478.15   23.40
  -6  -5   1  390.96   26.30
  -6  -5   1  440.46   23.20
  -6  -5   1  377.66   30.00
  -6  -5   1  401.06   23.70
  -6  -5   1  439.96   28.60
   5   5  -1 1300.67   61.09
  -5  -5   1 1076.39   75.49
  -5  -5   1 1232.08   65.29
  -5  -5   1 1244.48   60.69
  -5  -5   1 1202.78   64.69
  -5  -5   1 1241.18   61.49
  -5  -5   1 1078.59   67.19
   4   5  -1  449.36   24.10
  -4  -5   1  482.45   28.30
  -4  -5   1  473.25   23.90
  -4  -5   1  451.55   27.30
  -4  -5   1  461.65   24.70
  -4  -5   1  445.56   35.10
   3   5  -1 1001.90   53.29
   3   5  -1 1045.60   50.49
  -3  -5   1  992.00   53.69
  -3  -5   1 1009.00   60.39
  -3  -5   1  936.31   50.99
  -3  -5   1 1046.10   53.69
   2   5  -1 1951.00   94.29
   2   5  -1 1962.20   96.79
  -2  -5   1 1768.92   97.19
  -2  -5   1 1774.62   94.99
  -2  -5   1 1984.60   97.29
  -2  -5   1 1970.50  103.39
   1   5  -1 1788.82   90.39
  -1  -5   1 1831.82   89.39
  -1  -5   1 1853.21   93.79
  -1  -5   1 1569.94   87.69
  -1  -5   1 1761.92   89.69
   0   5  -1 3737.33  179.98
   0   5  -1 3561.24  182.38
   0  -5   1 3504.15  181.78
   0  -5   1 3687.13  179.58
   0  -5   1 3354.66  177.98
   0  -5   1 3688.13  179.18
  -1   5  -1 1054.19   59.09
  -1   5  -1 1067.59   55.69
   1  -5   1 1104.09   55.09
   1  -5   1 1102.79   56.39
  -2   5  -1 2122.29  101.09
  -2   5  -1 2122.59  102.99
  -2   5  -1 1860.81  106.39
   2  -5   1 2046.50  102.09
  -3   5  -1 3526.85  186.28
  -3   5  -1 3767.62  184.38
  -3   5  -1 3836.82  190.48
   3  -5   1 3711.73  186.38
   3  -5   1 3784.22  185.18
  -4   5  -1 1562.14   75.79
  -4   5  -1 1383.56   73.09
  -4   5  -1 1336.07   73.89
  -4   5  -1 1507.35   79.49
   4  -5   1 1468.85   73.29
   4  -5   1 1532.45   74.89
   4  -5   1 1386.66   74.39
   4  -5   1 1409.16   73.39
   4  -5   1 1485.25   74.89
   4  -5   1 1624.94   73.79
   4  -5   1 1485.05   76.99
  -5   5  -1 2257.07  124.09
  -5   5  -1 2382.06  119.09
  -5   5  -1 2574.74  121.29
  -5   5  -1 2416.26  117.69
  -5   5  -1 2272.27  118.69
   5  -5   1 2290.57  119.69
   5  -5   1 2570.04  120.99
   5  -5   1 2399.26  122.79
   5  -5   1 2264.27  118.09
   5  -5   1 2280.27  123.99
   5  -5   1 2354.66  117.89
  -6   5  -1  788.72   39.70
  -6   5  -1  686.83   35.80
  -6   5  -1  741.73   42.80
  -6   5  -1  704.63   37.60
  -6   5  -1  705.03   35.30
  -6   5  -1  658.73   37.20
   6  -5   1  668.93   47.20
   6  -5   1  779.92   50.39
   6  -5   1  632.34   36.50
   6  -5   1  685.23   44.80
   6  -5   1  708.23   39.30
   6  -5   1  765.02   40.70
  -7   5  -1  892.71   46.50
  -7   5  -1  894.61   46.90
  -7   5  -1  943.01   51.39
  -7   5  -1  944.11   53.39
  -7   5  -1  963.10   49.60
   7  -5   1  872.81   57.99
   7  -5   1  934.41   48.10
   7  -5   1  980.50   52.89
   7  -5   1  979.20   62.09
   7  -5   1  822.02   58.99
   7  -5   1  998.70   54.89
  -8   5  -1 1642.94   82.29
  -8   5  -1 1756.92   88.59
  -8   5  -1 1546.05   82.49
  -8   5  -1 1690.33   89.09
  -8   5  -1 1506.15   85.39
  -8   5  -1 1684.73   90.29
   8  -5   1 1652.13  107.39
   8  -5   1 1670.43  100.29
   8  -5   1 1558.14  100.09
   8  -5   1 1705.13   94.49
   8  -5   1 1629.04   91.79
   8  -5   1 1718.23   84.09
  -9   5  -1  448.36   28.70
  -9   5  -1  412.36   21.00
  -9   5  -1  377.16   20.50
  -9   5  -1  349.96   27.10
  -9   5  -1  383.26   30.90
  -9   5  -1  355.66   24.10
   9  -5   1  371.96   43.60
   9  -5   1  346.37   36.90
   9  -5   1  429.96   23.10
   9  -5   1  379.86   40.00
   9  -5   1  421.66   30.90
   9  -5   1  395.46   33.50
   9  -5   1  372.26   39.30
 -10   5  -1  549.35   35.80
 -10   5  -1  512.15   31.60
 -10   5  -1  516.65   34.00
 -10   5  -1  552.94   27.60
 -10   5  -1  533.75   27.80
  10  -5   1  531.15   41.10
  10  -5   1  518.75   46.30
  10  -5   1  523.25   37.70
  10  -5   1  481.85   46.30
  10  -5   1  517.45   47.20
  10  -5   1  534.55   30.20
  10  -5   1  513.95   53.59
 -11   5  -1  291.57   16.10
 -11   5  -1  269.37   21.30
 -11   5  -1  315.17   24.50
 -11   5  -1  238.88   15.20
  11  -5   1  290.57   18.70
  11  -5   1  263.67   26.50
  11  -5   1  247.38   33.20
  11  -5   1  245.38   27.50
  11  -5   1  250.57   34.20
  11  -5   1  308.07   32.70
  11  -5   1  272.17   37.90
   7   4  -1  331.07   18.60
  -7  -4   1  325.17   17.10
  -7  -4   1  294.47   33.00
  -7  -4   1  302.47   21.40
  -7  -4   1  306.77   21.00
  -7  -4   1  293.07   18.30
  -7  -4   1  297.87   24.50
   6   4  -1 1103.89   55.69
  -6  -4   1  998.20   60.89
  -6  -4   1 1112.99   55.59
  -6  -4   1  982.90   67.79
  -6  -4   1 1128.19   58.89
  -6  -4   1 1073.79   59.29
  -6  -4   1 1138.49   54.89
   5   4  -1  871.11   42.20
  -5  -4   1  843.92   44.50
  -5  -4   1  743.13   53.19
  -5  -4   1  803.52   40.80
  -5  -4   1  748.83   44.20
  -5  -4   1  798.22   41.60
   4   4  -1  253.37   14.30
   4   4  -1  282.97   20.60
  -4  -4   1  230.18   15.80
  -4  -4   1  225.88   15.30
  -4  -4   1  230.38   23.30
  -4  -4   1  237.58   15.90
   3   4  -1 2820.52  135.39
   3   4  -1 2778.52  130.09
  -3  -4   1 2421.56  131.59
  -3  -4   1 2433.36  137.29
  -3  -4   1 2692.33  132.19
  -3  -4   1 2470.85  129.79
   2   4  -1 3207.58  160.68
  -2  -4   1 3167.08  162.78
  -2  -4   1 3217.58  166.28
  -2  -4   1 3352.96  162.58
   1   4  -1 3851.01  189.58
   1   4  -1 3772.82  189.78
   1   4  -1 3626.44  186.88
  -1  -4   1 4024.30  188.68
  -1  -4   1 3464.75  187.28
  -1  -4   1 3901.61  190.98
  -1  -4   1 3808.72  188.88
   0   4  -1 2230.78  107.29
   0   4  -1 2038.80  106.89
   0   4  -1 2096.39  108.89
   0  -4   1 1948.61  105.49
   0  -4   1 2234.08  107.79
   0  -4   1 2221.78  106.59
  -1   4  -1 1221.48   69.79
  -1   4  -1 1441.06   68.99
  -1   4  -1 1369.46   65.59
   1  -4   1 1257.27   66.49
  -3   4  -1 5433.46  290.47
   3  -4   1 5920.91  286.87
   3  -4   1 5806.92  286.27
   3  -4   1 5730.53  287.27
   3  -4   1 5833.02  287.27
   3  -4   1 5952.10  288.57
  -4   4  -1 1340.87   72.69
  -4   4  -1 1307.67   77.29
  -4   4  -1 1605.74   75.39
   4  -4   1 1492.95   77.69
   4  -4   1 1426.16   72.79
   4  -4   1 1476.55   74.19
   4  -4   1 1472.75   76.99
   4  -4   1 1435.36   73.09
   4  -4   1 1599.64   74.69
  -5   4  -1 1934.51   99.09
  -5   4  -1 1636.44   91.19
  -5   4  -1 1690.43   90.19
  -5   4  -1 1974.60   90.09
  -5   4  -1 1745.63   91.79
  -5   4  -1 1959.30   93.89
  -5   4  -1 1913.51   95.49
   5  -4   1 1707.53   97.29
   5  -4   1 1815.42   92.89
   5  -4   1 1695.83   90.79
   5  -4   1 1819.02   93.59
   5  -4   1 1838.92   90.59
   5  -4   1 1831.12   96.59
  -6   4  -1 1456.25   73.19
  -6   4  -1 1312.67   70.89
  -6   4  -1 1483.65   70.79
  -6   4  -1 1437.86   75.89
   6  -4   1 1570.84   85.09
   6  -4   1 1438.46   76.79
   6  -4   1 1331.67   71.79
   6  -4   1 1287.57   80.19
   6  -4   1 1466.75   75.79
  -7   4  -1 3199.28  164.78
  -7   4  -1 3144.19  157.88
  -7   4  -1 3152.68  162.68
  -7   4  -1 3024.70  160.28
  -7   4  -1 3343.47  163.38
  -7   4  -1 3173.68  157.78
   7  -4   1 3328.17  167.78
   7  -4   1 2919.21  171.68
   7  -4   1 3086.39  172.18
   7  -4   1 3405.16  166.28
   7  -4   1 3157.08  158.98
   7  -4   1 3128.19  178.18
  -8   4  -1  878.51   50.09
  -8   4  -1  810.42   43.90
  -8   4  -1  802.12   40.80
  -8   4  -1  866.31   55.59
  -8   4  -1  860.31   41.40
  -8   4  -1  810.62   40.90
   8  -4   1  716.13   56.49
   8  -4   1  753.02   62.59
   8  -4   1  710.53   56.49
   8  -4   1  721.53   54.89
   8  -4   1  829.72   42.70
   8  -4   1  760.92   48.50
   8  -4   1  769.82   51.49
  -9   4  -1  168.58   11.60
  -9   4  -1  201.78   21.30
  -9   4  -1  202.98   17.10
  -9   4  -1  205.18   12.00
  -9   4  -1  197.98   15.30
  -9   4  -1  210.78   12.40
   9  -4   1  207.68   14.30
   9  -4   1  222.78   23.20
   9  -4   1  191.58   30.40
   9  -4   1  199.28   26.70
   9  -4   1  182.18   27.00
   9  -4   1  193.88   27.30
   9  -4   1  167.48   22.20
 -10   4  -1  753.82   38.30
 -10   4  -1  687.33   37.40
 -10   4  -1  688.43   44.90
 -10   4  -1  746.73   37.60
 -10   4  -1  683.03   41.30
 -10   4  -1  709.33   48.20
  10  -4   1  765.92   55.69
  10  -4   1  750.62   50.19
  10  -4   1  642.74   54.39
  10  -4   1  791.52   64.09
  10  -4   1  759.62   56.69
  10  -4   1  714.53   47.10
  10  -4   1  738.03   39.90
   8   3  -1  476.25   26.70
   8   3  -1  535.05   40.20
   8   3  -1  469.85   31.50
  -8  -3   1  474.85   26.20
  -8  -3   1  396.26   40.50
  -8  -3   1  516.65   25.00
  -8  -3   1  407.16   27.10
  -8  -3   1  490.95   29.20
  -8  -3   1  398.06   30.50
   7   3  -1  252.87   30.10
   7   3  -1  339.67   19.90
   7   3  -1  348.57   28.30
  -7  -3   1  316.77   22.00
  -7  -3   1  332.07   21.60
  -7  -3   1  321.27   18.60
  -7  -3   1  292.67   23.20
  -7  -3   1  324.37   20.20
  -7  -3   1  307.67   30.70
   6   3  -1  934.71   52.49
   6   3  -1  970.00   57.39
  -6  -3   1  866.81   44.90
  -6  -3   1  833.62   48.80
  -6  -3   1  891.11   48.30
  -6  -3   1  874.81   45.60
  -6  -3   1  817.02   57.19
   5   3  -1  356.26   25.60
   5   3  -1  355.36   24.80
   5   3  -1  379.36   21.10
  -5  -3   1  349.96   20.30
  -5  -3   1  405.46   23.40
  -5  -3   1  416.66   23.20
  -5  -3   1  385.46   30.00
   4   3  -1 1529.05   83.79
   4   3  -1 1631.04   80.19
   4   3  -1 1483.95   78.99
   4   3  -1 1470.45   82.59
  -4  -3   1 1680.43   79.29
  -4  -3   1 1718.43   81.59
  -4  -3   1 1518.65   86.59
   3   3  -1 3194.58  154.08
   3   3  -1 3116.69  154.88
   3   3  -1 2761.72  151.58
   3   3  -1 3355.16  159.08
  -3  -3   1 3124.49  152.88
  -3  -3   1 3042.10  152.98
  -3  -3   1 2722.23  151.18
   2   3  -1  758.82   43.60
   2   3  -1  816.02   41.10
  -2  -3   1  779.02   40.80
  -2  -3   1  803.42   42.20
  -2  -3   1  880.81   42.50
  -2  -3   1  844.52   44.80
   1   3  -1 4061.49  200.68
   1   3  -1 4233.58  198.18
   1   3  -1 4286.07  200.68
  -1  -3   1 3871.91  201.18
  -1  -3   1 3546.65  198.08
   0   3  -1 2949.41  144.79
   0   3  -1 3092.59  146.69
   0  -3   1 2677.23  144.69
   2  -3   1 7432.86  368.96
   2  -3   1 7431.06  368.96
  -3   3  -1 1807.62   82.19
  -3   3  -1 1531.25   83.59
  -3   3  -1 1595.04   79.89
  -3   3  -1 1479.45   79.99
   3  -3   1 1526.85   80.29
   3  -3   1 1693.13   82.69
   3  -3   1 1552.84   81.29
   3  -3   1 1618.54   80.09
   3  -3   1 1593.94   83.59
   3  -3   1 1723.73   81.39
   3  -3   1 1614.14   80.99
  -4   3  -1 4966.80  235.28
  -4   3  -1 4706.43  234.98
  -4   3  -1 5285.87  237.58
  -4   3  -1 4712.03  237.58
  -4   3  -1 4714.93  238.58
  -4   3  -1 4589.74  234.98
   4  -3   1 5019.50  237.18
   4  -3   1 4711.53  237.68
   4  -3   1 5067.29  237.08
   4  -3   1 4243.28  240.38
   4  -3   1 4385.76  239.38
   4  -3   1 4508.55  235.48
  -5   3  -1 2895.31  144.89
  -5   3  -1 3061.99  145.19
  -5   3  -1 3100.69  147.29
  -5   3  -1 3070.59  143.59
  -5   3  -1 2763.92  143.09
  -5   3  -1 2804.32  143.09
   5  -3   1 2877.61  146.79
   5  -3   1 2544.15  147.29
   5  -3   1 3103.69  153.78
   5  -3   1 2734.23  143.79
   5  -3   1 2733.83  151.18
  -6   3  -1 2012.10   96.69
  -6   3  -1 1911.11   96.69
  -6   3  -1 2044.40  100.79
  -6   3  -1 1956.10   98.89
  -6   3  -1 2085.09  103.79
  -6   3  -1 2071.79   97.29
   6  -3   1 1803.52  108.19
   6  -3   1 2037.60  103.29
   6  -3   1 1858.91  112.59
   6  -3   1 1803.12  107.49
   6  -3   1 1801.22  107.89
   6  -3   1 1822.82  104.29
   6  -3   1 1906.01   97.69
  -7   3  -1 2325.07  107.29
  -7   3  -1 2243.78  107.39
  -7   3  -1 2008.70  107.89
  -7   3  -1 2107.89  109.89
   7  -3   1 1971.10  124.99
   7  -3   1 2215.38  114.29
   7  -3   1 2052.99  120.89
   7  -3   1 2124.39  120.89
   7  -3   1 2163.78  119.09
   7  -3   1 2252.97  108.69
   7  -3   1 2115.89  122.89
  -8   3  -1  427.96   24.10
  -8   3  -1  480.75   25.00
  -8   3  -1  517.95   28.40
  -8   3  -1  435.76   26.90
  -8   3  -1  460.65   24.00
  -8   3  -1  459.25   27.10
   8  -3   1  462.45   26.00
   8  -3   1  405.66   40.90
   8  -3   1  451.35   31.50
   8  -3   1  413.36   36.70
   8  -3   1  463.15   34.30
   8  -3   1  437.06   38.90
   8  -3   1  463.35   39.80
  -9   3  -1  974.60   59.79
  -9   3  -1 1046.20   49.70
  -9   3  -1  873.51   53.69
  -9   3  -1  902.81   48.60
  -9   3  -1  954.40   52.09
   9  -3   1  994.50   63.99
   9  -3   1  901.31   57.39
   9  -3   1  904.21   59.39
   9  -3   1  939.41   68.99
   9  -3   1  966.90   50.49
 -10   3  -1  613.34   34.00
 -10   3  -1  617.54   38.10
 -10   3  -1  678.53   35.30
 -10   3  -1  658.33   47.20
 -10   3  -1  629.64   34.40
  10  -3   1  589.64   50.89
  10  -3   1  625.74   46.50
  10  -3   1  722.63   37.00
  10  -3   1  755.12   51.89
  10  -3   1  658.03   52.79
  10  -3   1  680.43   43.60
  10  -3   1  625.74   44.50
   8   2  -1  510.35   34.40
   8   2  -1  551.64   41.10
   8   2  -1  539.65   35.30
   8   2  -1  489.65   27.80
  -8  -2   1  429.26   40.90
  -8  -2   1  495.25   29.50
  -8  -2   1  446.36   28.30
  -8  -2   1  432.36   31.20
  -8  -2   1  560.84   26.70
  -8  -2   1  498.45   27.20
   7   2  -1  778.92   51.69
   7   2  -1  797.62   46.50
   7   2  -1  737.83   40.20
   7   2  -1  756.42   45.60
  -7  -2   1  788.22   38.90
  -7  -2   1  764.92   53.19
  -7  -2   1  673.33   44.40
  -7  -2   1  789.92   39.70
  -7  -2   1  715.23   41.60
   6   2  -1  589.64   35.10
   6   2  -1  614.44   37.20
   6   2  -1  652.73   36.20
   6   2  -1  678.03   46.90
   6   2  -1  721.23   41.50
   6   2  -1  681.03   40.60
  -6  -2   1  693.73   34.00
  -6  -2   1  688.73   34.50
  -6  -2   1  679.93   37.60
  -6  -2   1  689.43   45.50
  -6  -2   1  606.44   36.40
   5   2  -1  473.05   32.40
   5   2  -1  495.15   28.90
   5   2  -1  521.15   33.20
   5   2  -1  542.05   38.10
   5   2  -1  477.65   29.90
   5   2  -1  517.15   28.10
  -5  -2   1  582.24   36.40
  -5  -2   1  530.75   29.10
  -5  -2   1  541.85   29.80
  -5  -2   1  525.95   27.60
   4   2  -1 3983.40  210.58
   4   2  -1 3640.44  214.58
   4   2  -1 4368.06  215.38
  -4  -2   1 4603.64  211.68
  -4  -2   1 4465.35  212.18
  -4  -2   1 4189.98  215.58
  -4  -2   1 4310.27  209.98
   3   2  -1 2215.48  112.69
   3   2  -1 2028.50  110.29
   3   2  -1 2234.68  109.59
   3   2  -1 2031.00  109.59
  -3  -2   1 2357.76  110.19
  -3  -2   1 2314.27  108.89
  -3  -2   1 2127.29  113.09
   2   2  -1  831.52   45.30
   2   2  -1  842.92   45.80
   2   2  -1  944.01   46.30
   2   2  -1  984.40   50.99
   2   2  -1  962.90   48.10
  -2  -2   1  901.81   47.90
  -2  -2   1  945.61   45.40
  -2  -2   1  921.31   46.10
  -2  -2   1  836.72   46.30
   1   2  -1 2359.56  114.59
   1   2  -1 2405.56  111.79
   1   2  -1 2167.08  111.69
   1   2  -1 2271.07  111.29
  -1  -2   1 2293.37  112.39
  -1  -2   1 2070.49  111.89
  -1  -2   1 2121.99  110.99
   0   2  -1 3248.88  177.18
   0  -2   1 3836.02  175.88
  -2   2  -1 1731.43   87.49
  -2   2  -1 1803.32   87.59
  -2   2  -1 1840.62   88.89
  -2   2  -1 1808.12   90.19
  -2   2  -1 1930.21   88.99
   2  -2   1 1584.14   87.69
   2  -2   1 1803.52   88.09
   2  -2   1 1693.93   88.29
   2  -2   1 1669.73   90.29
   2  -2   1 1645.94   88.39
   2  -2   1 1926.61   89.59
  -3   2  -1  377.96   20.40
  -3   2  -1  438.26   21.60
  -3   2  -1  414.76   20.70
  -3   2  -1  391.56   20.40
  -3   2  -1  418.06   23.10
   3  -2   1  368.16   25.00
   3  -2   1  426.06   21.80
   3  -2   1  442.56   22.50
   3  -2   1  412.76   24.50
   3  -2   1  391.76   20.80
   3  -2   1  404.16   26.00
   3  -2   1  352.46   22.40
  -4   2  -1 5180.58  251.87
  -4   2  -1 5212.38  251.37
  -4   2  -1 5034.10  251.37
  -4   2  -1 5046.60  251.27
  -4   2  -1 5109.49  253.97
  -4   2  -1 5586.84  256.47
   4  -2   1 5133.89  254.87
   4  -2   1 5133.59  253.37
   4  -2   1 5015.00  251.97
   4  -2   1 4449.85  257.47
   4  -2   1 5108.09  258.97
   4  -2   1 4522.55  258.17
   4  -2   1 5395.86  263.37
  -5   2  -1 2782.52  133.89
  -5   2  -1 2507.65  127.59
  -5   2  -1 2734.53  129.79
  -5   2  -1 2682.23  127.29
  -5   2  -1 2718.83  128.39
  -5   2  -1 2516.85  127.49
  -5   2  -1 2688.63  127.89
  -5   2  -1 2649.03  130.39
   5  -2   1 2435.46  132.59
   5  -2   1 2312.67  136.79
   5  -2   1 2566.64  137.59
   5  -2   1 2430.36  140.89
   5  -2   1 2367.36  136.79
   5  -2   1 2449.75  128.29
  -6   2  -1 2432.76  120.99
  -6   2  -1 2357.86  113.09
  -6   2  -1 2287.47  113.09
  -6   2  -1 2266.77  115.39
  -6   2  -1 2520.05  115.69
  -6   2  -1 2335.87  113.49
  -6   2  -1 2308.67  113.79
  -6   2  -1 2219.78  112.69
   6  -2   1 2051.39  128.29
   6  -2   1 1992.40  119.29
   6  -2   1 2462.05  114.19
   6  -2   1 2060.39  124.09
   6  -2   1 2269.77  124.59
   6  -2   1 2235.78  118.99
   6  -2   1 2076.99  123.69
  -7   2  -1  631.64   32.90
  -7   2  -1  659.53   33.80
  -7   2  -1  672.83   42.50
  -7   2  -1  642.84   32.30
  -7   2  -1  618.64   32.60
  -7   2  -1  683.63   36.20
  -7   2  -1  662.63   33.40
   7  -2   1  630.94   46.20
   7  -2   1  640.74   34.30
   7  -2   1  593.44   46.50
   7  -2   1  571.54   40.10
   7  -2   1  604.94   39.70
   7  -2   1  637.64   44.60
   7  -2   1  599.54   43.10
  -8   2  -1  436.86   23.90
  -8   2  -1  471.05   24.60
  -8   2  -1  449.56   34.90
  -8   2  -1  464.55   24.70
  -8   2  -1  484.75   27.70
  -8   2  -1  441.26   25.20
   8  -2   1  431.96   34.40
   8  -2   1  429.76   37.80
   8  -2   1  522.15   39.70
   8  -2   1  439.46   32.40
   8  -2   1  436.96   31.00
   8  -2   1  452.35   40.10
   8  -2   1  461.15   26.00
  -9   2  -1 1414.76   74.79
  -9   2  -1 1543.15   76.39
  -9   2  -1 1298.67   77.99
  -9   2  -1 1454.65   79.59
  -9   2  -1 1476.15   74.99
   9  -2   1 1590.74   76.99
   9  -2   1 1588.94   91.89
   9  -2   1 1353.86   91.39
   9  -2   1 1515.85   86.49
   9  -2   1 1470.65   85.79
   9  -2   1 1615.44   88.19
 -10   2  -1  382.86   25.50
 -10   2  -1  402.36   23.00
 -10   2  -1  359.26   34.00
 -10   2  -1  387.36   21.70
 -10   2  -1  390.36   21.20
  10  -2   1  433.76   42.10
  10  -2   1  361.26   33.80
  10  -2   1  385.86   30.80
  10  -2   1  323.17   29.80
  10  -2   1  440.26   34.70
   9   1  -1  779.72   47.80
   9   1  -1  690.73   46.00
   9   1  -1  814.02   56.99
   9   1  -1  780.12   40.40
  -9  -1   1  707.93   41.10
  -9  -1   1  705.63   56.99
  -9  -1   1  712.43   39.40
  -9  -1   1  679.23   39.80
  -9  -1   1  787.12   38.70
   8   1  -1  307.37   25.00
   8   1  -1  325.37   27.60
   8   1  -1  282.77   18.40
   8   1  -1  267.97   21.60
   8   1  -1  283.17   20.00
   8   1  -1  263.17   30.30
  -8  -1   1  320.97   22.00
  -8  -1   1  310.87   18.20
  -8  -1   1  274.57   20.10
  -8  -1   1  271.17   16.30
  -8  -1   1  329.97   22.60
  -8  -1   1  264.47   29.10
  -8  -1   1  299.07   17.20
   7   1  -1 1175.28   71.99
   7   1  -1 1069.69   62.29
   7   1  -1 1040.20   58.49
   7   1  -1 1028.70   55.59
   7   1  -1 1059.69   62.19
   7   1  -1 1033.80   60.99
  -7  -1   1 1019.60   58.59
  -7  -1   1 1129.69   54.49
  -7  -1   1 1116.09   56.69
  -7  -1   1 1079.69   54.99
  -7  -1   1 1060.59   67.99
   6   1  -1 1068.79   53.59
   6   1  -1 1007.70   56.49
   6   1  -1 1096.79   60.89
   6   1  -1 1109.89   62.29
   6   1  -1  949.01   58.19
   6   1  -1  983.50   58.69
  -6  -1   1  976.40   53.99
  -6  -1   1  975.20   61.29
  -6  -1   1 1088.49   52.59
  -6  -1   1 1077.49   55.39
   5   1  -1 2476.35  144.49
   5   1  -1 2577.84  146.99
   5   1  -1 2982.50  141.49
   5   1  -1 2869.51  146.79
   5   1  -1 3003.00  147.09
   5   1  -1 2987.80  151.88
   5   1  -1 2598.44  146.79
  -5  -1   1 2996.50  142.79
  -5  -1   1 2838.02  147.29
  -5  -1   1 2902.71  140.39
  -5  -1   1 2765.12  141.69
   4   1  -1 4195.08  206.18
   4   1  -1 4400.26  211.38
   4   1  -1 3843.42  209.38
   4   1  -1 3794.22  211.38
   4   1  -1 3918.61  211.68
  -4  -1   1 4149.58  207.08
  -4  -1   1 4467.05  210.88
  -4  -1   1 4192.88  205.48
  -4  -1   1 4285.07  206.68
   3   1  -1  876.91   48.00
   3   1  -1  797.12   41.40
   3   1  -1  793.82   42.10
   3   1  -1  780.62   44.20
   3   1  -1  827.02   45.60
   3   1  -1  787.62   45.60
   3   1  -1  769.32   45.70
  -3  -1   1  796.22   42.00
  -3  -1   1  895.31   44.30
   2   1  -1 5414.06  297.07
   2   1  -1 6269.87  297.97
   2   1  -1 5860.51  296.47
   2   1  -1 5872.81  298.27
   2   1  -1 6335.57  298.37
   1   1  -1 9683.13  488.85
  -1  -1   1 9999.00  488.75
   1  -1   1 8047.99  398.16
   1  -1   1 7939.71  396.96
  -2   1  -1  314.57   17.80
  -2   1  -1  369.46   19.40
  -2   1  -1  358.56   17.70
  -2   1  -1  378.16   20.40
  -2   1  -1  390.96   18.70
  -2   1  -1  351.46   17.50
  -2   1  -1  358.66   17.90
  -2   1  -1  311.97   17.60
   2  -1   1  353.46   24.00
   2  -1   1  341.07   19.80
   2  -1   1  330.17   18.50
   2  -1   1  329.17   20.40
   2  -1   1  379.26   22.40
   2  -1   1  359.36   22.40
   2  -1   1  322.27   17.90
  -3   1  -1 4894.11  255.87
  -3   1  -1 5733.53  256.57
  -3   1  -1 5199.38  256.47
   3  -1   1 5471.75  265.37
   3  -1   1 4662.83  261.87
   3  -1   1 5451.85  262.67
   3  -1   1 5147.89  261.77
   3  -1   1 4710.03  258.57
   3  -1   1 5227.88  257.47
  -4   1  -1 3944.41  194.88
  -4   1  -1 4097.69  194.18
  -4   1  -1 3618.04  193.98
  -4   1  -1 4217.88  200.08
   4  -1   1 3951.60  198.48
   4  -1   1 4046.10  202.38
   4  -1   1 3717.53  194.78
   4  -1   1 3824.82  204.88
   4  -1   1 3928.71  202.18
   4  -1   1 3777.52  201.78
  -5   1  -1 1149.08   54.49
  -5   1  -1 1087.09   54.39
  -5   1  -1 1153.38   56.69
  -5   1  -1 1124.39   61.39
  -5   1  -1 1139.99   55.59
  -5   1  -1 1011.00   54.19
  -5   1  -1 1128.09   55.29
   5  -1   1 1080.19   59.49
   5  -1   1  951.50   61.69
   5  -1   1 1156.58   65.49
   5  -1   1  971.40   61.99
   5  -1   1 1019.10   55.19
   5  -1   1 1041.80   65.69
  -6   1  -1 1384.16   67.59
  -6   1  -1 1169.38   66.19
  -6   1  -1 1389.56   66.59
  -6   1  -1 1437.36   66.59
  -6   1  -1 1407.56   67.99
  -6   1  -1 1462.95   75.89
  -6   1  -1 1383.46   69.09
   6  -1   1 1245.38   74.39
   6  -1   1 1282.47   75.39
   6  -1   1 1215.18   77.19
   6  -1   1 1242.78   73.79
   6  -1   1 1247.98   67.89
   6  -1   1 1285.97   72.49
   6  -1   1 1305.17   80.79
  -7   1  -1  439.66   24.80
  -7   1  -1  396.26   21.00
  -7   1  -1  417.76   31.70
  -7   1  -1  354.26   20.70
  -7   1  -1  393.46   21.30
  -7   1  -1  415.46   22.80
  -7   1  -1  403.56   22.40
   7  -1   1  406.26   30.70
   7  -1   1  380.46   27.00
   7  -1   1  399.46   33.60
   7  -1   1  365.66   34.20
   7  -1   1  359.46   22.50
   7  -1   1  382.36   31.20
   7  -1   1  429.76   29.00
  -8   1  -1 1044.50   61.39
  -8   1  -1 1210.58   59.99
  -8   1  -1 1196.18   60.19
  -8   1  -1 1054.59   58.59
  -8   1  -1 1164.18   58.29
  -8   1  -1 1147.49   58.59
  -8   1  -1 1178.08   71.49
   8  -1   1 1156.28   70.69
   8  -1   1 1206.58   67.29
   8  -1   1 1113.59   59.99
   8  -1   1 1258.77   70.09
   8  -1   1 1086.69   72.99
   8  -1   1 1140.39   66.89
  -9   1  -1  694.93   41.50
  -9   1  -1  655.43   41.30
  -9   1  -1  735.53   37.70
  -9   1  -1  724.33   41.50
  -9   1  -1  746.73   38.20
  -9   1  -1  697.43   51.69
   9  -1   1  733.63   45.40
   9  -1   1  699.93   48.00
   9  -1   1  830.32   57.39
   9  -1   1  736.33   47.30
   9  -1   1  705.03   49.10
   9  -1   1  762.52   39.70
 -10   1  -1  115.09    9.30
 -10   1  -1  132.49   10.50
 -10   1  -1  127.99   11.40
 -10   1  -1  127.99   14.30
 -10   1  -1  111.19   20.40
  10  -1   1  121.99   11.80
  10  -1   1  133.99   18.70
  10  -1   1  140.79   20.60
  10  -1   1  133.59   22.80
  10  -1   1  117.19   16.20
  10  -1   1  153.28   26.40
   9   0  -1  246.68   24.80
   9   0  -1  230.58   23.20
   9   0  -1  212.78   22.40
   9   0  -1  255.17   31.40
   9   0  -1  270.27   16.90
  -9   0   1  237.18   14.80
  -9   0   1  229.68   14.80
  -9   0   1  229.08   16.20
  -9   0   1  227.58   27.50
  -9   0   1  249.88   14.30
   8   0  -1  366.16   30.20
   8   0  -1  397.76   23.10
   8   0  -1  380.66   29.90
   8   0  -1  390.56   28.00
   8   0  -1  395.76   31.50
   8   0  -1  460.35   40.90
   8   0  -1  436.06   30.70
  -8   0   1  340.97   20.70
  -8   0   1  410.86   26.90
  -8   0   1  384.56   21.70
  -8   0   1  379.66   33.10
  -8   0   1  371.36   23.80
  -8   0   1  378.56   21.60
  -8   0   1  378.16   23.00
   7   0  -1 1619.04   91.59
   7   0  -1 1727.03   91.09
   7   0  -1 1581.54   89.39
   7   0  -1 1439.46   90.29
   7   0  -1 1675.53   97.49
   7   0  -1 1600.54   82.49
  -7   0   1 1680.73   82.69
  -7   0   1 1656.23   84.39
  -7   0   1 1611.04   91.69
  -7   0   1 1547.45   81.19
  -7   0   1 1597.24   80.89
   6   0  -1 1519.45   76.89
   6   0  -1 1475.95   83.99
   6   0  -1 1652.23  101.19
   6   0  -1 1694.43   91.89
   6   0  -1 1383.46   86.19
   6   0  -1 1428.66   82.59
   6   0  -1 1375.86   82.59
  -6   0   1 1455.85   75.79
  -6   0   1 1634.44   77.29
  -6   0   1 1409.46   83.39
  -6   0   1 1584.54   78.59
   5   0  -1 2974.80  174.38
   5   0  -1 3143.39  172.18
   5   0  -1 3421.96  173.98
   5   0  -1 3369.56  176.88
   5   0  -1 3052.99  166.88
   5   0  -1 3530.35  178.38
   5   0  -1 3480.25  173.38
  -5   0   1 3306.37  172.38
  -5   0   1 3688.93  167.38
  -5   0   1 3736.13  168.48
  -5   0   1 3050.09  166.18
   4   0  -1 1081.59   56.89
   4   0  -1  910.41   51.59
   4   0  -1 1069.09   59.49
   4   0  -1  994.70   56.99
   4   0  -1  944.91   57.09
   4   0  -1  988.00   59.39
   4   0  -1 1075.69   59.09
  -4   0   1  948.11   51.19
  -4   0   1 1070.79   52.09
  -4   0   1 1085.89   55.29
  -4   0   1 1041.10   52.69
   3   0  -1 3582.74  171.08
   3   0  -1 3329.87  169.88
   3   0  -1 3341.87  169.58
   3   0  -1 2936.81  165.78
   3   0  -1 3287.57  170.98
  -3   0   1 3028.80  165.38
  -3   0   1 3551.74  168.28
  -3   0   1 3634.94  166.18
   1   0   1 5653.43  292.67
   1   0   1 6299.87  292.57
   1   0   1 5677.43  292.07
   2   0   1 6916.61  340.67
   2   0   1 6878.71  344.97
   2   0   1 6414.86  343.67
   2   0   1 7025.00  342.07
   2   0   1 7142.19  343.87
   3   0   1 7923.71  430.86
   3   0   1 8701.73  432.56
   3   0   1 9612.44  434.26
   3   0   1 8021.30  431.36
   3   0   1 8854.41  430.16
   3   0   1 8667.83  427.46
   3   0   1 8578.44  433.96
  -4   0  -1 1060.49   53.79
  -4   0  -1 1186.28   54.29
  -4   0  -1 1009.70   53.99
  -4   0  -1 1150.18   60.49
  -4   0  -1 1185.68   55.29
  -4   0  -1 1217.18   56.69
   4   0   1  970.30   58.29
   4   0   1  996.30   57.39
   4   0   1  977.70   59.29
   4   0   1  961.60   54.39
   4   0   1 1017.70   61.89
   4   0   1 1129.79   61.19
   4   0   1 1077.69   62.99
  -5   0  -1 1469.25   66.39
  -5   0  -1 1446.46   67.99
  -5   0  -1 1369.16   65.79
  -5   0  -1 1252.57   67.09
  -5   0  -1 1251.67   65.99
  -5   0  -1 1260.17   73.59
  -5   0  -1 1342.87   68.29
   5   0   1 1315.27   74.99
   5   0   1 1324.47   73.69
   5   0   1 1332.47   77.19
   5   0   1 1304.17   72.19
   5   0   1 1182.68   70.29
   5   0   1 1261.57   66.79
   5   0   1 1230.88   71.79
  -6   0  -1 1472.55   77.19
  -6   0  -1 1656.13   80.29
  -6   0  -1 1385.36   78.49
  -6   0  -1 1602.04   79.39
  -6   0  -1 1653.83   77.69
  -6   0  -1 1462.05   76.79
  -6   0  -1 1510.75   86.49
   6   0   1 1572.34   86.69
   6   0   1 1548.95   88.89
   6   0   1 1536.65   83.19
   6   0   1 1498.75   78.09
   6   0   1 1498.65   86.19
   6   0   1 1566.64   89.29
  -7   0  -1  889.01   43.90
  -7   0  -1  890.51   45.90
  -7   0  -1  885.11   47.60
  -7   0  -1  851.61   44.50
  -7   0  -1  875.21   44.40
  -7   0  -1  853.91   56.19
  -7   0  -1  865.71   46.50
   7   0   1  833.32   45.20
   7   0   1  813.92   49.90
   7   0   1  932.41   52.39
   7   0   1  813.32   52.69
   7   0   1  824.62   53.19
   7   0   1  880.51   56.29
  -8   0  -1 1053.89   53.69
  -8   0  -1 1014.70   55.29
  -8   0  -1 1008.00   67.19
  -8   0  -1 1005.30   54.29
  -8   0  -1 1033.30   56.49
  -8   0  -1 1100.79   56.39
   8   0   1 1109.69   63.29
   8   0   1 1094.19   55.39
   8   0   1  969.00   69.69
   8   0   1 1005.70   61.19
   8   0   1 1108.19   60.39
   8   0   1 1166.48   69.79
  -9   0  -1  144.89   23.30
  -9   0  -1  162.48   12.90
  -9   0  -1  162.98   15.00
  -9   0  -1  174.58   11.00
  -9   0  -1  145.59   11.40
  -9   0  -1  151.48   13.40
   9   0   1  169.28   16.90
   9   0   1  157.98   24.00
   9   0   1  179.98   20.70
   9   0   1  186.58   18.90
  10  -1  -1  532.25   29.90
  10  -1  -1  458.25   34.20
  10  -1  -1  478.05   37.20
  10  -1  -1  593.44   40.80
  10  -1  -1  511.45   36.60
  10  -1  -1  492.55   36.70
 -10   1   1  502.65   28.70
 -10   1   1  516.85   27.90
 -10   1   1  506.75   27.30
 -10   1   1  484.45   43.30
   9  -1  -1  199.18   30.60
   9  -1  -1  195.88   24.90
   9  -1  -1  176.98   21.60
   9  -1  -1  161.18   14.30
   9  -1  -1  165.48   24.60
  -9   1   1  163.98   12.90
  -9   1   1  181.08   11.10
  -9   1   1  155.38   14.00
  -9   1   1  168.28   22.80
  -9   1   1  186.78   11.70
  -9   1   1  175.78   11.10
  -9   1   1  180.58   12.70
   8  -1  -1 1060.09   64.59
   8  -1  -1 1111.49   65.89
   8  -1  -1 1000.90   65.49
   8  -1  -1 1042.10   70.49
   8  -1  -1 1121.69   68.59
   8  -1  -1 1156.58   74.69
   8  -1  -1 1101.59   56.99
  -8   1   1 1161.98   55.59
  -8   1   1 1040.50   55.09
  -8   1   1 1066.39   57.29
  -8   1   1 1064.79   55.29
  -8   1   1 1070.99   58.89
  -8   1   1 1137.09   68.19
   7  -1  -1 1023.30   53.89
   7  -1  -1  972.90   62.99
   7  -1  -1  992.90   60.89
   7  -1  -1 1032.20   61.89
   7  -1  -1  948.51   66.69
   7  -1  -1 1031.90   68.49
   7  -1  -1  943.21   64.49
  -7   1   1 1055.79   55.19
  -7   1   1 1059.19   52.29
  -7   1   1 1038.10   53.69
  -7   1   1 1086.29   52.59
  -7   1   1 1158.08   62.19
   6  -1  -1 1459.15   86.59
   6  -1  -1 1263.47   84.79
   6  -1  -1 1540.95   83.49
   6  -1  -1 1408.16   74.59
   6  -1  -1 1263.27   81.39
   6  -1  -1 1485.25   82.99
   6  -1  -1 1417.06   85.09
  -6   1   1 1591.34   81.19
  -6   1   1 1549.14   76.19
  -6   1   1 1590.44   74.49
   5  -1  -1 2554.14  133.09
   5  -1  -1 2863.01  140.09
   5  -1  -1 2345.57  137.89
   5  -1  -1 2562.54  138.89
   5  -1  -1 2642.64  141.09
   5  -1  -1 2549.44  141.49
  -5   1   1 2724.93  134.49
  -5   1   1 2897.01  133.19
  -5   1   1 2666.03  132.49
  -5   1   1 2779.02  137.59
   4  -1  -1  566.04   32.40
   4  -1  -1  579.64   34.00
   4  -1  -1  495.45   31.90
   4  -1  -1  583.64   30.00
   4  -1  -1  607.64   34.40
   4  -1  -1  571.84   29.00
  -4   1   1  572.44   28.90
  -4   1   1  496.85   28.30
  -4   1   1  614.84   30.80
  -4   1   1  549.65   29.70
  -4   1   1  530.25   31.40
   3  -1  -1 6115.59  285.07
   3  -1  -1 5676.23  282.27
   3  -1  -1 5321.17  283.77
   3  -1  -1 5123.09  282.27
   3  -1  -1 5539.85  283.37
  -3   1   1 5614.84  283.37
  -3   1   1 5877.51  281.67
  -3   1   1 6203.68  283.57
  -1  -1  -1 1413.16   70.09
  -1  -1  -1 1339.37   69.29
  -1  -1  -1 1419.46   72.69
  -1  -1  -1 1480.55   70.79
  -1  -1  -1 1370.16   69.49
  -1  -1  -1 1410.36   69.79
   1   1   1 1414.76   71.39
   1   1   1 1366.46   70.19
   1   1   1 1290.47   70.39
   1   1   1 1518.55   70.69
   1   1   1 1397.26   69.49
   1   1   1 1350.66   70.09
   2   1   1 8874.71  435.96
   2   1   1 8735.03  439.86
   2   1   1 8512.85  438.16
   2   1   1 8798.82  437.86
   2   1   1 9096.69  437.76
  -3  -1  -1 5794.32  268.67
  -3  -1  -1 5631.24  264.67
  -3  -1  -1 5302.37  262.57
  -3  -1  -1 5443.96  262.27
  -3  -1  -1 5374.26  264.07
   3   1   1 5168.18  265.57
   3   1   1 5655.73  273.27
   3   1   1 4916.21  263.77
   3   1   1 4964.70  266.77
   3   1   1 5331.47  266.77
   3   1   1 5089.79  262.77
   3   1   1 4885.91  265.67
  -4  -1  -1  830.42   39.10
  -4  -1  -1  770.12   39.60
  -4  -1  -1  745.53   37.60
  -4  -1  -1  791.22   38.20
  -4  -1  -1  765.42   37.30
  -4  -1  -1  742.23   39.80
   4   1   1  742.33   38.10
   4   1   1  699.23   41.80
   4   1   1  654.03   40.60
   4   1   1  725.43   44.60
   4   1   1  643.44   42.60
  -5  -1  -1 2021.40  102.79
  -5  -1  -1 1904.11  108.89
  -5  -1  -1 2114.99  100.79
  -5  -1  -1 2022.80   99.69
  -5  -1  -1 2139.79  103.09
  -5  -1  -1 1880.31  101.29
   5   1   1 2126.29  110.39
   5   1   1 1804.92  104.99
   5   1   1 1968.80  100.69
  -6  -1  -1 1097.99   55.79
  -6  -1  -1 1043.00   66.29
  -6  -1  -1 1138.89   58.59
  -6  -1  -1 1044.10   57.19
  -6  -1  -1 1146.39   55.29
  -6  -1  -1 1179.28   56.49
  -6  -1  -1 1134.19   58.89
   6   1   1 1076.49   62.99
   6   1   1  974.20   60.79
   6   1   1 1238.28   66.99
   6   1   1  975.20   59.09
   6   1   1 1062.49   60.99
   6   1   1 1150.38   56.49
  -7  -1  -1 1279.47   64.79
  -7  -1  -1 1203.38   67.79
  -7  -1  -1 1259.67   66.49
  -7  -1  -1 1300.77   64.09
  -7  -1  -1 1233.38   67.59
  -7  -1  -1 1184.78   65.09
  -7  -1  -1 1292.07   78.19
   7   1   1 1347.77   70.99
   7   1   1 1241.78   72.79
   7   1   1 1262.57   68.49
   7   1   1 1367.06   71.69
   7   1   1 1289.17   65.39
  -8  -1  -1  623.04   33.90
  -8  -1  -1  589.44   36.40
  -8  -1  -1  598.84   33.70
  -8  -1  -1  605.54   35.60
  -8  -1  -1  644.44   32.80
  -8  -1  -1  634.44   36.40
  -8  -1  -1  586.94   37.20
  -8  -1  -1  587.84   46.80
   8   1   1  660.43   40.50
   8   1   1  710.03   42.50
   8   1   1  630.54   46.90
   8   1   1  671.83   39.90
   8   1   1  654.23   37.10
   8   1   1  652.33   35.30
  -9  -1  -1   78.49    8.90
  -9  -1  -1   86.39   12.00
  -9  -1  -1   90.89    9.80
  -9  -1  -1   92.69   11.10
  -9  -1  -1  122.39   25.00
  -9  -1  -1  105.19   11.00
  -9  -1  -1   99.09    7.90
   9   1   1  134.69   21.30
   9   1   1   87.59    9.80
   9   1   1  121.79   18.90
  10  -2  -1  213.68   24.00
  10  -2  -1  167.18   27.40
  10  -2  -1  167.58   24.30
  10  -2  -1  190.68   26.50
  10  -2  -1  199.68   16.00
  10  -2  -1  181.88   31.70
  10  -2  -1  175.78   23.60
 -10   2   1  194.88   12.60
 -10   2   1  179.98   12.50
 -10   2   1  201.58   12.10
 -10   2   1  172.78   24.10
   9  -2  -1  639.04   51.19
   9  -2  -1  602.44   51.19
   9  -2  -1  596.84   43.60
   9  -2  -1  616.04   51.99
   9  -2  -1  626.94   34.90
   9  -2  -1  538.15   50.29
   9  -2  -1  579.84   46.80
  -9   2   1  650.63   33.00
  -9   2   1  605.04   44.60
  -9   2   1  584.84   35.60
  -9   2   1  664.93   32.80
  -9   2   1  579.14   33.50
   8  -2  -1 2362.96  141.39
   8  -2  -1 2568.24  134.59
   8  -2  -1 2449.16  137.69
   8  -2  -1 2382.66  132.79
   8  -2  -1 2474.15  143.69
   8  -2  -1 2613.64  125.29
   8  -2  -1 2262.07  137.49
  -8   2   1 2406.86  126.69
  -8   2   1 2449.75  122.99
  -8   2   1 2562.24  126.19
  -8   2   1 2569.14  123.39
  -8   2   1 2558.94  123.49
  -8   2   1 2354.06  134.19
  -8   2   1 2465.25  124.19
   7  -2  -1  751.12   50.79
   7  -2  -1  784.32   53.19
   7  -2  -1  758.52   54.29
   7  -2  -1  768.82   56.19
   7  -2  -1  841.62   51.59
   7  -2  -1  741.63   40.60
   7  -2  -1  740.93   49.40
  -7   2   1  721.03   39.70
  -7   2   1  784.02   42.00
  -7   2   1  768.22   47.70
  -7   2   1  738.73   39.00
  -7   2   1  760.12   39.30
  -7   2   1  800.62   42.40
  -7   2   1  784.82   40.10
   6  -2  -1 1024.20   62.79
   6  -2  -1 1082.59   64.19
   6  -2  -1  984.70   59.99
   6  -2  -1 1061.49   64.59
   6  -2  -1 1027.00   62.39
   6  -2  -1 1130.99   55.29
  -6   2   1 1040.40   54.19
  -6   2   1 1062.29   54.19
  -6   2   1 1073.59   54.69
  -6   2   1 1106.39   56.39
  -6   2   1 1208.08   57.89
   5  -2  -1 1241.48   73.29
   5  -2  -1 1344.57   74.19
   5  -2  -1 1416.66   70.29
   5  -2  -1 1446.66   77.39
   5  -2  -1 1438.96   71.19
   5  -2  -1 1455.85   76.09
  -5   2   1 1471.15   69.99
  -5   2   1 1328.87   71.29
  -5   2   1 1365.36   69.59
  -5   2   1 1396.56   73.99
  -5   2   1 1408.66   70.89
   4  -2  -1 4140.79  214.98
   4  -2  -1 4006.20  214.68
   4  -2  -1 3964.80  216.38
   4  -2  -1 4348.56  213.38
   4  -2  -1 4653.93  216.38
   4  -2  -1 4474.55  212.98
   4  -2  -1 4228.98  213.98
  -4   2   1 4444.46  215.48
  -4   2   1 3963.50  212.78
  -4   2   1 4274.07  212.58
  -4   2   1 4280.37  213.48
  -4   2   1 4694.43  216.28
   2  -2  -1   99.59    5.70
   2  -2  -1  112.59    5.60
   2  -2  -1   98.19    5.20
   2  -2  -1   96.69    5.70
   2  -2  -1  101.19    5.50
   2  -2  -1   91.59    6.30
   2  -2  -1   97.69    5.80
  -2   2   1   98.79    5.50
  -2   2   1   89.29    5.10
  -2   2   1  107.19    7.80
  -2   2   1  101.49    5.90
   1  -2  -1 1196.78   63.79
   1  -2  -1 1326.37   63.89
   1  -2  -1 1365.26   63.49
   1  -2  -1 1330.47   64.89
   1  -2  -1 1317.57   64.59
  -1   2   1 1136.09   63.79
  -1   2   1 1228.68   63.39
  -1   2   1 1345.17   66.19
  -1  -2  -1 4575.94  215.98
  -1  -2  -1 4287.27  217.88
   1   2   1 4234.38  213.78
   1   2   1 3910.41  214.48
   1   2   1 4162.28  214.28
   1   2   1 4734.23  215.98
  -2  -2  -1 3061.59  156.58
  -2  -2  -1 3003.50  160.58
  -2  -2  -1 3299.47  155.58
  -2  -2  -1 3152.28  155.18
  -2  -2  -1 3154.48  156.58
   2   2   1 3174.18  156.48
   2   2   1 3204.68  158.88
   2   2   1 2901.31  156.78
   2   2   1 3119.79  157.38
   2   2   1 3232.68  155.58
  -3  -2  -1  283.77   15.90
  -3  -2  -1  276.47   14.10
  -3  -2  -1  280.87   14.50
  -3  -2  -1  292.17   20.90
  -3  -2  -1  275.67   16.70
   3   2   1  304.37   19.90
   3   2   1  262.87   17.90
   3   2   1  262.97   15.00
   3   2   1  289.17   17.80
   3   2   1  238.18   15.60
   3   2   1  235.98   16.40
  -4  -2  -1 1691.83   84.09
  -4  -2  -1 1595.04   87.49
  -4  -2  -1 1755.12   86.39
  -4  -2  -1 1810.82   94.79
  -4  -2  -1 1605.94   85.19
  -4  -2  -1 1747.93   84.49
  -4  -2  -1 1685.63   86.39
   4   2   1 1737.43   91.69
   4   2   1 1531.75   88.39
  -5  -2  -1 2597.34  135.59
  -5  -2  -1 2789.32  133.19
  -5  -2  -1 2642.54  134.79
  -5  -2  -1 2720.33  136.69
  -5  -2  -1 2703.93  143.79
  -5  -2  -1 2827.92  134.09
   5   2   1 2682.73  138.49
   5   2   1 2756.42  142.39
   5   2   1 2505.95  138.89
   5   2   1 2412.66  135.29
  -6  -2  -1  593.84   33.50
  -6  -2  -1  598.64   43.00
  -6  -2  -1  594.74   31.10
  -6  -2  -1  561.84   31.90
  -6  -2  -1  601.74   35.40
  -6  -2  -1  594.94   34.20
  -6  -2  -1  590.14   30.40
   6   2   1  615.74   33.80
   6   2   1  594.34   32.30
   6   2   1  585.94   35.10
   6   2   1  579.64   38.20
   6   2   1  580.24   37.00
   6   2   1  588.84   39.80
  -7  -2  -1  591.44   29.20
  -7  -2  -1  570.84   30.90
  -7  -2  -1  528.85   30.90
  -7  -2  -1  513.75   42.10
  -7  -2  -1  590.14   40.10
  -7  -2  -1  570.04   33.90
  -7  -2  -1  542.55   32.10
   7   2   1  539.45   31.70
   7   2   1  569.44   33.80
   7   2   1  608.54   40.20
   7   2   1  546.25   31.00
  -8  -2  -1  210.38   18.00
  -8  -2  -1  224.58   14.80
  -8  -2  -1  197.88   28.50
  -8  -2  -1  230.08   15.20
  -8  -2  -1  248.48   13.60
  -8  -2  -1  213.38   17.50
  -8  -2  -1  236.98   17.60
   8   2   1  248.48   24.70
   8   2   1  243.08   16.20
   8   2   1  256.17   22.90
  10  -3  -1  329.47   39.60
  10  -3  -1  362.16   38.30
  10  -3  -1  307.77   38.50
  10  -3  -1  361.46   32.00
  10  -3  -1  352.46   22.50
  10  -3  -1  389.56   32.30
  10  -3  -1  333.27   34.10
 -10   3   1  373.96   20.20
 -10   3   1  377.06   19.60
 -10   3   1  289.27   30.00
 -10   3   1  349.57   19.90
   9  -3  -1 1443.76   94.89
   9  -3  -1 1421.66   98.59
   9  -3  -1 1519.05   88.59
   9  -3  -1 1421.36   85.09
   9  -3  -1 1495.45   76.79
   9  -3  -1 1495.45   92.09
   9  -3  -1 1424.26   92.29
  -9   3   1 1625.84   75.49
  -9   3   1 1411.36   74.89
  -9   3   1 1497.45   86.69
  -9   3   1 1548.55   74.79
  -9   3   1 1420.46   78.39
   8  -3  -1 1068.99   72.19
   8  -3  -1 1138.99   76.39
   8  -3  -1 1209.78   76.99
   8  -3  -1 1135.39   79.59
   8  -3  -1 1141.59   69.19
   8  -3  -1 1189.58   71.79
   8  -3  -1 1161.58   60.39
  -8   3   1 1187.08   63.29
  -8   3   1 1245.58   69.99
  -8   3   1 1169.68   58.69
  -8   3   1 1119.49   58.89
  -8   3   1 1240.58   59.19
  -8   3   1 1061.09   61.59
   7  -3  -1  783.42   54.39
   7  -3  -1  745.33   46.30
   7  -3  -1  882.91   54.99
   7  -3  -1  864.31   56.29
   7  -3  -1  946.41   54.89
   7  -3  -1  877.91   51.09
  -7   3   1  803.12   44.00
  -7   3   1  944.71   51.79
  -7   3   1  944.91   46.70
  -7   3   1  955.40   48.80
  -7   3   1  774.62   43.90
  -7   3   1  884.11   44.20
   6  -3  -1 3054.09  154.78
   6  -3  -1 3068.39  152.38
   6  -3  -1 3052.59  147.79
   6  -3  -1 3053.89  148.59
   6  -3  -1 2825.92  151.98
   6  -3  -1 2759.22  155.68
  -6   3   1 2871.21  149.29
  -6   3   1 3185.28  152.28
  -6   3   1 3111.09  147.09
  -6   3   1 3052.39  153.28
  -6   3   1 2751.42  146.89
  -6   3   1 3016.90  148.59
  -6   3   1 2612.54  146.89
   5  -3  -1 2095.39   94.79
   5  -3  -1 1838.92   96.39
   5  -3  -1 1763.42   99.09
   5  -3  -1 1889.91   96.29
   5  -3  -1 1668.33   94.59
   5  -3  -1 1897.41   93.79
   5  -3  -1 1943.31   97.99
  -5   3   1 1973.70   93.29
  -5   3   1 2011.10   97.29
  -5   3   1 1913.81   94.59
  -5   3   1 1708.53   93.29
  -5   3   1 1777.92   93.39
  -5   3   1 1906.51   94.89
   4  -3  -1 5348.27  268.07
   4  -3  -1 5166.18  265.47
   4  -3  -1 5113.19  266.17
   4  -3  -1 5665.13  264.57
   4  -3  -1 5232.88  265.97
   4  -3  -1 5337.47  264.97
  -4   3   1 5106.29  264.37
  -4   3   1 5980.50  269.47
  -4   3   1 5088.69  265.07
   3  -3  -1 3979.40  190.88
   3  -3  -1 3470.45  189.98
   3  -3  -1 3921.61  189.18
   3  -3  -1 3789.12  188.88
   3  -3  -1 3953.90  188.78
   3  -3  -1 3587.04  189.38
   3  -3  -1 3733.63  189.28
   3  -3  -1 3733.43  189.78
  -3   3   1 3774.42  188.78
  -3   3   1 3758.32  193.18
  -3   3   1 3824.02  188.88
  -3   3   1 4229.08  190.68
   2  -3  -1 1455.65   73.69
   2  -3  -1 1491.95   73.49
   2  -3  -1 1506.95   72.49
   2  -3  -1 1592.84   73.19
   2  -3  -1 1403.06   72.69
   2  -3  -1 1484.05   72.79
  -2   3   1 1577.94   73.39
  -2   3   1 1432.66   76.79
  -2   3   1 1367.16   72.39
  -2   3   1 1299.67   72.29
   1  -3  -1 6622.84  329.67
   0  -3  -1 2731.53  145.89
   0  -3  -1 2826.32  146.79
   0  -3  -1 2843.62  143.49
   0  -3  -1 2831.82  144.29
   0   3   1 2831.92  146.99
   0   3   1 2669.03  143.69
   0   3   1 3067.99  143.19
   0   3   1 3154.58  144.49
   0   3   1 3068.19  144.19
  -1  -3  -1 3032.80  155.48
  -1  -3  -1 3186.88  150.08
  -1  -3  -1 3103.89  152.78
  -1  -3  -1 2995.70  149.69
  -1  -3  -1 3057.99  150.88
   1   3   1 3188.98  151.08
   1   3   1 2874.11  151.28
   1   3   1 2728.03  150.18
   1   3   1 3070.09  150.68
   1   3   1 2941.91  150.38
   1   3   1 3063.39  150.88
  -2  -3  -1 1601.74   88.69
  -2  -3  -1 1851.71   85.39
  -2  -3  -1 1682.43   81.49
  -2  -3  -1 1777.12   83.49
  -2  -3  -1 1494.45   83.09
  -2  -3  -1 1618.94   81.89
   2   3   1 1596.94   81.79
   2   3   1 1553.84   82.89
   2   3   1 1584.24   82.39
  -3  -3  -1  500.65   24.50
  -3  -3  -1  444.36   32.10
  -3  -3  -1  486.35   26.70
  -3  -3  -1  553.44   26.40
  -3  -3  -1  475.75   25.00
  -3  -3  -1  500.35   26.80
  -3  -3  -1  517.25   28.90
   3   3   1  441.66   25.70
   3   3   1  467.15   27.80
   3   3   1  455.05   26.70
   3   3   1  467.55   25.10
  -4  -3  -1 2145.49  106.29
  -4  -3  -1 2224.28  106.89
  -4  -3  -1 1978.80  113.79
  -4  -3  -1 2034.80  105.59
  -4  -3  -1 2265.77  103.99
  -4  -3  -1 2127.99  108.69
   4   3   1 1983.70  108.39
   4   3   1 1922.21  104.79
  -5  -3  -1  805.12   39.90
  -5  -3  -1  839.42   43.10
  -5  -3  -1  839.82   42.30
  -5  -3  -1  814.12   45.20
  -5  -3  -1  795.52   40.60
  -5  -3  -1  773.02   43.10
  -5  -3  -1  823.12   52.19
   5   3   1  716.63   42.30
   5   3   1  824.22   41.30
   5   3   1  698.73   42.70
   5   3   1  777.62   46.00
  -6  -3  -1  401.66   20.50
  -6  -3  -1  377.66   26.10
  -6  -3  -1  383.16   21.60
  -6  -3  -1  372.86   22.90
  -6  -3  -1  383.96   24.90
   6   3   1  412.76   28.10
   6   3   1  359.06   22.30
   6   3   1  432.96   22.70
  -7  -3  -1  398.06   24.20
  -7  -3  -1  418.96   21.90
  -7  -3  -1  385.66   23.00
  -7  -3  -1  398.06   27.40
  -7  -3  -1  422.46   26.10
  -7  -3  -1  384.36   37.30
   7   3   1  430.86   23.90
   7   3   1  447.96   30.60
  11  -4  -1  269.57   30.10
  11  -4  -1  329.07   21.00
  11  -4  -1  357.56   40.00
  11  -4  -1  339.77   31.10
  11  -4  -1  338.47   42.40
  11  -4  -1  326.47   40.60
  11  -4  -1  304.47   34.20
 -11   4   1  313.87   17.50
 -11   4   1  257.87   28.60
 -11   4   1  297.67   17.40
 -11   4   1  267.77   21.80
  10  -4  -1  527.35   50.69
  10  -4  -1  634.24   58.79
  10  -4  -1  672.73   48.30
  10  -4  -1  668.63   35.80
  10  -4  -1  614.44   51.89
  10  -4  -1  669.53   53.09
  10  -4  -1  632.54   45.20
 -10   4   1  609.64   32.90
 -10   4   1  620.34   45.10
 -10   4   1  645.94   33.20
   9  -4  -1 1333.17   68.29
   9  -4  -1 1282.57   86.59
   9  -4  -1 1354.96   82.19
   9  -4  -1 1324.57   87.69
   9  -4  -1 1284.97   86.59
   9  -4  -1 1324.47   78.69
   9  -4  -1 1383.66   95.49
  -9   4   1 1308.77   66.49
  -9   4   1 1384.46   72.29
  -9   4   1 1285.27   69.49
  -9   4   1 1268.07   75.59
  -9   4   1 1259.57   66.49
   8  -4  -1  290.17   25.30
   8  -4  -1  292.17   24.30
   8  -4  -1  315.67   29.30
   8  -4  -1  285.07   28.20
   8  -4  -1  322.77   31.10
   8  -4  -1  276.97   17.60
  -8   4   1  321.07   22.70
  -8   4   1  271.67   16.10
  -8   4   1  284.07   16.00
  -8   4   1  302.97   18.80
   7  -4  -1 1483.95   75.49
   7  -4  -1 1476.35   79.89
   7  -4  -1 1457.85   74.89
   7  -4  -1 1508.95   83.99
   7  -4  -1 1279.27   84.69
  -7   4   1 1545.35   79.89
  -7   4   1 1563.54   80.09
  -7   4   1 1519.15   75.99
  -7   4   1 1386.06   75.69
  -7   4   1 1518.95   73.89
  -7   4   1 1442.16   73.89
   6  -4  -1 3137.49  150.78
   6  -4  -1 3060.69  153.18
   6  -4  -1 2974.60  150.08
   6  -4  -1 2882.91  155.18
   6  -4  -1 2868.71  157.78
   6  -4  -1 2912.01  153.78
  -6   4   1 2801.92  149.59
  -6   4   1 3005.40  151.08
  -6   4   1 3131.19  149.49
  -6   4   1 3008.60  151.08
  -6   4   1 3353.66  155.78
  -6   4   1 2958.90  155.38
   5  -4  -1 2468.65  134.39
   5  -4  -1 2385.16  132.99
   5  -4  -1 2603.64  131.49
   5  -4  -1 2768.12  136.39
   5  -4  -1 2692.63  132.89
   5  -4  -1 2750.92  130.99
   5  -4  -1 2439.46  131.99
  -5   4   1 2660.63  130.69
  -5   4   1 2540.45  130.59
  -5   4   1 2940.71  134.49
  -5   4   1 2588.54  131.79
  -5   4   1 2725.03  136.79
   4  -4  -1 3893.31  184.38
   4  -4  -1 3378.06  185.68
   4  -4  -1 3688.33  184.08
   4  -4  -1 3489.75  185.08
   4  -4  -1 3631.84  185.58
   4  -4  -1 3806.92  187.28
   4  -4  -1 3813.72  184.28
  -4   4   1 3798.92  185.18
  -4   4   1 3570.24  189.48
  -4   4   1 3811.42  184.18
  -4   4   1 3937.11  186.58
  -4   4   1 3771.22  184.08
   3  -4  -1 1139.49   54.89
   3  -4  -1 1125.39   54.19
   3  -4  -1 1078.69   54.09
   3  -4  -1 1013.20   54.39
  -3   4   1 1125.09   55.29
  -3   4   1  954.30   53.69
  -3   4   1 1132.49   59.59
  -3   4   1 1100.79   54.89
   2  -4  -1 4979.10  245.88
   2  -4  -1 4692.93  245.68
   2  -4  -1 4981.00  247.18
   2  -4  -1 5299.57  246.98
   2  -4  -1 5372.16  245.08
  -2   4   1 4381.26  248.98
   1  -4  -1 6492.35  344.57
   1  -4  -1 7374.26  350.66
   1  -4  -1 7245.08  345.87
   1  -4  -1 7032.00  347.47
  -1   4   1 6684.93  349.77
   0  -4  -1 1828.52   89.39
   0  -4  -1 1723.93   89.99
   0  -4  -1 1794.32   90.49
   0  -4  -1 1699.83   92.39
   0  -4  -1 1845.22   94.29
   0  -4  -1 1891.51   90.69
   0   4   1 1898.71   90.29
   0   4   1 1722.83   93.19
   0   4   1 1894.21   90.39
   0   4   1 1777.52   89.69
   0   4   1 1668.93   88.79
  -1  -4  -1 2249.68  110.99
  -1  -4  -1 2175.18  109.59
  -1  -4  -1 2147.09  110.79
  -1  -4  -1 2260.77  110.69
  -1  -4  -1 2226.38  109.09
  -1  -4  -1 2298.97  115.99
  -1  -4  -1 2158.78  113.09
   1   4   1 2191.58  110.29
   1   4   1 2145.29  109.09
   1   4   1 2155.48  110.69
  -2  -4  -1 1094.69   54.09
  -2  -4  -1 1006.70   60.99
  -2  -4  -1 1028.70   55.79
  -2  -4  -1 1182.88   58.69
  -2  -4  -1 1056.29   55.59
  -2  -4  -1 1018.50   53.39
   2   4   1 1112.09   56.39
   2   4   1 1053.59   53.59
   2   4   1 1104.39   56.19
  -3  -4  -1 1797.62   95.49
  -3  -4  -1 1872.51   94.69
  -3  -4  -1 1892.91   95.69
  -3  -4  -1 1822.92  103.79
  -3  -4  -1 1898.81   92.69
  -3  -4  -1 1913.61   97.99
  -3  -4  -1 1848.81   93.29
   3   4   1 1798.52   93.79
   3   4   1 2000.60   93.49
   3   4   1 1786.02   94.59
  -4  -4  -1 1616.14   90.69
  -4  -4  -1 1581.54   80.59
  -4  -4  -1 1535.95   82.49
  -4  -4  -1 1533.25   78.99
  -4  -4  -1 1625.64   83.99
  -4  -4  -1 1493.95   80.99
  -4  -4  -1 1573.24   78.29
   4   4   1 1611.84   79.19
  -5  -4  -1  235.98   16.30
  -5  -4  -1  232.18   13.50
  -5  -4  -1  243.38   19.30
  -5  -4  -1  224.68   24.00
  -5  -4  -1  224.08   15.20
  -5  -4  -1  243.58   14.90
  -5  -4  -1  221.88   12.20
  -5  -4  -1  207.48   15.70
   5   4   1  197.68   14.20
  -6  -4  -1  456.95   30.30
  -6  -4  -1  454.85   24.80
  -6  -4  -1  466.85   26.90
  -6  -4  -1  439.26   23.70
  -6  -4  -1  466.35   27.90
  -6  -4  -1  413.46   38.00
  -6  -4  -1  462.35   26.50
  -6  -4  -1  420.46   28.00
   6   4   1  529.15   37.10
  11  -5  -1  336.27   46.20
  11  -5  -1  354.76   32.40
  11  -5  -1  323.07   38.70
  11  -5  -1  338.27   37.70
  11  -5  -1  331.87   52.59
  11  -5  -1  322.77   33.20
  11  -5  -1  347.57   21.80
 -11   5   1  278.07   22.50
 -11   5   1  332.37   18.50
 -11   5   1  314.37   18.00
 -11   5   1  327.97   25.50
  10  -5  -1  826.62   57.79
  10  -5  -1  706.43   60.19
  10  -5  -1  770.82   68.99
  10  -5  -1  805.42   67.19
  10  -5  -1  687.43   61.69
  10  -5  -1  774.12   59.89
 -10   5   1  812.02   40.90
 -10   5   1  777.32   40.80
 -10   5   1  898.61   49.99
 -10   5   1  746.73   44.60
 -10   5   1  848.12   48.40
   9  -5  -1  467.55   34.50
   9  -5  -1  420.96   43.50
   9  -5  -1  483.65   36.80
   9  -5  -1  391.26   39.70
   9  -5  -1  396.16   41.40
   9  -5  -1  505.95   26.70
  -9   5   1  445.96   24.20
  -9   5   1  467.85   24.10
  -9   5   1  465.15   32.50
  -9   5   1  471.55   32.20
   8  -5  -1  347.47   29.80
   8  -5  -1  335.57   19.30
   8  -5  -1  333.87   25.80
   8  -5  -1  298.37   24.00
   8  -5  -1  294.77   29.30
  -8   5   1  311.17   20.00
  -8   5   1  332.47   17.60
  -8   5   1  361.96   26.00
  -8   5   1  327.17   17.30
  -8   5   1  319.27   23.30
  -8   5   1  332.87   23.90
   7  -5  -1 2337.37  123.79
   7  -5  -1 2484.95  120.19
   7  -5  -1 2360.36  127.49
   7  -5  -1 2260.07  129.09
   7  -5  -1 2543.55  119.79
   7  -5  -1 2560.54  123.59
  -7   5   1 2277.57  118.79
  -7   5   1 2134.69  122.89
  -7   5   1 2502.05  125.99
  -7   5   1 2353.26  120.69
  -7   5   1 2207.08  118.49
  -7   5   1 2593.94  125.19
   6  -5  -1 1477.35   72.49
   6  -5  -1 1472.45   72.99
   6  -5  -1 1449.55   75.69
   6  -5  -1 1600.14   79.99
   6  -5  -1 1309.27   77.29
   6  -5  -1 1487.75   75.29
  -6   5   1 1434.16   71.99
  -6   5   1 1436.56   71.69
  -6   5   1 1337.67   74.99
  -6   5   1 1410.86   73.49
   5  -5  -1 1533.95   73.59
   5  -5  -1 1460.15   75.29
   5  -5  -1 1421.66   75.89
   5  -5  -1 1351.66   73.99
   5  -5  -1 1637.44   78.09
   5  -5  -1 1351.86   74.49
  -5   5   1 1559.04   76.09
  -5   5   1 1546.25   81.59
  -5   5   1 1478.35   74.69
  -5   5   1 1419.86   74.59
  -5   5   1 1427.96   73.29
   4  -5  -1 1105.69   61.19
   4  -5  -1 1172.78   60.79
   4  -5  -1 1175.28   59.39
   4  -5  -1 1163.48   61.99
   4  -5  -1 1137.19   60.09
   4  -5  -1 1251.17   60.19
   4  -5  -1 1200.88   60.29
   4  -5  -1 1222.18   59.49
  -4   5   1 1154.98   60.39
  -4   5   1 1254.37   61.39
  -4   5   1 1267.27   66.79
   3  -5  -1 1433.96   64.89
   3  -5  -1 1235.48   63.99
   3  -5  -1 1252.27   64.09
   3  -5  -1 1268.07   63.49
   3  -5  -1 1204.68   65.19
   3  -5  -1 1248.38   65.39
  -3   5   1 1220.38   65.49
  -3   5   1 1310.07   64.89
  -3   5   1 1327.77   71.49
   2  -5  -1 5535.45  274.87
   2  -5  -1 5866.71  273.67
   2  -5  -1 5628.14  274.77
   2  -5  -1 5762.02  276.17
   2  -5  -1 5338.47  276.37
  -2   5   1 5025.80  280.37
   1  -5  -1 1703.23   97.39
   1  -5  -1 1846.62   94.29
   1  -5  -1 1810.02   95.59
   1  -5  -1 1869.21   94.89
   1  -5  -1 1983.60   95.89
   1  -5  -1 1999.90   98.39
  -1   5   1 1837.22  100.29
  -1   5   1 1988.50   95.39
  -1   5   1 2043.60   95.39
   0  -5  -1  879.51   44.60
   0  -5  -1  856.51   45.50
   0  -5  -1  915.71   46.30
   0  -5  -1  893.11   49.00
   0  -5  -1  894.91   50.59
   0  -5  -1  857.41   46.10
   0   5   1  863.21   45.10
   0   5   1  948.91   46.00
   0   5   1  833.52   49.40
   0   5   1  926.71   46.30
  -1  -5  -1 1601.04   83.59
  -1  -5  -1 1529.25   86.29
  -1  -5  -1 1750.62   83.49
  -1  -5  -1 1617.64   89.59
  -1  -5  -1 1742.23   83.99
  -1  -5  -1 1654.13   81.99
   1   5   1 1517.95   81.09
   1   5   1 1678.83   83.39
  -2  -5  -1 1415.16   74.29
  -2  -5  -1 1435.36   71.09
  -2  -5  -1 1467.35   77.19
  -2  -5  -1 1409.16   73.69
  -2  -5  -1 1453.65   71.99
  -2  -5  -1 1452.65   73.89
  -2  -5  -1 1359.56   80.09
   2   5   1 1443.16   71.19
  -3  -5  -1 2062.49  103.09
  -3  -5  -1 2039.30  103.69
  -3  -5  -1 2047.40  106.69
  -3  -5  -1 1986.10  100.29
  -3  -5  -1 2005.50  103.59
  -3  -5  -1 1943.31  112.99
  -3  -5  -1 2090.89  101.59
   3   5   1 1977.90  100.49
   3   5   1 2003.80  103.79
  -4  -5  -1  391.96   20.90
  -4  -5  -1  363.96   19.60
  -4  -5  -1  371.36   23.40
  -4  -5  -1  363.46   31.40
  -4  -5  -1  405.76   23.10
  -4  -5  -1  413.36   27.40
  -4  -5  -1  379.66   23.70
  -4  -5  -1  363.36   21.40
   4   5   1  414.96   25.70
   4   5   1  361.46   20.00
  -5  -5  -1  218.88   17.10
  -5  -5  -1  227.58   15.20
  -5  -5  -1  240.18   12.70
  -5  -5  -1  227.08   16.10
  -5  -5  -1  210.58   19.90
  -5  -5  -1  226.18   27.60
  -5  -5  -1  216.98   16.70
  -5  -5  -1  244.38   22.80
   5   5   1  267.27   21.60
  -6  -5  -1  627.04   35.20
  -6  -5  -1  615.44   36.30
  -6  -5  -1  580.24   47.00
  -6  -5  -1  594.04   32.40
  -6  -5  -1  561.44   38.30
   6   5   1  643.04   39.10
  11  -6  -1  278.37   39.00
  11  -6  -1  325.67   43.30
  11  -6  -1  275.37   30.70
  11  -6  -1  265.77   44.90
  11  -6  -1  318.27   34.00
  11  -6  -1  281.17   38.20
  11  -6  -1  288.27   19.40
 -11   6   1  306.87   25.70
 -11   6   1  260.47   15.70
 -11   6   1  301.87   16.80
 -11   6   1  305.87   21.50
 -11   6   1  300.47   25.90
  10  -6  -1  579.24   46.20
  10  -6  -1  630.64   34.00
  10  -6  -1  591.54   53.99
  10  -6  -1  579.94   52.89
  10  -6  -1  579.84   61.79
  10  -6  -1  546.05   51.29
  10  -6  -1  626.34   45.90
 -10   6   1  684.63   35.80
 -10   6   1  620.14   30.80
 -10   6   1  589.44   40.00
 -10   6   1  528.05   38.00
 -10   6   1  606.94   31.40
   9  -6  -1  462.85   25.10
   9  -6  -1  458.55   32.80
   9  -6  -1  441.86   33.80
   9  -6  -1  381.56   38.40
   9  -6  -1  395.46   39.10
  -9   6   1  466.85   23.20
  -9   6   1  404.26   22.30
  -9   6   1  451.75   32.20
  -9   6   1  456.25   26.80
  -9   6   1  416.76   29.10
   8  -6  -1 1545.05   74.79
   8  -6  -1 1568.54   79.59
   8  -6  -1 1535.75   80.49
   8  -6  -1 1359.76   83.49
   8  -6  -1 1361.16   84.99
  -8   6   1 1403.76   75.39
  -8   6   1 1392.46   75.79
  -8   6   1 1543.95   82.49
  -8   6   1 1432.56   72.39
  -8   6   1 1437.46   72.99
  -8   6   1 1422.66   78.39
   7  -6  -1 1534.45   77.79
   7  -6  -1 1468.35   74.49
   7  -6  -1 1364.16   79.89
   7  -6  -1 1436.56   81.99
   7  -6  -1 1497.35   78.29
   7  -6  -1 1530.05   73.99
  -7   6   1 1520.35   81.89
  -7   6   1 1458.45   77.49
  -7   6   1 1409.76   73.49
  -7   6   1 1442.56   75.29
  -7   6   1 1404.46   75.09
   6  -6  -1  417.46   21.40
   6  -6  -1  427.36   26.30
   6  -6  -1  416.76   24.40
   6  -6  -1  429.06   24.00
   6  -6  -1  390.16   21.90
   6  -6  -1  376.76   25.70
  -6   6   1  408.46   22.40
  -6   6   1  375.26   29.60
  -6   6   1  379.26   20.60
   5  -6  -1 1796.62   87.49
   5  -6  -1 1816.32   87.29
   5  -6  -1 1651.93   88.89
   5  -6  -1 1670.83   84.59
   5  -6  -1 1674.53   84.89
   5  -6  -1 1685.33   85.89
   5  -6  -1 1529.05   85.69
   5  -6  -1 1673.03   85.09
  -5   6   1 1834.32   87.49
  -5   6   1 1687.13   86.09
  -5   6   1 1792.42   93.79
  -5   6   1 1633.74   84.59
   4  -6  -1 1333.57   69.19
   4  -6  -1 1445.16   69.09
   4  -6  -1 1321.47   68.49
   4  -6  -1 1427.06   68.89
   4  -6  -1 1294.87   67.19
   4  -6  -1 1286.37   69.59
  -4   6   1 1204.58   66.89
  -4   6   1 1359.76   69.09
  -4   6   1 1418.86   68.49
  -4   6   1 1414.66   75.49
   3  -6  -1 1848.12   97.69
   3  -6  -1 1962.90   96.69
   3  -6  -1 1957.40   98.69
   3  -6  -1 1900.01   99.39
   3  -6  -1 1870.91   97.59
   3  -6  -1 2036.60   98.29
  -3   6   1 2083.99   98.29
  -3   6   1 2004.20   97.79
  -3   6   1 1844.02  104.19
   2  -6  -1 1544.75   78.49
   2  -6  -1 1592.34   86.29
   2  -6  -1 1473.05   78.19
  -2   6   1 1583.74   78.19
  -2   6   1 1611.54   78.49
  -2   6   1 1471.75   83.69
   1  -6  -1  313.97   22.10
   1  -6  -1  369.96   19.10
   1  -6  -1  341.47   19.80
   1  -6  -1  353.76   18.10
   1  -6  -1  362.56   22.80
   1  -6  -1  353.16   20.20
  -1   6   1  357.96   19.50
  -1   6   1  377.96   19.90
  -1   6   1  327.97   25.00
   0  -6  -1 1761.72   85.99
   0  -6  -1 1678.13   84.99
   0  -6  -1 1726.33   83.89
   0  -6  -1 1799.92   93.79
   0  -6  -1 1632.34   88.99
   0  -6  -1 1619.14   85.69
   0   6   1 1594.94   89.19
   0   6   1 1608.54   85.09
  -1  -6  -1 1097.19   64.49
  -1  -6  -1 1194.58   60.89
  -1  -6  -1 1122.39   61.29
  -1  -6  -1 1159.48   68.19
  -1  -6  -1 1183.68   61.69
  -1  -6  -1 1232.98   59.39
   1   6   1 1203.18   61.09
  -2  -6  -1  733.73   39.00
  -2  -6  -1  678.83   42.00
  -2  -6  -1  689.03   36.40
  -2  -6  -1  667.03   38.50
  -2  -6  -1  716.83   38.50
  -2  -6  -1  739.63   47.90
   2   6   1  696.73   39.00
  -3  -6  -1  654.23   41.50
  -3  -6  -1  659.33   38.50
  -3  -6  -1  687.53   49.00
  -3  -6  -1  676.43   37.90
  -3  -6  -1  686.43   41.60
  -3  -6  -1  653.03   35.40
   3   6   1  737.03   39.60
  -4  -6  -1  206.78   16.00
  -4  -6  -1  247.88   18.40
  -4  -6  -1  234.38   20.30
  -4  -6  -1  232.18   13.90
  -4  -6  -1  238.68   16.90
  -4  -6  -1  216.58   26.20
   4   6   1  229.98   20.00
  -5  -6  -1  512.85   30.20
  -5  -6  -1  481.65   26.70
  -5  -6  -1  459.45   40.90
  -5  -6  -1  459.15   29.40
  -5  -6  -1  470.85   33.20
   5   6   1  537.75   33.70
  10  -7  -1  523.35   28.00
  10  -7  -1  424.36   48.10
  10  -7  -1  533.95   46.40
  10  -7  -1  471.45   36.50
  10  -7  -1  460.95   35.90
  10  -7  -1  438.36   43.00
 -10   7   1  509.55   36.10
 -10   7   1  469.75   32.60
 -10   7   1  456.85   28.50
 -10   7   1  464.05   25.10
   9  -7  -1  575.64   37.50
   9  -7  -1  614.84   52.89
   9  -7  -1  596.24   37.10
   9  -7  -1  589.44   30.90
   9  -7  -1  508.05   42.80
  -9   7   1  580.44   40.50
  -9   7   1  579.64   38.80
  -9   7   1  501.25   28.80
  -9   7   1  519.15   31.50
   8  -7  -1 2002.50  105.19
   8  -7  -1 1935.21  103.69
   8  -7  -1 1981.00   99.39
   8  -7  -1 1969.40  107.99
   8  -7  -1 1774.42  109.99
   8  -7  -1 2031.30   99.79
  -8   7   1 1918.71  108.89
  -8   7   1 1934.61  102.79
  -8   7   1 1944.41   98.09
  -8   7   1 2038.80  100.79
  -8   7   1 2053.69  100.99
   7  -7  -1  794.72   48.80
   7  -7  -1  808.52   41.60
   7  -7  -1  797.62   50.59
   7  -7  -1  798.22   45.40
   7  -7  -1  828.12   45.10
   7  -7  -1  794.52   42.10
  -7   7   1  819.62   43.10
  -7   7   1  774.92   42.20
  -7   7   1  798.22   51.19
  -7   7   1  866.01   45.10
  -7   7   1  784.82   40.60
   6  -7  -1  756.52   39.20
   6  -7  -1  755.42   41.40
   6  -7  -1  757.82   38.20
   6  -7  -1  751.32   40.80
   6  -7  -1  706.53   43.60
  -6   7   1  755.52   39.60
  -6   7   1  753.22   46.80
  -6   7   1  723.33   37.50
  -6   7   1  773.72   41.00
   5  -7  -1 1540.95   76.49
   5  -7  -1 1464.45   72.99
   5  -7  -1 1359.06   80.59
   5  -7  -1 1493.45   74.29
   5  -7  -1 1525.75   75.39
   5  -7  -1 1427.06   73.89
  -5   7   1 1576.04   84.29
  -5   7   1 1356.56   72.39
  -5   7   1 1406.96   74.99
   4  -7  -1 1442.96   71.29
   4  -7  -1 1461.75   71.99
   4  -7  -1 1323.77   70.19
   4  -7  -1 1376.06   71.69
   4  -7  -1 1358.66   71.79
  -4   7   1 1423.36   71.49
  -4   7   1 1248.98   79.69
  -4   7   1 1493.05   71.09
   3  -7  -1 2116.09  110.59
   3  -7  -1 2197.28  112.09
   3  -7  -1 2065.99  109.49
   3  -7  -1 2152.58  109.79
  -3   7   1 2258.07  109.49
  -3   7   1 2241.38  118.79
  -3   7   1 2234.08  110.09
   2  -7  -1  509.55   30.10
   2  -7  -1  506.25   27.20
   2  -7  -1  463.35   28.40
   2  -7  -1  498.25   27.30
   2  -7  -1  457.35   25.10
  -2   7   1  536.85   27.00
  -2   7   1  529.25   27.20
  -2   7   1  462.75   32.50
   1  -7  -1  497.35   30.90
   1  -7  -1  464.05   25.70
   1  -7  -1  502.85   26.60
   1  -7  -1  496.35   31.20
   1  -7  -1  490.75   28.10
   1  -7  -1  506.85   30.50
  -1   7   1  534.75   28.10
  -1   7   1  517.85   27.60
   0  -7  -1 1439.06   83.39
   0  -7  -1 1521.85   78.19
   0  -7  -1 1496.05   77.99
   0  -7  -1 1533.55   81.69
   0  -7  -1 1557.74   75.79
   0  -7  -1 1575.84   77.09
   0   7   1 1549.94   77.29
   0   7   1 1375.26   80.99
  -1  -7  -1  720.63   39.50
  -1  -7  -1  725.93   37.00
  -1  -7  -1  690.63   43.00
  -1  -7  -1  697.13   38.50
  -1  -7  -1  752.42   48.20
  -1  -7  -1  699.63   39.50
   1   7   1  726.03   39.10
  -2  -7  -1  515.55   30.10
  -2  -7  -1  522.45   28.10
  -2  -7  -1  542.85   31.10
  -2  -7  -1  515.65   34.90
  -2  -7  -1  554.24   48.80
   2   7   1  548.65   31.80
  -3  -7  -1  220.68   19.30
  -3  -7  -1  164.38   23.20
  -3  -7  -1  169.18   13.30
  -3  -7  -1  180.78   15.00
  -3  -7  -1  173.78   11.40
  -3  -7  -1  195.98   15.50
   3   7   1  200.18   17.20
  10  -8  -1  486.25   37.50
  10  -8  -1  544.65   36.40
  10  -8  -1  414.66   42.20
  10  -8  -1  501.65   27.90
  10  -8  -1  471.45   50.09
  10  -8  -1  471.75   43.20
 -10   8   1  524.15   38.50
 -10   8   1  460.85   28.30
 -10   8   1  453.05   32.20
 -10   8   1  490.75   25.30
   9  -8  -1  775.52   56.09
   9  -8  -1  754.22   41.00
   9  -8  -1  737.63   54.59
   9  -8  -1  783.82   48.10
   9  -8  -1  855.51   47.60
  -9   8   1  763.02   50.99
  -9   8   1  807.72   42.60
  -9   8   1  758.92   39.10
  -9   8   1  753.02   45.00
  -9   8   1  714.73   41.60
   8  -8  -1  611.34   43.60
   8  -8  -1  644.64   34.40
   8  -8  -1  631.44   39.30
   8  -8  -1  658.63   38.40
   8  -8  -1  593.74   43.30
  -8   8   1  629.24   34.10
  -8   8   1  635.64   35.00
  -8   8   1  668.13   37.20
  -8   8   1  591.64   31.90
   7  -8  -1  313.27   21.20
   7  -8  -1  310.27   21.80
   7  -8  -1  362.06   26.10
   7  -8  -1  296.87   24.60
   7  -8  -1  314.07   18.50
  -7   8   1  326.87   19.60
  -7   8   1  327.47   20.60
  -7   8   1  308.27   16.40
  -7   8   1  340.27   27.80
   6  -8  -1 1666.43   90.69
   6  -8  -1 1620.34   87.39
   6  -8  -1 1678.03   89.49
   6  -8  -1 1810.42   89.69
  -6   8   1 1821.72   97.99
  -6   8   1 1605.64   88.89
  -6   8   1 1865.61   88.29
   5  -8  -1 1387.96   68.69
   5  -8  -1 1292.27   68.39
   5  -8  -1 1264.27   67.19
   5  -8  -1 1361.66   70.69
   5  -8  -1 1365.16   69.59
   5  -8  -1 1426.36   70.29
  -5   8   1 1223.08   79.49
  -5   8   1 1366.76   68.49
  -5   8   1 1328.87   69.19
   4  -8  -1  945.61   46.30
   4  -8  -1  789.92   45.20
   4  -8  -1  894.31   46.90
   4  -8  -1  840.02   44.70
   4  -8  -1  833.52   45.60
  -4   8   1  759.12   55.49
  -4   8   1  935.51   45.70
  -4   8   1  888.51   45.20
   3  -8  -1  814.22   43.90
   3  -8  -1  863.11   45.20
   3  -8  -1  816.82   44.30
   3  -8  -1  826.52   45.50
   3  -8  -1  856.01   47.20
  -3   8   1  817.12   53.09
  -3   8   1  859.31   44.00
  -3   8   1  889.01   45.10
   2  -8  -1  517.05   32.10
   2  -8  -1  534.65   30.90
   2  -8  -1  556.04   34.30
  -2   8   1  547.55   38.20
  -2   8   1  594.34   30.40
  -2   8   1  588.14   31.00
   1  -8  -1 1471.35   74.69
   1  -8  -1 1270.77   76.49
   1  -8  -1 1454.25   78.99
   1  -8  -1 1524.65   74.49
  -1   8   1 1451.35   73.49
  -1   8   1 1431.46   80.29
   0  -8  -1  752.12   40.70
   0  -8  -1  780.92   45.20
   0  -8  -1  697.23   46.20
   0   8   1  736.53   40.20
  -1  -8  -1  293.87   19.20
  -1  -8  -1  299.07   22.90
  -1  -8  -1  298.07   18.80
  -1  -8  -1  242.48   24.80
   1   8   1  253.67   18.70
  -2  -8  -1  367.96   33.90
  -2  -8  -1  448.56   27.00
  -2  -8  -1  462.35   31.30
  -2  -8  -1  403.16   26.50
   2   8   1  454.25   28.40
   9  -9  -1  469.45   42.10
   9  -9  -1  538.35   35.40
   9  -9  -1  519.95   42.10
   9  -9  -1  518.05   34.60
  -9   9   1  525.75   40.80
  -9   9   1  511.95   31.80
  -9   9   1  520.95   30.40
   8  -9  -1  254.97   21.00
   8  -9  -1  255.47   19.60
   8  -9  -1  253.87   24.50
   8  -9  -1  268.17   25.50
  -8   9   1  260.97   28.00
  -8   9   1  276.17   20.60
  -8   9   1  253.57   17.70
   7  -9  -1  547.65   33.70
   7  -9  -1  553.94   32.50
   7  -9  -1  509.35   29.60
   7  -9  -1  579.64   37.60
   7  -9  -1  508.45   35.20
  -7   9   1  542.75   30.60
  -7   9   1  534.35   40.80
  -7   9   1  563.44   31.70
   6  -9  -1 1074.79   60.69
   6  -9  -1 1152.18   59.29
   6  -9  -1 1113.69   59.49
   6  -9  -1 1082.79   57.29
  -6   9   1 1102.89   57.49
  -6   9   1 1073.69   58.29
   5  -9  -1  425.26   24.60
   5  -9  -1  428.06   25.40
   5  -9  -1  448.46   26.60
   5  -9  -1  407.96   24.50
   5  -9  -1  401.86   23.00
  -5   9   1  434.36   35.60
  -5   9   1  431.06   24.10
  -5   9   1  441.76   24.90
   4  -9  -1  497.65   30.10
   4  -9  -1  515.35   31.40
   4  -9  -1  521.65   30.90
   4  -9  -1  535.85   29.30
  -4   9   1  575.34   40.30
  -4   9   1  562.74   29.70
  -4   9   1  570.54   30.10
   3  -9  -1  449.46   26.20
   3  -9  -1  455.05   27.80
   3  -9  -1  443.46   26.30
   3  -9  -1  467.75   29.50
  -3   9   1  474.65   26.20
  -3   9   1  443.66   35.30
  -3   9   1  527.35   27.10
   2  -9  -1  671.53   41.20
   2  -9  -1  710.03   37.10
   2  -9  -1  734.33   37.80
   2  -9  -1  571.34   42.40
  -2   9   1  710.83   37.70
  -2   9   1  624.24   44.20
  -2   9   1  652.33   36.30
   1  -9  -1  852.61   46.60
   1  -9  -1  875.21   51.39
   1  -9  -1  884.81   46.10
  -1   9   1  778.72   51.09
  -1   9   1  836.12   45.30
   0  -9  -1  242.88   17.60
   0  -9  -1  237.88   21.30
   0  -9  -1  229.38   16.60
   0   9   1  223.88   16.00
   8 -10  -1  273.37   26.40
   8 -10  -1  249.78   24.10
   8 -10  -1  296.57   22.40
   8 -10  -1  293.57   21.50
  -8  10   1  305.57   30.90
  -8  10   1  275.17   19.70
  -8  10   1  278.17   18.70
   7 -10  -1  744.63   46.40
   7 -10  -1  679.73   40.30
   7 -10  -1  690.33   41.00
   7 -10  -1  615.44   36.90
  -7  10   1  727.03   38.30
  -7  10   1  690.33   38.90
  -7  10   1  702.63   50.29
   6 -10  -1  394.36   24.60
   6 -10  -1  437.66   26.70
   6 -10  -1  421.76   26.50
  -6  10   1  454.95   24.90
  -6  10   1  463.25   26.00
  -6  10   1  365.46   35.50
   5 -10  -1  261.57   17.70
   5 -10  -1  261.37   17.30
   5 -10  -1  203.38   14.80
  -5  10   1  269.27   16.70
  -5  10   1  250.87   26.80
   4 -10  -1  361.46   25.00
   4 -10  -1  404.16   24.30
   4 -10  -1  416.06   24.90
   4 -10  -1  358.46   22.50
  -4  10   1  425.76   23.70
  -4  10   1  409.46   34.90
   3 -10  -1  305.87   19.40
   3 -10  -1  308.17   22.80
   3 -10  -1  287.77   21.00
   3 -10  -1  306.87   20.50
  -3  10   1  336.67   18.70
  -3  10   1  324.37   19.70
  -3  10   1  264.67   26.70
   2 -10  -1  461.75   27.80
   2 -10  -1  449.36   31.70
   2 -10  -1  518.15   27.50
   2 -10  -1  476.65   30.50
  -2  10   1  440.56   26.20
  -2  10   1  420.46   33.60
  -3  11  -2  663.93   40.10
  -3  11  -2  680.63   46.50
  -4  11  -2  385.76   31.80
  -4  11  -2  418.36   26.20
   4 -11   2  372.06   23.60
   4 -11   2  412.26   22.70
   4 -11   2  340.47   22.20
   4 -11   2  315.77   25.00
  -5  11  -2  297.77   30.00
  -5  11  -2  336.17   22.70
   5 -11   2  373.16   34.00
   5 -11   2  308.07   20.60
   5 -11   2  292.77   20.60
  -6  11  -2  490.05   41.20
  -6  11  -2  475.15   32.10
   6 -11   2  491.75   52.79
   6 -11   2  543.75   36.90
   6 -11   2  573.64   46.80
  -7  11  -2  426.46   38.30
  -7  11  -2  448.76   29.50
  -1  10  -2  251.97   19.80
  -1  10  -2  191.78   18.70
   1 -10   2  191.08   20.00
   1 -10   2  223.48   17.60
   1 -10   2  220.38   16.50
  -2  10  -2  493.25   29.20
  -2  10  -2  405.96   33.80
   2 -10   2  414.06   27.10
   2 -10   2  420.76   25.00
   2 -10   2  460.85   26.80
   2 -10   2  402.96   31.20
  -3  10  -2  712.03   38.20
  -3  10  -2  710.03   52.89
   3 -10   2  659.53   36.20
   3 -10   2  606.84   36.30
   3 -10   2  593.24   36.20
   3 -10   2  616.74   40.50
  -4  10  -2  246.78   25.90
   4 -10   2  250.07   15.60
   4 -10   2  279.67   19.40
   4 -10   2  211.78   15.40
   4 -10   2  258.87   16.40
   4 -10   2  206.88   17.80
   4 -10   2  311.47   35.40
   4 -10   2  234.88   15.40
  -5  10  -2  551.64   31.60
  -5  10  -2  448.96   38.30
   5 -10   2  510.35   30.70
   5 -10   2  523.15   29.50
   5 -10   2  565.24   46.10
   5 -10   2  554.84   34.80
  -6  10  -2  513.85   30.70
  -6  10  -2  481.25   38.60
  -6  10  -2  479.55   27.10
   6 -10   2  469.35   29.50
   6 -10   2  536.55   45.30
   6 -10   2  476.85   28.70
   6 -10   2  518.25   50.69
   6 -10   2  532.15   34.60
  -7  10  -2  597.84   32.60
  -7  10  -2  572.44   43.50
  -7  10  -2  590.34   35.80
   7 -10   2  621.94   53.09
   7 -10   2  595.34   34.60
   7 -10   2  547.25   36.10
   7 -10   2  596.54   61.39
   7 -10   2  671.13   43.00
  -8  10  -2  540.65   31.60
  -8  10  -2  621.14   38.00
  -8  10  -2  642.94   45.60
   8 -10   2  660.03   37.50
   8 -10   2  642.94   64.49
   8 -10   2  643.04   55.49
   8 -10   2  633.14   47.30
  -9  10  -2  222.78   26.60
  -9  10  -2  215.98   19.80
  -1  -9   2  218.28   21.40
  -1  -9   2  223.28   22.80
  -1  -9   2  297.37   20.00
  -1  -9   2  294.97   24.80
  -1  -9   2  306.37   19.60
   0  -9   2  605.14   33.80
   0  -9   2  576.74   39.50
   0  -9   2  605.14   35.10
  -1   9  -2  529.25   35.20
  -1   9  -2  547.55   32.90
   1  -9   2  491.45   35.70
   1  -9   2  574.14   30.20
   1  -9   2  519.95   31.30
  -2   9  -2  951.60   61.09
  -2   9  -2 1120.19   56.89
   2  -9   2 1165.08   55.19
   2  -9   2  942.01   61.19
   2  -9   2 1053.29   56.19
  -3   9  -2  513.15   29.40
  -3   9  -2  461.65   35.30
   3  -9   2  568.74   38.20
   3  -9   2  488.95   27.90
   3  -9   2  518.05   27.00
   3  -9   2  473.65   27.20
   3  -9   2  476.05   28.40
   3  -9   2  428.86   31.10
  -4   9  -2  357.56   21.20
  -4   9  -2  400.26   31.90
  -4   9  -2  435.16   24.40
   4  -9   2  395.16   22.00
   4  -9   2  406.16   25.20
   4  -9   2  359.66   22.00
   4  -9   2  363.46   21.80
   4  -9   2  408.36   22.80
   4  -9   2  459.25   36.10
  -5   9  -2 1032.40   54.59
  -5   9  -2 1035.40   50.29
  -5   9  -2  901.41   61.49
  -5   9  -2  953.50   51.69
   5  -9   2  943.61   51.59
   5  -9   2 1075.89   57.79
   5  -9   2  996.40   52.89
   5  -9   2 1078.49   54.29
   5  -9   2 1057.49   52.69
  -6   9  -2  553.14   31.20
  -6   9  -2  565.44   31.70
  -6   9  -2  600.84   42.00
  -6   9  -2  609.04   35.10
   6  -9   2  628.44   54.19
   6  -9   2  555.44   33.00
   6  -9   2  657.03   38.60
   6  -9   2  594.64   32.50
   6  -9   2  610.24   34.70
  -7   9  -2  735.63   38.70
  -7   9  -2  730.43   39.00
  -7   9  -2  721.23   49.00
  -7   9  -2  735.73   36.90
   7  -9   2  644.24   40.60
   7  -9   2  783.52   41.50
   7  -9   2  793.72   49.70
   7  -9   2  729.83   42.90
   7  -9   2  734.73   57.09
   7  -9   2  727.13   64.59
  -8   9  -2  333.47   30.60
  -8   9  -2  369.06   25.20
  -8   9  -2  344.37   21.10
  -8   9  -2  341.87   18.80
   8  -9   2  396.96   27.10
   8  -9   2  357.36   39.90
   8  -9   2  370.06   47.40
   8  -9   2  400.96   33.40
   8  -9   2  373.76   24.80
  -9   9  -2  245.18   14.00
  -9   9  -2  263.57   21.10
  -9   9  -2  253.57   16.70
  -9   9  -2  247.48   26.70
   9  -9   2  252.77   24.40
   9  -9   2  290.27   38.70
   9  -9   2  294.57   45.60
   9  -9   2  250.17   21.20
   9  -9   2  226.78   24.20
   9  -9   2  320.47   34.50
  -3  -8   2  564.34   40.90
  -3  -8   2  575.24   33.60
  -3  -8   2  488.55   40.70
  -3  -8   2  584.74   34.10
   2   8  -2  194.68   12.50
  -2  -8   2  155.28   14.80
  -2  -8   2  176.88   21.10
  -2  -8   2  166.98   14.80
  -2  -8   2  153.78   19.10
   1   8  -2  705.13   39.70
  -1  -8   2  805.22   42.20
  -1  -8   2  768.92   43.50
  -1  -8   2  773.52   47.50
   0   8  -2 1165.18   61.09
   0   8  -2 1074.49   62.39
   0  -8   2 1151.18   66.19
   0  -8   2 1173.78   60.39
   0  -8   2 1081.09   59.39
  -1   8  -2 1433.66   71.19
  -1   8  -2 1236.58   67.09
  -1   8  -2 1223.08   72.99
   1  -8   2 1427.86   68.79
   1  -8   2 1324.37   69.39
  -2   8  -2 1132.99   70.99
  -2   8  -2 1190.88   63.59
  -2   8  -2 1246.88   66.19
   2  -8   2 1327.37   65.19
   2  -8   2 1213.58   71.09
   2  -8   2 1314.97   66.09
   2  -8   2 1414.26   71.69
  -3   8  -2  357.26   27.50
  -3   8  -2  322.57   18.60
  -3   8  -2  393.16   22.00
   3  -8   2  313.57   22.90
   3  -8   2  339.57   19.50
   3  -8   2  353.66   20.10
  -4   8  -2 1811.82   86.19
  -4   8  -2 1632.24   87.19
  -4   8  -2 1753.22   89.59
  -4   8  -2 1816.72   87.39
  -4   8  -2 1636.84   96.19
   4  -8   2 1858.31   89.09
   4  -8   2 1846.02   97.79
   4  -8   2 1658.43   87.89
   4  -8   2 1909.51   88.29
   4  -8   2 1762.02   88.09
   4  -8   2 1520.35   89.69
   4  -8   2 1603.24   87.39
  -5   8  -2 1887.61   94.19
  -5   8  -2 1889.41   93.09
  -5   8  -2 1719.33   94.19
  -5   8  -2 1833.42   96.79
  -5   8  -2 1951.80  104.39
   5  -8   2 1672.83   93.69
   5  -8   2 1753.22   94.19
   5  -8   2 2060.99   95.49
   5  -8   2 1900.91   95.29
   5  -8   2 1960.50   96.59
   5  -8   2 1924.91   99.39
   5  -8   2 1949.30  107.59
  -6   8  -2  779.42   38.10
  -6   8  -2  768.62   47.80
  -6   8  -2  748.33   39.40
  -6   8  -2  673.23   41.40
  -6   8  -2  739.63   39.20
   6  -8   2  763.42   45.00
   6  -8   2  702.33   40.20
   6  -8   2  768.92   55.99
   6  -8   2  806.32   42.20
  -7   8  -2  640.84   33.80
  -7   8  -2  660.53   35.70
  -7   8  -2  681.83   38.90
  -7   8  -2  645.24   43.80
   7  -8   2  666.03   37.50
   7  -8   2  657.03   57.49
   7  -8   2  712.63   45.70
   7  -8   2  701.83   52.49
   7  -8   2  620.94   41.60
   7  -8   2  724.33   40.20
  -8   8  -2  383.46   19.80
  -8   8  -2  381.16   22.50
  -8   8  -2  394.26   32.50
  -8   8  -2  423.46   31.70
   8  -8   2  459.65   67.59
   8  -8   2  361.66   39.90
   8  -8   2  352.56   25.70
   8  -8   2  319.57   28.30
   8  -8   2  366.96   28.40
   8  -8   2  391.06   35.00
  -9   8  -2  986.70   48.60
  -9   8  -2 1047.60   60.49
  -9   8  -2  922.11   54.29
   9  -8   2  864.11   57.39
   9  -8   2  951.10   71.09
   9  -8   2  840.42   78.09
   9  -8   2 1003.00   72.89
   9  -8   2 1013.30   60.49
 -10   8  -2  583.04   28.90
 -10   8  -2  564.34   36.30
 -10   8  -2  554.44   39.10
 -10   8  -2  532.65   32.10
  10  -8   2  595.74   62.69
  10  -8   2  588.54   78.39
  10  -8   2  542.45   52.19
  10  -8   2  556.14   44.60
  10  -8   2  514.65   30.70
  -4  -7   2  470.25   29.50
  -4  -7   2  446.76   25.10
  -4  -7   2  470.45   33.40
  -4  -7   2  470.35   38.90
   3   7  -2  275.67   17.70
  -3  -7   2  291.57   28.30
  -3  -7   2  271.87   19.10
  -3  -7   2  253.57   19.00
  -3  -7   2  267.67   15.50
  -3  -7   2  281.87   25.00
   2   7  -2  599.44   31.60
  -2  -7   2  586.74   40.00
  -2  -7   2  612.14   33.90
  -2  -7   2  540.05   30.20
  -2  -7   2  575.24   32.90
   1   7  -2 1515.95   78.59
  -1  -7   2 1417.36   85.49
  -1  -7   2 1669.33   80.39
  -1  -7   2 1467.35   77.89
  -1  -7   2 1677.13   81.29
   0   7  -2  709.63   38.70
   0   7  -2  672.33   35.60
   0   7  -2  668.13   40.60
   0  -7   2  611.44   40.70
   0  -7   2  738.23   37.20
   0  -7   2  746.53   38.30
  -1   7  -2 1314.27   74.49
  -1   7  -2 1423.56   70.79
  -1   7  -2 1264.97   67.89
   1  -7   2 1401.26   69.19
   1  -7   2 1355.86   69.79
  -2   7  -2 1256.57   63.99
  -2   7  -2 1091.69   61.59
  -2   7  -2 1266.17   69.99
   2  -7   2 1280.47   62.59
  -3   7  -2 1426.66   75.99
  -3   7  -2 1331.07   81.39
  -3   7  -2 1577.34   73.19
   3  -7   2 1451.05   74.89
   3  -7   2 1564.44   75.09
  -4   7  -2 2715.53  135.69
  -4   7  -2 2786.92  135.39
  -4   7  -2 2721.33  134.39
  -4   7  -2 2582.04  143.09
   4  -7   2 2507.65  135.19
   4  -7   2 2739.23  136.49
   4  -7   2 2721.33  138.09
   4  -7   2 2931.31  136.29
   4  -7   2 2714.53  138.49
   4  -7   2 2676.23  135.89
  -5   7  -2  841.02   43.90
  -5   7  -2  788.32   43.80
  -5   7  -2  849.61   46.00
  -5   7  -2  951.30   52.69
  -5   7  -2  821.22   42.70
   5  -7   2  841.92   44.60
   5  -7   2  854.01   54.29
   5  -7   2  880.61   47.70
   5  -7   2  871.51   45.70
  -6   7  -2 1326.27   72.69
  -6   7  -2 1391.96   78.79
  -6   7  -2 1329.47   70.29
  -6   7  -2 1317.57   70.29
   6  -7   2 1330.17   71.59
   6  -7   2 1432.26   85.09
   6  -7   2 1452.65   73.39
   6  -7   2 1477.25   76.89
   6  -7   2 1369.16   69.59
  -7   7  -2 1270.87   66.59
  -7   7  -2 1206.88   63.99
  -7   7  -2 1238.88   61.99
  -7   7  -2 1220.68   70.59
   7  -7   2 1317.57   82.09
   7  -7   2 1323.37   74.09
   7  -7   2 1196.38   62.99
   7  -7   2 1208.58   73.09
   7  -7   2 1267.17   88.39
   7  -7   2 1196.08   68.09
   7  -7   2 1210.68   66.59
  -8   7  -2  765.22   38.20
  -8   7  -2  789.52   47.50
  -8   7  -2  754.32   40.90
  -8   7  -2  783.22   44.00
   8  -7   2  760.82   54.59
   8  -7   2  679.03   56.49
   8  -7   2  739.73   39.70
   8  -7   2  739.73   47.50
   8  -7   2  715.93   44.80
   8  -7   2  799.52   52.79
   8  -7   2  686.83   62.69
  -9   7  -2 1201.08   64.49
  -9   7  -2 1029.20   60.29
  -9   7  -2 1161.78   58.19
   9  -7   2 1003.20   63.99
   9  -7   2 1159.88   77.59
   9  -7   2 1104.29   77.49
   9  -7   2 1088.89   56.09
   9  -7   2 1054.59   84.29
   9  -7   2  952.70   69.09
   9  -7   2  957.60   67.69
 -10   7  -2  298.07   17.60
 -10   7  -2  319.37   25.30
 -10   7  -2  280.37   21.10
 -10   7  -2  335.57   26.00
  10  -7   2  343.27   37.80
  10  -7   2  316.27   41.30
  10  -7   2  373.96   30.30
  10  -7   2  296.37   31.30
  10  -7   2  323.97   34.30
  10  -7   2  338.17   19.60
   5   6  -2  425.46   31.00
  -5  -6   2  512.75   25.80
  -5  -6   2  516.35   36.60
  -5  -6   2  494.25   42.20
  -5  -6   2  472.95   30.90
  -5  -6   2  552.34   27.90
   4   6  -2  573.34   33.30
  -4  -6   2  511.05   40.30
  -4  -6   2  552.74   33.10
  -4  -6   2  556.74   29.50
  -4  -6   2  578.44   32.80
   3   6  -2  190.88   13.50
  -3  -6   2  179.88   11.20
  -3  -6   2  180.18   14.30
  -3  -6   2  191.28   15.10
  -3  -6   2  214.08   21.40
   2   6  -2 1566.24   84.99
  -2  -6   2 1582.04   83.79
  -2  -6   2 1785.72   92.89
  -2  -6   2 1705.03   86.99
  -2  -6   2 1739.33   86.59
   1   6  -2 1697.73   90.79
   1   6  -2 1734.83   88.49
   1   6  -2 1839.92   91.39
  -1  -6   2 1684.03   90.19
  -1  -6   2 1967.50   90.09
  -1  -6   2 1614.14   87.69
  -1  -6   2 1763.02   97.59
   0   6  -2  687.13   36.10
   0   6  -2  718.33   40.70
   0   6  -2  749.73   38.90
   0  -6   2  649.83   35.40
   0  -6   2  723.83   39.80
  -1   6  -2 1123.59   58.99
  -1   6  -2 1097.89   62.29
   1  -6   2 1175.48   58.09
  -2   6  -2  818.52   50.19
  -2   6  -2  850.11   45.90
   2  -6   2  940.71   45.20
  -3   6  -2 3593.74  191.78
  -3   6  -2 3767.52  186.88
  -3   6  -2 3830.52  184.28
   3  -6   2 3851.21  185.78
   3  -6   2 3557.04  185.58
  -4   6  -2 2051.29  104.09
  -4   6  -2 2143.69  102.69
  -4   6  -2 2060.49  108.69
  -4   6  -2 2005.40  102.29
  -4   6  -2 2042.50  101.39
   4  -6   2 2158.18  102.79
   4  -6   2 1830.02  104.19
   4  -6   2 1987.70  101.79
   4  -6   2 2113.79  105.59
   4  -6   2 2043.90  103.49
  -5   6  -2  379.86   18.20
  -5   6  -2  337.47   25.60
  -5   6  -2  356.46   19.50
  -5   6  -2  352.56   23.90
  -5   6  -2  327.17   19.30
   5  -6   2  383.06   21.50
   5  -6   2  365.06   23.40
   5  -6   2  358.66   20.10
   5  -6   2  322.47   24.00
   5  -6   2  341.67   18.70
   5  -6   2  399.16   31.10
  -6   6  -2 1483.65   85.09
  -6   6  -2 1634.14   81.59
  -6   6  -2 1576.64   79.49
   6  -6   2 1591.54   80.99
   6  -6   2 1620.24   82.29
   6  -6   2 1486.85   78.39
   6  -6   2 1613.74   86.89
   6  -6   2 1537.55   92.59
   6  -6   2 1446.76   94.39
  -7   6  -2 1317.57   66.19
  -7   6  -2 1312.67   63.89
  -7   6  -2 1332.97   68.49
  -7   6  -2 1301.67   71.69
   7  -6   2 1294.77   76.29
   7  -6   2 1263.97   64.89
   7  -6   2 1342.47   71.29
   7  -6   2 1203.08   75.19
   7  -6   2 1102.29   84.39
   7  -6   2 1308.97   69.79
   7  -6   2 1179.68   80.19
  -8   6  -2 1446.36   70.79
  -8   6  -2 1488.55   74.49
  -8   6  -2 1435.16   79.39
  -8   6  -2 1397.16   76.89
  -8   6  -2 1456.65   71.59
   8  -6   2 1385.66   97.79
   8  -6   2 1378.16   85.49
   8  -6   2 1454.35   84.69
   8  -6   2 1365.76   79.99
   8  -6   2 1498.05   90.79
   8  -6   2 1348.77   89.79
  -9   6  -2  649.43   45.50
  -9   6  -2  643.74   40.90
  -9   6  -2  573.44   36.70
  -9   6  -2  622.64   32.80
  -9   6  -2  672.43   35.90
   9  -6   2  686.13   61.39
   9  -6   2  721.53   65.09
   9  -6   2  598.64   41.00
   9  -6   2  735.03   57.79
   9  -6   2  596.64   46.30
   9  -6   2  704.93   35.70
   9  -6   2  730.63   61.59
 -10   6  -2  159.28   10.00
 -10   6  -2  194.48   11.50
 -10   6  -2  177.48   15.10
 -10   6  -2  177.18   20.00
  10  -6   2  186.28   25.90
  10  -6   2  189.58   32.60
  10  -6   2  220.78   30.20
  10  -6   2  235.48   37.40
  10  -6   2  183.18   22.60
   6   5  -2  325.87   16.90
  -6  -5   2  296.97   21.30
  -6  -5   2  282.67   25.80
  -6  -5   2  269.47   17.20
  -6  -5   2  277.67   16.10
   5   5  -2  698.03   34.30
  -5  -5   2  672.23   38.30
  -5  -5   2  568.14   46.00
  -5  -5   2  669.43   38.80
  -5  -5   2  657.83   34.60
   4   5  -2  691.03   37.30
  -4  -5   2  665.23   47.70
  -4  -5   2  768.52   41.70
  -4  -5   2  749.13   37.70
  -4  -5   2  765.02   41.10
   3   5  -2 1651.03   76.89
  -3  -5   2 1583.44   80.19
  -3  -5   2 1506.35   80.09
  -3  -5   2 1400.86   77.09
  -3  -5   2 1543.25   86.49
   2   5  -2 2900.31  148.89
  -2  -5   2 3296.67  149.99
  -2  -5   2 2854.01  147.49
  -2  -5   2 2809.02  154.68
   1   5  -2  605.34   35.00
   1   5  -2  660.33   37.00
  -1  -5   2  670.43   34.00
  -1  -5   2  662.93   36.40
  -1  -5   2  580.84   32.00
   0   5  -2 1960.30  100.69
   0   5  -2 1967.20   98.69
   0  -5   2 1912.01   96.39
   0  -5   2 1926.91   98.79
  -1   5  -2 3190.68  168.38
  -1   5  -2 3293.87  164.88
  -1   5  -2 3336.87  162.88
   1  -5   2 3329.77  164.18
  -2   5  -2 2588.64  123.59
  -2   5  -2 2644.94  125.79
  -2   5  -2 2335.77  129.49
   2  -5   2 2242.88  124.29
   2  -5   2 2649.43  124.99
  -3   5  -2 3417.76  174.08
  -3   5  -2 3467.45  167.98
  -3   5  -2 3554.34  170.18
   3  -5   2 3219.18  168.58
   3  -5   2 3294.37  169.18
  -4   5  -2  513.65   26.50
  -4   5  -2  544.65   28.00
  -4   5  -2  503.45   25.30
  -4   5  -2  493.25   31.30
   4  -5   2  535.75   34.60
   4  -5   2  494.05   27.70
   4  -5   2  470.95   30.00
   4  -5   2  503.25   26.60
   4  -5   2  500.25   29.20
   4  -5   2  476.35   25.70
  -5   5  -2 1506.45   82.89
  -5   5  -2 1665.93   79.79
  -5   5  -2 1524.05   76.59
  -5   5  -2 1570.14   78.09
   5  -5   2 1492.05   77.19
   5  -5   2 1576.14   80.09
   5  -5   2 1511.25   78.59
   5  -5   2 1458.05   83.39
   5  -5   2 1613.14   83.29
   5  -5   2 1431.26   87.89
  -6   5  -2 2511.95  123.69
  -6   5  -2 2295.97  119.89
  -6   5  -2 2405.66  125.49
  -6   5  -2 2544.55  123.19
  -6   5  -2 2475.75  121.59
  -6   5  -2 2478.35  119.09
   6  -5   2 2383.26  134.59
   6  -5   2 2473.45  125.39
   6  -5   2 2283.07  140.49
   6  -5   2 2404.56  123.69
   6  -5   2 2157.58  130.49
   6  -5   2 2369.46  120.49
  -7   5  -2  782.22   42.30
  -7   5  -2  793.62   44.50
  -7   5  -2  804.02   45.80
  -7   5  -2  789.72   39.10
  -7   5  -2  845.32   45.10
  -7   5  -2  730.93   39.50
   7  -5   2  780.42   54.99
   7  -5   2  734.23   46.70
   7  -5   2  791.22   61.19
   7  -5   2  760.92   40.60
   7  -5   2  684.03   50.59
   7  -5   2  787.62   49.10
   7  -5   2  819.52   56.29
  -8   5  -2  895.91   49.50
  -8   5  -2  977.20   54.19
  -8   5  -2  875.21   51.99
  -8   5  -2  880.71   46.30
  -8   5  -2  873.11   46.60
  -8   5  -2  948.61   52.69
   8  -5   2  861.21   63.49
   8  -5   2  837.12   59.89
   8  -5   2  983.80   55.19
   8  -5   2  979.60   57.99
   8  -5   2  975.50   48.30
   8  -5   2  966.20   72.29
  -9   5  -2  278.27   15.70
  -9   5  -2  244.78   23.80
  -9   5  -2  277.37   19.30
  -9   5  -2  335.67   23.20
   9  -5   2  275.07   31.70
   9  -5   2  260.07   54.99
   9  -5   2  307.67   18.00
   9  -5   2  318.07   24.90
   9  -5   2  323.37   27.00
 -10   5  -2  515.75   32.70
 -10   5  -2  504.25   35.00
 -10   5  -2  513.25   31.90
 -10   5  -2  539.95   27.20
 -10   5  -2  486.45   26.90
  10  -5   2  505.05   29.70
  10  -5   2  501.85   44.50
  10  -5   2  463.75   49.80
  10  -5   2  530.95   45.20
  10  -5   2  506.15   35.60
  10  -5   2  551.94   39.60
  10  -5   2  622.14   49.10
   7   4  -2  384.66   22.80
  -7  -4   2  350.36   28.40
  -7  -4   2  436.26   21.50
  -7  -4   2  427.46   22.40
  -7  -4   2  392.06   25.70
  -7  -4   2  330.27   35.70
   6   4  -2  298.67   17.50
   6   4  -2  304.27   26.80
  -6  -4   2  270.67   29.80
  -6  -4   2  280.87   16.60
  -6  -4   2  276.27   15.70
  -6  -4   2  274.17   19.80
  -6  -4   2  275.77   19.70
  -5  -4   2 1049.00   57.29
  -5  -4   2 1088.79   57.89
  -5  -4   2 1075.09   66.89
  -5  -4   2 1090.19   54.99
  -4  -4   2 1125.59   58.69
  -4  -4   2 1048.50   56.09
  -4  -4   2 1031.40   64.49
  -4  -4   2 1236.38   65.49
  -3  -4   2 3034.00  157.78
  -3  -4   2 3225.98  159.98
  -3  -4   2 3252.17  160.08
  -2  -4   2 1602.34   86.49
  -2  -4   2 1821.72   89.39
  -2  -4   2 1636.74   84.69
  -2  -4   2 1738.23   86.39
   1   4  -2 1050.19   52.59
   1   4  -2 1017.20   52.09
  -1  -4   2  923.51   51.09
   0   4  -2 6573.94  321.67
   0  -4   2 6285.57  318.07
  -1   4  -2 4500.95  244.48
   1  -4   2 5161.58  243.08
  -2   4  -2 4464.05  211.68
  -2   4  -2 4221.18  216.18
   2  -4   2 4144.19  212.28
  -3   4  -2 2497.45  124.29
  -3   4  -2 2394.26  127.39
  -3   4  -2 2395.56  122.49
   3  -4   2 2405.06  122.79
   3  -4   2 2541.35  123.19
   3  -4   2 2665.53  130.49
   3  -4   2 2407.36  123.69
   3  -4   2 2470.85  125.29
  -4   4  -2 1625.84   75.09
  -4   4  -2 1541.55   77.59
  -4   4  -2 1524.05   76.69
  -4   4  -2 1469.75   80.49
  -4   4  -2 1429.56   75.39
   4  -4   2 1354.66   80.39
   4  -4   2 1642.34   80.99
   4  -4   2 1480.35   84.39
   4  -4   2 1551.24   77.99
   4  -4   2 1584.14   77.09
   4  -4   2 1469.65   75.89
  -5   4  -2 5527.25  260.77
  -5   4  -2 4792.82  255.47
  -5   4  -2 5324.57  258.97
  -5   4  -2 5276.07  255.27
  -5   4  -2 5471.05  257.37
   5  -4   2 4880.51  267.17
   5  -4   2 4696.53  262.97
   5  -4   2 4885.91  271.97
   5  -4   2 5078.39  256.17
   5  -4   2 5574.94  264.47
   5  -4   2 5226.48  258.87
   5  -4   2 5097.19  259.97
  -6   4  -2 1570.84   74.89
  -6   4  -2 1431.36   75.19
  -6   4  -2 1474.25   76.19
  -6   4  -2 1532.65   79.09
  -6   4  -2 1366.66   83.69
  -6   4  -2 1552.54   73.99
   6  -4   2 1484.75   86.79
   6  -4   2 1442.06   92.39
   6  -4   2 1542.55   83.09
   6  -4   2 1411.96   74.99
   6  -4   2 1524.05   87.79
   6  -4   2 1444.76   79.89
  -7   4  -2  747.53   36.70
  -7   4  -2  715.43   35.90
  -7   4  -2  742.83   35.90
  -7   4  -2  675.63   38.40
  -7   4  -2  702.23   41.10
  -7   4  -2  760.02   42.90
  -7   4  -2  749.92   40.90
   7  -4   2  749.62   46.90
   7  -4   2  604.84   47.20
   7  -4   2  684.23   37.10
   7  -4   2  667.43   51.09
   7  -4   2  642.34   41.50
   7  -4   2  696.93   50.49
   7  -4   2  677.13   55.09
  -8   4  -2  915.61   53.89
  -8   4  -2  849.72   48.60
  -8   4  -2  914.21   45.90
  -8   4  -2  953.60   47.40
  -8   4  -2  976.10   50.79
  -8   4  -2  901.91   45.80
   8  -4   2  872.11   60.19
   8  -4   2  984.70   47.60
   8  -4   2  805.62   58.79
   8  -4   2  834.42   59.99
   8  -4   2  860.81   65.89
   8  -4   2  888.71   53.39
   8  -4   2  917.51   55.89
  -9   4  -2  434.16   32.50
  -9   4  -2  487.65   26.00
  -9   4  -2  536.85   27.00
  -9   4  -2  479.45   29.70
  -9   4  -2  529.65   36.50
  -9   4  -2  526.55   30.50
  -9   4  -2  477.75   25.80
   9  -4   2  538.95   46.30
   9  -4   2  471.25   41.80
   9  -4   2  499.25   36.40
   9  -4   2  487.55   27.50
   9  -4   2  470.25   41.70
   9  -4   2  409.76   33.00
   9  -4   2  466.65   53.89
 -10   4  -2  895.41   43.80
 -10   4  -2  876.21   42.40
 -10   4  -2  752.32   42.30
 -10   4  -2  759.42   45.80
 -10   4  -2  798.82   50.49
 -10   4  -2  778.62   53.09
  10  -4   2  748.23   49.40
  10  -4   2  880.01   59.49
  10  -4   2  901.01   44.70
  10  -4   2  892.51   62.09
  10  -4   2  796.32   58.09
  10  -4   2  830.22   64.69
  10  -4   2  798.12   52.49
   8   3  -2  555.84   35.70
  -8  -3   2  575.04   29.60
  -8  -3   2  581.34   33.40
  -8  -3   2  588.64   30.40
  -8  -3   2  493.25   34.90
  -8  -3   2  516.65   45.80
   7   3  -2  177.98   17.40
   7   3  -2  212.88   24.20
   7   3  -2  183.48   13.10
   7   3  -2  187.38   19.50
  -7  -3   2  179.98   11.40
  -7  -3   2  192.98   12.60
  -7  -3   2  147.49   14.40
  -7  -3   2  183.88   25.70
  -7  -3   2  175.98   15.50
  -7  -3   2  167.08   18.80
   6   3  -2  758.02   41.40
   6   3  -2  819.52   47.10
   6   3  -2  721.43   45.80
   6   3  -2  849.52   53.49
  -6  -3   2  771.42   43.60
  -6  -3   2  775.92   40.90
  -6  -3   2  844.32   54.59
  -6  -3   2  782.42   44.20
   5   3  -2 1163.08   61.09
   5   3  -2 1181.28   65.59
  -5  -3   2 1161.28   62.69
  -5  -3   2 1247.08   63.49
  -5  -3   2 1171.08   70.59
  -5  -3   2 1224.68   60.59
   4   3  -2 1158.08   61.59
   4   3  -2 1237.58   65.59
  -4  -3   2 1272.47   63.39
  -4  -3   2 1146.79   60.99
  -4  -3   2 1321.97   63.09
  -4  -3   2 1132.09   67.19
   3   3  -2 3265.37  152.38
   3   3  -2 3126.69  151.28
   3   3  -2 3335.67  157.88
   3   3  -2 2758.02  149.19
  -3  -3   2 3126.09  150.38
  -3  -3   2 2880.91  150.48
  -3  -3   2 2643.64  152.68
  -3  -3   2 2821.82  148.69
   2   3  -2  725.13   38.00
   2   3  -2  771.62   38.50
   2   3  -2  824.02   39.80
  -2  -3   2  701.13   40.50
  -2  -3   2  712.13   37.50
   1   3  -2 3925.21  179.98
   1   3  -2 3418.86  175.18
   1   3  -2 3241.58  175.98
   1   3  -2 3661.23  177.08
  -1  -3   2 3191.18  176.08
  -1  -3   2 3369.26  175.08
  -1  -3   2 3945.41  177.38
   0   3  -2 7286.57  374.36
   0  -3   2 7735.93  372.86
  -1   3  -2 3821.02  212.68
   1  -3   2 4370.26  213.58
   1  -3   2 4599.14  215.98
   1  -3   2 4156.48  210.08
  -2   3  -2 6409.16  320.17
   2  -3   2 6713.83  324.67
   2  -3   2 6754.42  316.57
   2  -3   2 6556.34  322.07
   2  -3   2 6300.87  318.27
   2  -3   2 5870.11  318.07
   2  -3   2 6151.28  316.47
  -3   3  -2 1815.52   85.99
  -3   3  -2 1467.85   87.59
  -3   3  -2 1729.33   85.99
  -3   3  -2 1639.24   83.79
  -3   3  -2 1693.53   84.19
   3  -3   2 1705.23   84.49
   3  -3   2 1717.83   95.39
   3  -3   2 1765.42   85.59
   3  -3   2 1762.62   88.29
   3  -3   2 1617.84   91.69
   3  -3   2 1712.73   86.19
   3  -3   2 1665.63   85.19
  -4   3  -2 4049.99  194.48
  -4   3  -2 3919.61  192.98
  -4   3  -2 4122.89  193.48
  -4   3  -2 4081.39  196.88
  -4   3  -2 4025.80  193.08
  -4   3  -2 3617.54  195.18
   4  -3   2 3470.75  203.98
   4  -3   2 3680.93  201.38
   4  -3   2 3816.32  199.28
   4  -3   2 4161.28  196.08
   4  -3   2 3977.30  196.78
   4  -3   2 3778.02  193.58
  -5   3  -2 5560.04  254.37
  -5   3  -2 5339.87  251.97
  -5   3  -2 5412.96  250.57
  -5   3  -2 4833.92  249.88
  -5   3  -2 4893.51  249.88
   5  -3   2 5147.98  266.27
   5  -3   2 4955.80  256.07
   5  -3   2 5042.90  262.37
   5  -3   2 4862.51  254.37
   5  -3   2 4758.42  250.67
   5  -3   2 4612.54  259.57
  -6   3  -2  922.21   47.50
  -6   3  -2  876.01   46.70
  -6   3  -2  981.10   53.89
  -6   3  -2 1012.70   50.99
  -6   3  -2  964.70   47.30
  -6   3  -2  940.91   49.00
   6  -3   2  888.81   52.49
   6  -3   2  878.11   54.09
   6  -3   2  881.21   58.09
   6  -3   2  892.61   47.70
  -7   3  -2 1271.67   65.39
  -7   3  -2 1390.86   68.19
  -7   3  -2 1192.98   66.19
  -7   3  -2 1331.37   65.29
   7  -3   2 1376.86   66.69
   7  -3   2 1170.08   76.19
   7  -3   2 1273.57   71.69
   7  -3   2 1346.57   79.39
   7  -3   2 1335.37   82.69
  -8   3  -2  741.73   40.90
  -8   3  -2  819.62   49.20
  -8   3  -2  788.52   39.90
  -8   3  -2  808.42   43.00
  -8   3  -2  789.42   39.70
   8  -3   2  830.92   54.99
   8  -3   2  831.32   50.19
   8  -3   2  725.83   45.60
   8  -3   2  689.83   54.99
   8  -3   2  720.43   50.89
   8  -3   2  804.32   41.20
   8  -3   2  747.03   53.19
  -9   3  -2  851.61   44.40
  -9   3  -2  815.72   48.20
  -9   3  -2  815.92   44.60
  -9   3  -2  943.71   45.90
  -9   3  -2  868.81   55.19
   9  -3   2  968.90   54.99
   9  -3   2  899.61   61.29
   9  -3   2  727.33   70.59
   9  -3   2  868.21   47.70
   9  -3   2  956.60   60.49
   9  -3   2  858.11   56.59
   9  -3   2  841.62   52.09
 -10   3  -2  819.02   41.40
 -10   3  -2  761.42   48.00
 -10   3  -2  764.62   39.90
 -10   3  -2  712.93   43.50
 -10   3  -2  645.04   61.29
  10  -3   2  839.72   54.99
  10  -3   2  733.73   50.89
  10  -3   2  775.72   55.29
  10  -3   2  737.33   48.90
  10  -3   2  825.82   60.09
  10  -3   2  830.82   42.10
   8   2  -2  274.27   22.60
   8   2  -2  261.27   22.70
   8   2  -2  261.87   17.10
   8   2  -2  265.97   29.70
  -8  -2   2  213.98   28.50
  -8  -2   2  230.98   17.90
  -8  -2   2  242.18   21.60
  -8  -2   2  269.47   15.20
  -8  -2   2  263.67   15.80
   7   2  -2  309.47   30.90
   7   2  -2  265.17   17.10
   7   2  -2  267.87   22.10
   7   2  -2  298.17   23.90
  -7  -2   2  254.97   21.60
  -7  -2   2  298.07   16.40
  -7  -2   2  237.88   17.80
  -7  -2   2  261.77   15.30
  -7  -2   2  310.47   29.70
   6   2  -2 2248.38  125.49
   6   2  -2 2314.07  120.29
   6   2  -2 2573.74  134.79
   6   2  -2 2497.75  126.89
   6   2  -2 2062.59  121.69
  -6  -2   2 2367.26  121.49
  -6  -2   2 2446.26  129.99
  -6  -2   2 2410.76  122.69
  -6  -2   2 2577.44  119.59
   5   2  -2 1242.18   67.79
   5   2  -2 1391.76   73.49
   5   2  -2 1349.16   72.49
   5   2  -2 1290.17   72.39
   5   2  -2 1336.77   78.09
   5   2  -2 1210.48   66.89
  -5  -2   2 1345.07   67.79
  -5  -2   2 1407.96   69.09
  -5  -2   2 1242.68   67.79
  -5  -2   2 1332.07   73.09
   4   2  -2 1295.37   70.89
   4   2  -2 1092.99   61.19
   4   2  -2 1198.08   66.19
   4   2  -2 1120.89   65.49
   4   2  -2 1228.38   66.09
  -4  -2   2 1189.28   60.49
  -4  -2   2 1248.68   62.09
  -4  -2   2 1217.98   62.49
  -4  -2   2 1245.48   65.89
   3   2  -2  874.21   48.60
   3   2  -2  903.51   45.30
   3   2  -2  827.42   49.00
   3   2  -2  870.21   49.40
  -3  -2   2  872.61   47.90
  -3  -2   2  978.00   45.90
  -3  -2   2  854.31   44.40
  -3  -2   2  891.71   46.00
   2   2  -2 2085.89  114.79
   2   2  -2 2457.15  116.99
   2   2  -2 2420.36  115.89
  -2  -2   2 2188.78  113.89
  -2  -2   2 2329.07  115.99
   0   2  -2 1247.08   63.19
   0   2  -2 1194.48   60.89
   0   2  -2 1193.18   60.89
   0  -2   2 1381.96   62.19
   0  -2   2 1190.08   60.79
   0  -2   2 1098.69   61.59
   0  -2   2 1196.98   61.49
   0  -2   2 1320.77   61.59
  -1   2  -2  284.37   14.80
  -1   2  -2  300.47   17.70
  -1   2  -2  290.17   15.70
  -1   2  -2  274.57   14.70
   1  -2   2  282.77   14.80
   1  -2   2  320.17   19.40
   1  -2   2  302.07   18.00
   1  -2   2  312.87   16.50
  -2   2  -2 5076.59  242.38
  -2   2  -2 4889.61  241.68
  -2   2  -2 4804.32  244.28
   2  -2   2 5392.86  246.28
   2  -2   2 4910.01  249.38
   2  -2   2 4545.85  243.48
   2  -2   2 4957.90  241.88
   2  -2   2 4834.22  242.78
   2  -2   2 4522.25  246.68
  -3   2  -2 4714.83  228.98
  -3   2  -2 4841.92  231.98
  -3   2  -2 4808.32  229.38
  -3   2  -2 4770.22  229.68
  -3   2  -2 4715.63  229.08
  -3   2  -2 4415.46  230.78
   3  -2   2 4492.15  232.98
   3  -2   2 4394.86  238.98
   3  -2   2 4551.84  236.48
   3  -2   2 4372.76  229.48
   3  -2   2 4711.53  231.68
   3  -2   2 4825.92  230.78
   3  -2   2 4483.95  235.28
  -4   2  -2 5282.77  253.37
  -4   2  -2 5542.25  253.67
  -4   2  -2 5526.45  256.27
  -4   2  -2 5459.55  253.57
  -4   2  -2 5119.99  254.97
  -4   2  -2 5409.96  258.57
  -4   2  -2 5609.74  253.97
  -4   2  -2 5001.80  254.17
   4  -2   2 4976.30  254.07
   4  -2   2 4770.02  263.17
   4  -2   2 4493.85  260.67
   4  -2   2 4732.53  260.07
   4  -2   2 5165.98  256.87
   4  -2   2 4476.05  259.87
  -5   2  -2  613.64   29.00
  -5   2  -2  555.94   29.10
  -5   2  -2  563.14   31.10
  -5   2  -2  625.74   32.10
  -5   2  -2  605.34   35.70
  -5   2  -2  612.34   29.80
  -5   2  -2  577.14   29.30
  -5   2  -2  571.14   31.00
  -5   2  -2  574.64   30.00
   5  -2   2  485.15   34.30
   5  -2   2  550.34   41.90
   5  -2   2  558.24   30.00
   5  -2   2  499.35   32.90
   5  -2   2  577.24   38.80
  -6   2  -2  785.32   38.70
  -6   2  -2  776.72   40.90
  -6   2  -2  745.73   38.50
  -6   2  -2  750.92   41.10
  -6   2  -2  795.52   46.50
  -6   2  -2  796.62   39.30
  -6   2  -2  706.73   39.50
  -6   2  -2  821.12   38.60
   6  -2   2  696.03   44.70
   6  -2   2  796.82   39.80
   6  -2   2  737.63   48.80
   6  -2   2  688.53   48.60
   6  -2   2  729.93   49.30
   6  -2   2  770.92   43.90
   6  -2   2  713.23   69.79
  -7   2  -2 2447.35  123.79
  -7   2  -2 2577.44  124.09
  -7   2  -2 2770.52  125.49
  -7   2  -2 2449.35  126.89
  -7   2  -2 2640.24  123.69
  -7   2  -2 2366.06  126.29
  -7   2  -2 2574.64  124.59
   7  -2   2 2434.86  134.39
   7  -2   2 2528.45  125.09
   7  -2   2 2322.97  138.29
   7  -2   2 2490.95  136.29
   7  -2   2 2355.16  131.89
   7  -2   2 2242.08  135.59
   7  -2   2 2486.75  129.19
  -8   2  -2  845.82   42.40
  -8   2  -2  786.52   40.80
  -8   2  -2  790.02   41.50
  -8   2  -2  820.52   41.10
  -8   2  -2  778.52   52.29
  -8   2  -2  756.02   43.80
  -8   2  -2  799.12   40.50
  -8   2  -2  743.43   44.00
   8  -2   2  797.42   55.49
   8  -2   2  835.52   55.59
   8  -2   2  796.32   51.39
   8  -2   2  759.22   46.20
   8  -2   2  828.02   42.40
   8  -2   2  765.32   49.20
   8  -2   2  870.61   53.29
  -9   2  -2  666.93   34.70
  -9   2  -2  577.44   36.40
  -9   2  -2  560.74   36.20
  -9   2  -2  570.24   44.80
  -9   2  -2  694.63   32.80
  -9   2  -2  624.54   33.10
   9  -2   2  651.13   49.90
   9  -2   2  684.63   45.00
   9  -2   2  605.34   41.80
   9  -2   2  645.34   34.60
   9  -2   2  603.14   42.70
   9  -2   2  661.13   54.59
 -10   2  -2  204.88   17.80
 -10   2  -2  253.97   14.10
 -10   2  -2  226.18   27.60
 -10   2  -2  220.08   14.70
 -10   2  -2  223.18   15.80
  10  -2   2  248.98   23.00
  10  -2   2  237.68   26.30
  10  -2   2  244.88   29.70
  10  -2   2  254.67   25.90
  10  -2   2  251.37   23.40
   9   1  -2  685.83   52.49
   9   1  -2  638.04   40.90
   9   1  -2  637.54   35.40
   9   1  -2  596.64   41.80
  -9  -1   2  599.14   37.20
  -9  -1   2  593.74   49.70
  -9  -1   2  646.84   33.10
  -9  -1   2  628.14   33.80
  -9  -1   2  626.14   35.80
  -9  -1   2  598.44   34.50
   8   1  -2  377.86   37.40
   8   1  -2  379.46   29.40
   8   1  -2  428.96   23.20
   8   1  -2  334.47   24.00
   8   1  -2  371.86   30.10
  -8  -1   2  351.26   23.10
  -8  -1   2  411.16   21.70
  -8  -1   2  405.96   21.00
  -8  -1   2  371.16   24.30
   7   1  -2 1505.45   82.79
   7   1  -2 1525.55   75.29
   7   1  -2 1506.65   83.49
   7   1  -2 1405.06   80.29
   7   1  -2 1441.66   90.09
   7   1  -2 1426.46   80.99
  -7  -1   2 1425.26   85.59
  -7  -1   2 1433.96   73.89
  -7  -1   2 1456.75   77.09
  -7  -1   2 1448.85   75.69
   6   1  -2 1852.71  100.89
   6   1  -2 1950.20  101.99
   6   1  -2 1821.42  104.09
   6   1  -2 1957.70   94.59
   6   1  -2 1691.83   99.99
   6   1  -2 1792.92   98.09
  -6  -1   2 1843.12  102.59
  -6  -1   2 1905.51   94.79
  -6  -1   2 1869.81   96.19
  -6  -1   2 1905.21   93.39
   5   1  -2 1002.80   57.99
   5   1  -2  978.20   56.39
   5   1  -2 1105.59   62.29
   5   1  -2  953.90   50.09
   5   1  -2  850.61   53.69
   5   1  -2  865.11   55.59
  -5  -1   2  967.00   50.69
  -5  -1   2 1012.20   51.59
  -5  -1   2 1030.70   55.39
  -5  -1   2  955.90   49.20
   4   1  -2 3901.71  194.88
   4   1  -2 3593.54  192.98
   4   1  -2 3657.73  195.28
   4   1  -2 3337.67  194.28
   4   1  -2 3807.82  189.28
   4   1  -2 3579.94  194.88
   4   1  -2 3981.60  196.68
  -4  -1   2 4102.29  193.08
  -4  -1   2 4016.10  190.38
  -4  -1   2 3823.92  189.68
  -4  -1   2 3954.10  188.68
   3   1  -2 2277.57  122.99
   3   1  -2 2467.85  118.79
   3   1  -2 2364.96  123.89
   3   1  -2 2607.54  123.99
   3   1  -2 2214.08  119.19
  -3  -1   2 2492.85  119.59
  -3  -1   2 2315.37  120.39
  -3  -1   2 2298.17  118.19
   2   1  -2 6068.99  286.87
   2   1  -2 5797.32  287.57
   2   1  -2 5305.77  286.87
   1   1  -2 8627.14  396.56
   1   1  -2 7396.76  396.96
   1   1  -2 7946.00  397.36
   0   1  -2 1906.21   96.99
   0   1  -2 1814.52   97.19
   0   1  -2 2024.60   97.59
   0   1  -2 2036.40   97.49
   0   1  -2 1924.11   97.59
   0   1  -2 1928.71   97.89
   0   1  -2 1896.11   97.29
   0  -1   2 1982.80   97.49
   0  -1   2 2099.89   97.89
   1  -1   2 8493.15  447.76
   1  -1   2 9485.85  447.46
   1  -1   2 9055.49  448.96
  -2   1  -2 2848.71  142.19
  -2   1  -2 2853.91  141.69
  -2   1  -2 2859.81  141.69
  -2   1  -2 2799.82  142.09
  -2   1  -2 2883.71  142.99
  -2   1  -2 3097.99  145.09
  -2   1  -2 2897.91  143.49
   2  -1   2 2552.84  144.09
   2  -1   2 3049.29  148.09
   2  -1   2 2955.10  141.89
   2  -1   2 2929.31  145.99
   2  -1   2 2510.15  144.89
   2  -1   2 2903.51  142.69
  -3   1  -2 3526.65  160.38
  -3   1  -2 3516.75  161.08
  -3   1  -2 3392.06  161.68
  -3   1  -2 3246.08  160.28
  -3   1  -2 3179.38  160.88
  -3   1  -2 3384.56  164.88
  -3   1  -2 3558.34  162.28
  -3   1  -2 3341.27  160.28
   3  -1   2 2928.81  165.08
   3  -1   2 3309.87  162.58
   3  -1   2 2950.20  160.58
   3  -1   2 2914.91  165.68
   3  -1   2 2954.90  165.18
   3  -1   2 3104.69  167.98
   3  -1   2 3120.29  161.68
  -4   1  -2 3220.88  154.58
  -4   1  -2 2953.90  147.49
  -4   1  -2 3292.37  147.69
  -4   1  -2 3084.89  149.19
  -4   1  -2 3265.07  147.79
  -4   1  -2 2922.31  148.49
   4  -1   2 2683.53  152.48
   4  -1   2 2882.41  154.48
   4  -1   2 2754.12  156.58
   4  -1   2 2651.33  154.58
   4  -1   2 2826.82  148.09
   4  -1   2 3070.29  150.78
  -5   1  -2  377.56   21.10
  -5   1  -2  389.36   18.60
  -5   1  -2  324.57   18.30
  -5   1  -2  408.96   26.10
  -5   1  -2  386.46   18.70
  -5   1  -2  350.06   20.20
  -5   1  -2  311.07   19.40
  -5   1  -2  382.66   19.90
   5  -1   2  337.27   23.80
   5  -1   2  367.86   22.80
   5  -1   2  337.57   19.30
   5  -1   2  334.97   26.50
   5  -1   2  345.77   26.10
   5  -1   2  303.17   26.10
   5  -1   2  307.67   27.90
  -6   1  -2 1789.12   92.09
  -6   1  -2 1774.12   90.69
  -6   1  -2 1896.51   88.49
  -6   1  -2 1918.01   98.49
  -6   1  -2 1793.72   90.99
  -6   1  -2 1678.73   88.09
  -6   1  -2 1888.21   89.99
  -6   1  -2 1834.62   88.39
   6  -1   2 1746.53   97.09
   6  -1   2 1667.53   94.39
   6  -1   2 1702.93   89.29
   6  -1   2 1602.54   95.19
   6  -1   2 1595.34  105.39
  -7   1  -2 1218.68   58.69
  -7   1  -2 1130.59   60.99
  -7   1  -2 1159.88   68.89
  -7   1  -2 1188.68   60.09
  -7   1  -2 1189.68   60.29
  -7   1  -2 1124.49   61.59
  -7   1  -2 1186.48   58.39
  -7   1  -2 1228.08   58.59
   7  -1   2 1085.09   65.19
   7  -1   2 1158.48   65.39
   7  -1   2 1150.38   72.09
   7  -1   2 1158.88   69.29
   7  -1   2 1079.09   68.89
   7  -1   2 1089.49   59.49
  -8   1  -2  460.85   25.90
  -8   1  -2  528.05   27.80
  -8   1  -2  487.85   26.30
  -8   1  -2  501.25   38.90
  -8   1  -2  480.95   27.50
  -8   1  -2  506.15   29.10
  -8   1  -2  467.35   25.60
   8  -1   2  453.95   35.40
   8  -1   2  482.65   35.20
   8  -1   2  550.54   42.00
   8  -1   2  481.05   27.50
   8  -1   2  476.45   33.40
  -9   1  -2  552.14   30.70
  -9   1  -2  534.15   28.90
  -9   1  -2  522.45   32.20
  -9   1  -2  523.05   42.10
  -9   1  -2  541.05   28.30
   9  -1   2  524.05   42.40
   9  -1   2  528.05   38.90
   9  -1   2  597.64   40.60
   9  -1   2  485.85   35.40
   9  -1   2  555.04   35.60
   9   0  -2  405.76   23.70
   9   0  -2  416.66   31.70
   9   0  -2  355.56   30.40
   9   0  -2  351.46   29.20
   9   0  -2  371.06   27.00
   9   0  -2  423.96   33.00
   9   0  -2  412.36   41.50
  -9   0   2  446.96   28.70
  -9   0   2  346.47   21.30
  -9   0   2  349.96   22.50
  -9   0   2  342.87   21.40
  -9   0   2  338.57   35.20
  -9   0   2  386.26   20.90
   8   0  -2  697.53   46.60
   8   0  -2  610.54   43.80
   8   0  -2  678.33   36.30
   8   0  -2  714.03   54.09
   8   0  -2  656.93   43.10
   8   0  -2  702.63   44.60
   8   0  -2  658.03   41.90
  -8   0   2  609.14   35.70
  -8   0   2  627.74   34.60
  -8   0   2  639.04   34.20
  -8   0   2  642.24   38.20
  -8   0   2  715.43   48.90
   7   0  -2 2768.82  148.79
   7   0  -2 2446.26  142.99
   7   0  -2 2674.33  133.39
   7   0  -2 2495.45  139.99
   7   0  -2 2531.55  140.49
   7   0  -2 2742.43  143.99
   7   0  -2 2667.53  141.39
  -7   0   2 2546.45  141.99
  -7   0   2 2738.93  135.39
  -7   0   2 2628.24  132.09
  -7   0   2 2774.32  133.59
   6   0  -2  638.74   42.00
   6   0  -2  640.24   45.00
   6   0  -2  697.83   42.50
   6   0  -2  692.53   45.00
   6   0  -2  683.43   46.60
   6   0  -2  671.93   35.30
  -6   0   2  631.04   40.70
  -6   0   2  610.34   34.00
  -6   0   2  691.63   36.80
   5   0  -2 1157.58   65.99
   5   0  -2 1193.48   67.49
   5   0  -2 1172.58   69.29
   5   0  -2 1212.38   69.09
   5   0  -2 1130.49   60.59
   5   0  -2 1108.09   67.89
  -5   0   2 1103.89   59.79
  -5   0   2 1195.28   64.39
  -5   0   2 1316.57   60.89
  -5   0   2 1279.17   61.79
   4   0  -2 4562.84  246.98
   4   0  -2 5101.59  247.88
   4   0  -2 5108.29  246.48
   4   0  -2 4380.96  246.18
   4   0  -2 4750.72  241.18
  -4   0   2 4978.60  244.18
  -4   0   2 5095.59  241.38
  -4   0   2 5170.88  242.48
  -4   0   2 4507.75  240.58
   3   0  -2 5562.64  275.37
   3   0  -2 5302.67  273.07
   3   0  -2 5658.63  276.17
   3   0  -2 5462.75  275.37
   1   0  -2 1464.75   68.39
   1   0  -2 1330.07   67.99
   1   0  -2 1388.56   67.89
   1   0  -2 1215.98   68.09
   1   0  -2 1370.26   68.39
   1   0  -2 1354.36   69.19
   1   0  -2 1466.65   68.29
  -1   0   2 1333.27   68.19
  -1   0   2 1388.26   68.69
  -2   0  -2 4387.36  211.18
  -2   0  -2 4340.97  210.08
  -2   0  -2 4321.87  209.88
  -2   0  -2 3827.82  210.98
  -2   0  -2 4671.03  214.58
  -2   0  -2 4318.87  210.28
   2   0   2 3977.30  212.48
   2   0   2 4117.79  211.08
   2   0   2 4030.00  210.28
   2   0   2 4287.57  213.98
   2   0   2 4357.16  212.78
  -3   0  -2 2999.50  150.88
  -3   0  -2 3271.47  152.68
  -3   0  -2 3294.37  156.98
  -3   0  -2 3257.57  152.48
  -3   0  -2 3118.99  151.68
  -3   0  -2 3231.88  151.18
  -3   0  -2 3205.68  150.68
   3   0   2 2725.93  153.88
   3   0   2 3041.50  152.48
   3   0   2 2957.50  151.18
   3   0   2 2819.52  155.38
   3   0   2 2867.91  155.78
   3   0   2 2673.03  156.28
  -4   0  -2 1061.29   53.89
  -4   0  -2 1034.00   54.79
  -4   0  -2 1123.29   55.39
  -4   0  -2 1096.79   55.19
  -4   0  -2 1083.79   61.09
  -4   0  -2 1118.49   53.59
  -4   0  -2 1042.60   55.49
   4   0   2 1021.60   60.79
   4   0   2 1030.50   59.79
  -5   0  -2 1726.83   81.69
  -5   0  -2 1714.63   83.19
  -5   0  -2 1689.93   81.09
  -5   0  -2 1628.44   90.79
  -5   0  -2 1709.63   83.29
  -5   0  -2 1687.93   83.79
  -5   0  -2 1525.35   82.39
  -5   0  -2 1618.34   81.49
   5   0   2 1601.94   90.69
   5   0   2 1498.05   88.89
   5   0   2 1546.55   86.89
   5   0   2 1507.75   86.39
  -6   0  -2 2527.35  133.89
  -6   0  -2 2653.33  132.69
  -6   0  -2 2660.13  134.49
  -6   0  -2 2636.04  132.79
  -6   0  -2 2806.02  135.69
  -6   0  -2 2825.92  132.29
  -6   0  -2 2765.72  134.69
  -6   0  -2 2620.44  142.99
   6   0   2 2626.44  137.99
   6   0   2 2556.74  133.39
   6   0   2 2674.93  141.09
   6   0   2 2514.55  137.99
   6   0   2 2613.54  139.99
  -7   0  -2  377.46   22.20
  -7   0  -2  356.96   20.60
  -7   0  -2  400.26   20.20
  -7   0  -2  405.06   23.60
  -7   0  -2  383.26   24.00
  -7   0  -2  388.46   21.00
  -7   0  -2  388.56   23.10
  -7   0  -2  350.26   30.60
   7   0   2  355.76   28.50
   7   0   2  361.46   26.00
   7   0   2  375.46   29.30
   7   0   2  361.66   25.90
   7   0   2  372.36   21.70
   7   0   2  401.76   32.20
  -8   0  -2  422.26   22.50
  -8   0  -2  405.26   22.20
  -8   0  -2  345.07   25.40
  -8   0  -2  390.36   22.20
  -8   0  -2  453.65   48.70
  -8   0  -2  412.46   25.40
  -8   0  -2  386.96   24.20
  -8   0  -2  397.86   25.30
   8   0   2  414.36   30.30
   8   0   2  396.96   24.00
   8   0   2  385.66   29.60
   8   0   2  433.26   33.60
   8   0   2  392.46   26.80
   8   0   2  451.65   31.30
  -9   0  -2  341.17   22.30
  -9   0  -2  370.86   19.90
  -9   0  -2  350.66   20.90
  -9   0  -2  348.97   23.70
  -9   0  -2  322.87   32.80
   9   0   2  440.26   36.90
   9   0   2  362.06   28.10
   9   0   2  362.96   27.70
   9   0   2  375.06   25.50
   9   0   2  411.46   30.70
   9   0   2  359.56   22.80
  10  -1  -2  538.85   50.19
  10  -1  -2  456.95   38.10
  10  -1  -2  537.35   30.30
  10  -1  -2  508.25   37.90
  10  -1  -2  512.35   38.80
  10  -1  -2  594.54   42.20
  10  -1  -2  440.46   34.70
 -10   1   2  517.55   28.40
 -10   1   2  498.75   27.60
 -10   1   2  519.75   27.10
 -10   1   2  413.66   39.40
   9  -1  -2  457.25   35.50
   9  -1  -2  497.55   26.70
   9  -1  -2  425.96   39.00
   9  -1  -2  455.35   35.30
   9  -1  -2  474.85   41.70
   9  -1  -2  481.55   47.40
  -9   1   2  392.16   27.40
  -9   1   2  406.16   26.10
  -9   1   2  445.16   24.70
  -9   1   2  450.95   24.10
  -9   1   2  458.85   25.20
  -9   1   2  418.76   38.40
   8  -1  -2 1042.90   76.19
   8  -1  -2 1130.59   73.39
   8  -1  -2 1160.48   62.39
   8  -1  -2 1228.88   73.29
   8  -1  -2 1162.68   72.99
   8  -1  -2 1278.97   72.99
   8  -1  -2 1161.28   78.09
  -8   1   2 1246.78   60.49
  -8   1   2 1317.77   72.89
  -8   1   2 1059.39   61.49
  -8   1   2 1253.17   63.79
  -8   1   2 1240.08   60.69
   7  -1  -2 1003.90   65.89
   7  -1  -2 1162.08   66.59
   7  -1  -2  990.00   69.59
   7  -1  -2 1066.39   70.19
   7  -1  -2 1080.19   57.89
   7  -1  -2 1179.18   67.39
   7  -1  -2 1030.80   68.39
  -7   1   2 1181.78   56.49
  -7   1   2 1199.18   59.39
  -7   1   2 1187.58   64.89
  -7   1   2 1116.39   57.29
   6  -1  -2  268.27   16.50
   6  -1  -2  318.97   26.90
   6  -1  -2  293.67   25.40
   6  -1  -2  279.17   25.20
   6  -1  -2  271.87   22.20
   6  -1  -2  302.37   27.90
  -6   1   2  247.58   15.20
  -6   1   2  286.47   17.50
  -6   1   2  283.77   16.00
  -6   1   2  300.57   19.90
   5  -1  -2 3431.66  173.38
   5  -1  -2 2986.60  173.98
   5  -1  -2 3461.65  173.38
   5  -1  -2 3349.17  168.68
   5  -1  -2 3561.44  176.18
   5  -1  -2 3423.96  170.08
  -5   1   2 3342.67  169.78
  -5   1   2 3364.76  168.58
  -5   1   2 3508.15  172.68
  -5   1   2 3222.48  167.98
  -5   1   2 3538.85  170.48
   4  -1  -2 3339.87  174.28
   4  -1  -2 3455.75  177.18
   4  -1  -2 3557.74  176.18
   4  -1  -2 3597.14  176.58
   4  -1  -2 3338.27  173.48
   4  -1  -2 3769.52  178.38
  -4   1   2 3575.74  173.48
  -4   1   2 3697.53  175.68
  -4   1   2 3210.48  174.28
  -4   1   2 3447.16  175.58
  -4   1   2 3444.06  173.98
  -4   1   2 3435.76  173.08
   3  -1  -2 4017.60  188.78
   3  -1  -2 4084.89  189.08
   3  -1  -2 3805.82  187.38
   3  -1  -2 3949.70  190.08
   3  -1  -2 3834.22  188.18
   3  -1  -2 3381.66  187.58
   3  -1  -2 3688.13  188.88
  -3   1   2 3898.21  188.78
  -3   1   2 3385.06  187.88
  -3   1   2 3735.03  187.08
  -2   1   2 2736.13  135.89
   1  -1  -2 1045.70   50.09
   1  -1  -2 1006.20   51.39
   1  -1  -2  973.40   50.29
   1  -1  -2 1005.10   50.49
   1  -1  -2  936.31   49.90
  -1   1   2 1053.29   50.79
  -2  -1  -2 1927.51   95.59
  -2  -1  -2 1920.71  100.59
  -2  -1  -2 2039.10   97.49
  -2  -1  -2 1811.62   96.59
  -2  -1  -2 1794.02   96.29
  -2  -1  -2 2011.60   95.29
  -2  -1  -2 2037.00   96.09
   2   1   2 1995.40   97.89
   2   1   2 1918.11   99.09
   2   1   2 1822.72   96.69
   2   1   2 1834.72   95.59
  -3  -1  -2 2708.53  137.89
  -3  -1  -2 2604.44  137.29
  -3  -1  -2 2723.23  136.89
  -3  -1  -2 2721.33  138.49
  -3  -1  -2 2925.31  143.29
  -3  -1  -2 2837.82  135.99
  -3  -1  -2 2884.31  136.39
   3   1   2 2609.74  136.69
   3   1   2 2645.64  139.69
   3   1   2 2505.85  138.79
   3   1   2 2977.70  142.89
  -4  -1  -2 1634.54   79.09
  -4  -1  -2 1680.83   77.89
  -4  -1  -2 1606.24   80.19
  -4  -1  -2 1574.64   78.99
  -4  -1  -2 1616.04   77.29
  -4  -1  -2 1650.23   78.39
  -4  -1  -2 1509.25   79.49
  -4  -1  -2 1640.54   86.19
   4   1   2 1561.54   84.29
   4   1   2 1457.05   82.99
   4   1   2 1400.96   82.59
   4   1   2 1527.55   78.39
   4   1   2 1427.46   81.09
   4   1   2 1386.36   81.19
  -5  -1  -2 3423.46  163.78
  -5  -1  -2 3449.85  161.68
  -5  -1  -2 3379.36  164.78
  -5  -1  -2 3334.27  164.48
  -5  -1  -2 3283.47  163.58
  -5  -1  -2 3327.07  162.58
  -5  -1  -2 2944.91  171.08
  -5  -1  -2 3310.97  162.18
   5   1   2 2998.70  165.58
   5   1   2 3209.58  162.88
   5   1   2 3600.74  171.88
   5   1   2 2930.11  167.68
   5   1   2 3345.67  167.28
   5   1   2 2974.00  167.78
  -6  -1  -2 1071.99   54.69
  -6  -1  -2 1083.89   54.99
  -6  -1  -2 1049.20   55.39
  -6  -1  -2 1075.89   52.39
  -6  -1  -2 1020.50   53.29
  -6  -1  -2 1011.40   63.49
  -6  -1  -2 1027.60   55.39
  -6  -1  -2 1017.20   52.89
   6   1   2 1088.39   54.09
   6   1   2 1062.39   58.29
   6   1   2  964.00   58.49
   6   1   2 1025.50   59.29
   6   1   2  974.10   56.49
  -7  -1  -2  232.48   25.90
  -7  -1  -2  214.98   16.10
  -7  -1  -2  216.78   13.80
  -7  -1  -2  198.18   15.30
  -7  -1  -2  225.18   12.60
  -7  -1  -2  212.28   13.90
  -7  -1  -2  185.18   16.50
   7   1   2  237.78   21.40
   7   1   2  257.77   20.80
   7   1   2  202.68   22.60
   7   1   2  242.98   15.20
   7   1   2  232.18   17.80
   7   1   2  232.58   19.40
  -8  -1  -2  668.13   51.49
  -8  -1  -2  712.33   36.80
  -8  -1  -2  621.34   40.10
  -8  -1  -2  707.73   40.60
  -8  -1  -2  697.23   37.70
  -8  -1  -2  683.53   39.90
   8   1   2  716.13   46.20
   8   1   2  802.52   39.50
   8   1   2  736.93   41.20
   8   1   2  804.02   51.19
   8   1   2  731.43   43.30
  10  -2  -2  875.11   59.49
  10  -2  -2  756.42   64.89
  10  -2  -2  830.12   56.69
  10  -2  -2  887.01   46.20
  10  -2  -2  850.11   57.79
  10  -2  -2  842.72   56.49
  10  -2  -2  880.41   65.09
 -10   2   2  830.82   44.00
 -10   2   2  819.62   43.60
 -10   2   2  720.53   56.89
 -10   2   2  867.01   43.30
   9  -2  -2  512.05   39.60
   9  -2  -2  532.55   33.30
   9  -2  -2  452.45   50.89
   9  -2  -2  458.55   48.40
   9  -2  -2  482.95   45.60
   9  -2  -2  609.94   50.29
   9  -2  -2  477.85   43.40
  -9   2   2  522.75   27.70
  -9   2   2  448.66   37.70
  -9   2   2  553.24   27.70
  -9   2   2  516.35   27.20
   8  -2  -2 1194.98   74.29
   8  -2  -2 1050.79   74.39
   8  -2  -2 1061.69   73.89
   8  -2  -2 1135.49   79.29
   8  -2  -2 1214.28   60.29
   8  -2  -2 1002.70   68.89
   8  -2  -2 1201.08   71.09
  -8   2   2 1172.18   58.49
  -8   2   2 1216.28   61.69
  -8   2   2 1160.68   58.19
  -8   2   2 1104.29   67.29
  -8   2   2 1197.88   59.19
   7  -2  -2  559.34   38.40
   7  -2  -2  508.45   37.40
   7  -2  -2  483.45   39.50
   7  -2  -2  458.65   37.60
   7  -2  -2  502.85   28.10
   7  -2  -2  469.95   36.70
  -7   2   2  518.35   27.50
  -7   2   2  527.65   29.50
  -7   2   2  508.35   26.90
  -7   2   2  579.74   31.40
  -7   2   2  514.15   34.50
   6  -2  -2 2188.18  113.39
   6  -2  -2 2292.57  110.79
   6  -2  -2 1879.51  111.19
   6  -2  -2 2140.99  104.89
   6  -2  -2 2058.49  109.99
   6  -2  -2 1949.41  105.99
  -6   2   2 1892.31  104.29
  -6   2   2 2147.09  109.49
  -6   2   2 2207.88  108.39
  -6   2   2 2061.39  105.99
  -6   2   2 2134.19  104.19
   5  -2  -2 4365.86  221.68
   5  -2  -2 4094.09  223.58
   5  -2  -2 3942.41  224.08
   5  -2  -2 4633.04  226.18
   5  -2  -2 4445.46  223.88
   5  -2  -2 4543.45  220.78
  -5   2   2 4298.47  221.98
  -5   2   2 4489.05  224.28
  -5   2   2 4669.73  224.18
  -5   2   2 4486.55  221.58
  -5   2   2 4540.15  220.38
  -5   2   2 4767.92  220.68
   4  -2  -2  712.53   37.50
   4  -2  -2  803.02   38.90
   4  -2  -2  680.43   36.30
   4  -2  -2  687.23   39.40
   4  -2  -2  677.53   37.50
   4  -2  -2  638.14   36.10
  -4   2   2  766.52   37.80
  -4   2   2  692.03   36.50
  -4   2   2  659.63   36.10
  -4   2   2  722.63   42.30
  -4   2   2  697.73   35.40
  -4   2   2  718.63   35.50
   3  -2  -2 2585.74  128.59
   3  -2  -2 2445.36  128.49
   3  -2  -2 2617.44  128.89
   3  -2  -2 2652.23  128.29
   3  -2  -2 2732.63  129.39
   3  -2  -2 2445.16  130.69
   3  -2  -2 2636.34  128.09
  -3   2   2 2674.53  129.49
  -3   2   2 2514.35  128.79
  -3   2   2 2525.95  128.09
   2  -2  -2 3112.59  145.99
   2  -2  -2 2824.42  145.29
   2  -2  -2 3122.49  145.39
   2  -2  -2 2967.50  145.79
   2  -2  -2 2909.81  146.99
  -2   2   2 2817.52  145.89
  -2   2   2 2766.42  145.09
   0  -2  -2 5235.68  261.77
   0  -2  -2 5419.76  260.67
   0  -2  -2 4976.60  263.07
   0   2   2 5371.26  261.27
  -1  -2  -2  460.95   23.50
  -1  -2  -2  402.16   23.60
  -1  -2  -2  407.06   26.70
  -1  -2  -2  453.25   23.70
  -1  -2  -2  485.15   22.90
  -1  -2  -2  463.65   22.40
  -1  -2  -2  453.85   24.80
   1   2   2  444.86   22.70
   1   2   2  472.75   25.10
   1   2   2  433.16   23.60
  -2  -2  -2 2342.07  131.39
  -2  -2  -2 2708.33  125.49
  -2  -2  -2 2786.32  125.99
  -2  -2  -2 2630.84  128.29
  -2  -2  -2 2538.85  126.49
  -2  -2  -2 2377.66  126.99
  -2  -2  -2 2791.02  127.39
   2   2   2 2451.55  128.79
   2   2   2 2581.14  127.89
   2   2   2 2358.36  127.79
   2   2   2 2587.74  125.99
   2   2   2 2303.67  126.99
   2   2   2 2425.86  126.99
  -3  -2  -2 2608.14  123.89
  -3  -2  -2 2463.55  122.29
  -3  -2  -2 2645.84  131.09
  -3  -2  -2 2385.86  124.09
  -3  -2  -2 2719.43  122.99
  -3  -2  -2 2363.66  125.69
  -3  -2  -2 2461.65  123.59
  -3  -2  -2 2598.34  124.59
   3   2   2 2216.78  124.39
   3   2   2 2341.87  122.99
   3   2   2 2311.97  125.59
   3   2   2 2439.46  125.99
  -4  -2  -2 1375.16   67.49
  -4  -2  -2 1323.27   66.89
  -4  -2  -2 1319.27   68.99
  -4  -2  -2 1303.67   65.19
  -4  -2  -2 1318.67   67.89
  -4  -2  -2 1371.76   75.09
   4   2   2 1191.88   66.09
   4   2   2 1266.67   71.19
   4   2   2 1261.37   71.39
  -5  -2  -2 1528.45   79.69
  -5  -2  -2 1498.55   76.29
  -5  -2  -2 1578.14   75.69
  -5  -2  -2 1560.54   79.59
  -5  -2  -2 1511.55   77.79
  -5  -2  -2 1543.05   77.19
  -5  -2  -2 1569.64   87.19
  -5  -2  -2 1540.75   78.19
   5   2   2 1462.95   81.19
   5   2   2 1473.55   82.59
   5   2   2 1453.45   79.29
   5   2   2 1430.46   76.89
  -6  -2  -2  296.97   18.20
  -6  -2  -2  263.87   18.80
  -6  -2  -2  287.57   18.50
  -6  -2  -2  287.37   28.50
  -6  -2  -2  293.17   16.60
  -6  -2  -2  283.47   19.40
  -6  -2  -2  294.97   15.50
  -6  -2  -2  268.67   17.00
   6   2   2  300.67   23.40
   6   2   2  301.77   21.30
   6   2   2  285.07   17.10
   6   2   2  275.87   18.90
  -7  -2  -2  625.44   37.20
  -7  -2  -2  656.43   39.20
  -7  -2  -2  653.43   35.50
  -7  -2  -2  599.74   48.70
  -7  -2  -2  686.53   37.60
  -7  -2  -2  654.53   34.40
   7   2   2  691.63   38.00
   7   2   2  704.63   40.10
   7   2   2  686.13   42.80
   7   2   2  721.93   36.70
  -8  -2  -2  530.05   30.00
  -8  -2  -2  570.94   28.80
  -8  -2  -2  565.94   32.30
  -8  -2  -2  503.25   33.30
  -8  -2  -2  541.75   32.30
  -8  -2  -2  533.75   30.60
  -8  -2  -2  507.65   44.20
   8   2   2  600.34   37.30
   8   2   2  599.84   31.00
  10  -3  -2  588.94   54.89
  10  -3  -2  630.34   46.50
  10  -3  -2  636.14   34.70
  10  -3  -2  665.43   45.00
  10  -3  -2  588.04   54.89
  10  -3  -2  574.04   48.20
  10  -3  -2  624.24   51.29
 -10   3   2  541.15   35.20
 -10   3   2  533.75   43.80
 -10   3   2  649.74   31.80
 -10   3   2  588.04   31.70
   9  -3  -2  829.72   58.19
   9  -3  -2  813.92   63.89
   9  -3  -2  898.11   62.79
   9  -3  -2  860.01   65.79
   9  -3  -2  906.21   47.20
   9  -3  -2  857.41   60.09
   9  -3  -2  854.11   68.09
  -9   3   2  940.11   49.00
  -9   3   2  927.41   45.10
  -9   3   2  842.82   55.49
  -9   3   2  863.21   44.90
  -9   3   2  835.62   45.10
   8  -3  -2 1076.29   56.59
   8  -3  -2  985.30   69.19
   8  -3  -2 1086.09   65.79
   8  -3  -2  997.30   67.19
   8  -3  -2 1099.69   71.09
   8  -3  -2 1071.09   66.29
  -8   3   2 1067.39   65.09
  -8   3   2 1168.08   60.79
  -8   3   2 1121.19   55.29
  -8   3   2 1075.19   55.09
  -8   3   2 1153.08   55.29
  -8   3   2 1056.69   55.19
   7  -3  -2  617.64   35.60
   7  -3  -2  634.14   34.30
   7  -3  -2  649.14   43.10
   7  -3  -2  711.63   45.50
   7  -3  -2  693.83   41.70
   7  -3  -2  585.14   39.60
  -7   3   2  648.64   40.10
  -7   3   2  673.13   33.30
  -7   3   2  705.73   36.10
  -7   3   2  666.93   38.20
  -7   3   2  566.94   33.20
  -7   3   2  666.03   35.40
  -7   3   2  617.64   33.20
   6  -3  -2 4496.65  218.88
   6  -3  -2 4322.57  220.78
   6  -3  -2 3948.51  218.28
   6  -3  -2 4461.55  215.08
   6  -3  -2 4109.69  222.58
   6  -3  -2 4190.58  215.88
  -6   3   2 4048.09  214.38
  -6   3   2 4648.83  216.68
  -6   3   2 4053.59  214.28
  -6   3   2 4287.07  218.98
  -6   3   2 4674.53  219.98
  -6   3   2 4570.34  216.08
   5  -3  -2 2930.81  160.48
   5  -3  -2 3456.75  159.98
   5  -3  -2 3107.79  156.28
   5  -3  -2 3219.08  155.58
   5  -3  -2 3232.18  158.08
   5  -3  -2 2867.31  157.78
  -5   3   2 2897.01  156.48
  -5   3   2 3151.68  156.28
  -5   3   2 2908.21  155.08
  -5   3   2 3307.87  158.58
  -5   3   2 3292.67  159.58
   4  -3  -2 1416.66   70.79
   4  -3  -2 1341.67   69.59
   4  -3  -2 1367.16   72.49
   4  -3  -2 1419.76   69.79
   4  -3  -2 1410.66   69.19
   4  -3  -2 1420.76   68.89
   4  -3  -2 1425.96   69.39
   4  -3  -2 1266.47   70.59
  -4   3   2 1410.76   73.69
  -4   3   2 1265.87   68.89
  -4   3   2 1410.36   69.79
  -4   3   2 1456.55   69.89
   3  -3  -2 3229.58  146.59
   3  -3  -2 2928.21  146.49
   3  -3  -2 3059.29  145.59
   3  -3  -2 3006.20  145.39
   3  -3  -2 2830.22  147.49
   3  -3  -2 2657.73  146.29
   3  -3  -2 2936.41  145.99
   3  -3  -2 2927.91  145.39
  -3   3   2 2950.60  149.69
  -3   3   2 2969.20  146.49
  -3   3   2 2964.30  145.49
  -3   3   2 3087.49  146.89
  -3   3   2 2713.73  146.19
  -3   3   2 2777.72  145.19
   2  -3  -2 2502.05  124.09
   2  -3  -2 2631.44  123.69
   2  -3  -2 2367.56  125.79
   2  -3  -2 2570.54  124.89
  -2   3   2 2541.85  124.29
  -2   3   2 2349.86  123.49
  -2   3   2 2497.05  124.29
  -1   3   2 8061.89  399.76
   0  -3  -2 2068.09  112.89
   0  -3  -2 2013.50  111.79
   0  -3  -2 2438.36  111.19
   0  -3  -2 2182.88  111.49
   0  -3  -2 2378.06  110.59
   0  -3  -2 2083.69  114.59
   0   3   2 2273.07  110.29
   0   3   2 2243.48  110.79
   0   3   2 2440.16  111.49
   0   3   2 2111.49  111.59
  -1  -3  -2  339.67   17.70
  -1  -3  -2  309.97   17.80
  -1  -3  -2  323.77   16.10
  -1  -3  -2  285.67   21.40
  -1  -3  -2  336.47   17.80
  -1  -3  -2  330.97   19.70
  -1  -3  -2  330.17   16.70
   1   3   2  323.27   17.30
   1   3   2  342.47   20.60
   1   3   2  285.77   16.30
   1   3   2  351.16   18.90
   1   3   2  298.47   17.90
   1   3   2  314.07   17.40
  -2  -3  -2 2971.80  137.29
  -2  -3  -2 2463.65  134.69
  -2  -3  -2 2846.92  132.89
  -2  -3  -2 2464.95  140.69
  -2  -3  -2 2597.34  134.59
  -2  -3  -2 2751.72  133.49
  -2  -3  -2 3011.40  134.69
   2   3   2 2565.44  135.19
   2   3   2 2499.85  133.19
   2   3   2 2637.74  134.39
  -3  -3  -2 1708.03   82.69
  -3  -3  -2 1696.03   84.49
  -3  -3  -2 1705.83   81.89
  -3  -3  -2 1689.23   81.49
  -3  -3  -2 1623.54   80.59
  -3  -3  -2 1736.93   79.99
  -3  -3  -2 1488.95   82.09
  -3  -3  -2 1468.45   87.99
   3   3   2 1501.85   80.59
   3   3   2 1516.75   83.19
   3   3   2 1534.05   82.09
  -4  -3  -2 1428.56   67.99
  -4  -3  -2 1387.36   71.09
  -4  -3  -2 1389.26   70.79
  -4  -3  -2 1392.56   79.39
  -4  -3  -2 1333.57   72.49
  -4  -3  -2 1298.67   69.79
  -4  -3  -2 1347.57   68.59
  -4  -3  -2 1389.26   69.79
   4   3   2 1287.97   73.39
   4   3   2 1465.15   75.19
   4   3   2 1231.08   68.79
  -5  -3  -2  379.66   31.30
  -5  -3  -2  345.47   24.30
  -5  -3  -2  371.46   23.30
  -5  -3  -2  391.56   22.10
  -5  -3  -2  386.06   22.90
  -5  -3  -2  409.06   20.80
  -5  -3  -2  381.76   21.70
  -5  -3  -2  369.16   19.50
   5   3   2  352.46   23.80
   5   3   2  387.06   21.40
   5   3   2  360.26   22.60
   5   3   2  365.26   26.70
  -6  -3  -2  210.88   14.90
  -6  -3  -2  203.08   13.40
  -6  -3  -2  186.58   24.00
  -6  -3  -2  198.18   13.70
  -6  -3  -2  191.38   16.40
  -6  -3  -2  178.58   10.60
  -6  -3  -2  171.48   14.50
   6   3   2  170.28   14.80
   6   3   2  202.38   12.80
   6   3   2  179.58   13.60
  -7  -3  -2  858.11   45.00
  -7  -3  -2  847.42   45.70
  -7  -3  -2  801.72   44.20
  -7  -3  -2  745.23   47.00
  -7  -3  -2  839.32   41.90
  -7  -3  -2  809.32   43.00
  -7  -3  -2  762.82   57.89
   7   3   2  880.41   43.70
  11  -4  -2  712.53   50.29
  11  -4  -2  719.93   56.59
  11  -4  -2  754.92   65.39
  11  -4  -2  670.83   57.19
 -11   4   2  658.43   35.30
 -11   4   2  646.84   35.30
 -11   4   2  608.24   48.50
  10  -4  -2  165.58   33.20
  10  -4  -2  187.08   26.50
  10  -4  -2  187.08   28.70
  10  -4  -2  178.18   34.50
  10  -4  -2  150.68   33.10
  10  -4  -2  167.68   28.20
  10  -4  -2  182.58   15.10
 -10   4   2  193.88   18.60
 -10   4   2  151.48   11.00
 -10   4   2  218.18   23.20
 -10   4   2  166.18   11.40
 -10   4   2  177.68   17.30
   9  -4  -2  762.62   60.29
   9  -4  -2  807.12   57.69
   9  -4  -2  755.62   59.39
   9  -4  -2  806.12   42.70
   9  -4  -2  773.72   54.59
   9  -4  -2  766.32   53.39
  -9   4   2  827.02   40.90
  -9   4   2  797.72   50.89
  -9   4   2  773.22   47.20
  -9   4   2  811.42   44.20
  -9   4   2  777.72   40.90
   8  -4  -2 1191.38   67.99
   8  -4  -2 1099.79   66.89
   8  -4  -2 1157.08   70.09
   8  -4  -2 1181.08   74.39
   8  -4  -2 1197.78   59.99
  -8   4   2 1163.48   58.69
  -8   4   2 1138.09   64.29
  -8   4   2 1151.88   66.39
  -8   4   2 1120.39   61.09
  -8   4   2 1196.38   58.69
   7  -4  -2 1891.61  108.49
   7  -4  -2 2014.10  105.29
   7  -4  -2 2128.19  104.49
   7  -4  -2 2040.50  114.39
   7  -4  -2 2139.89  109.39
   7  -4  -2 2186.28  112.89
  -7   4   2 2144.19  109.29
  -7   4   2 2119.09  105.49
  -7   4   2 2021.40  103.39
  -7   4   2 2241.78  103.69
  -7   4   2 1882.51  105.49
   6  -4  -2 2541.65  130.79
   6  -4  -2 2582.54  133.29
   6  -4  -2 2348.67  128.29
   6  -4  -2 2444.66  127.39
  -6   4   2 2544.85  126.89
  -6   4   2 2643.64  128.39
  -6   4   2 2570.64  126.99
  -6   4   2 2540.45  128.49
  -6   4   2 2729.63  133.29
   5  -4  -2  428.86   26.50
   5  -4  -2  438.26   24.80
   5  -4  -2  413.86   23.00
   5  -4  -2  442.76   23.50
   5  -4  -2  398.26   24.60
   5  -4  -2  460.55   22.70
  -5   4   2  428.96   22.40
  -5   4   2  455.05   22.30
  -5   4   2  463.35   23.20
  -5   4   2  437.46   28.40
  -5   4   2  435.26   23.60
   4  -4  -2 3784.72  194.48
   4  -4  -2 3904.51  196.08
   4  -4  -2 3887.11  194.38
   4  -4  -2 3619.34  195.78
   4  -4  -2 3931.91  194.18
   4  -4  -2 4012.80  195.18
   4  -4  -2 3927.31  197.38
  -4   4   2 3936.41  196.08
  -4   4   2 4189.68  197.08
  -4   4   2 4010.30  200.28
  -4   4   2 3974.70  194.08
  -4   4   2 3807.32  194.18
  -4   4   2 3956.60  195.28
   3  -4  -2 5967.30  289.07
   3  -4  -2 5725.63  288.27
   3  -4  -2 5840.62  289.67
   3  -4  -2 5780.42  288.07
   3  -4  -2 5922.31  290.67
   3  -4  -2 5903.81  289.27
  -3   4   2 6025.10  293.77
  -3   4   2 5271.97  287.77
  -3   4   2 5398.46  287.77
  -3   4   2 6345.96  289.67
   2  -4  -2 3079.89  149.69
   2  -4  -2 2728.93  148.19
   2  -4  -2 3167.58  150.58
   2  -4  -2 3017.50  148.89
   2  -4  -2 2992.20  147.79
   2  -4  -2 3018.70  148.49
  -2   4   2 2847.11  147.49
  -2   4   2 2938.41  153.78
  -2   4   2 3038.50  148.29
   1  -4  -2 2713.83  142.49
   1  -4  -2 2849.31  140.09
   1  -4  -2 2726.13  140.09
   1  -4  -2 2867.71  139.09
   1  -4  -2 3030.70  142.29
  -1   4   2 2901.31  139.49
  -1   4   2 2576.74  138.69
  -1   4   2 2768.12  144.69
   0  -4  -2  984.30   46.60
   0  -4  -2  858.41   47.70
   0  -4  -2  966.70   52.09
   0  -4  -2  954.80   47.30
   0  -4  -2  812.72   49.40
   0  -4  -2  903.61   47.80
   0   4   2  906.91   50.89
   0   4   2 1001.20   47.80
   0   4   2  920.51   46.80
   0   4   2  899.81   46.10
   0   4   2  970.10   47.80
  -1  -4  -2 3295.07  175.48
  -1  -4  -2 3147.49  172.88
  -1  -4  -2 3636.44  173.48
  -1  -4  -2 3273.97  178.98
  -1  -4  -2 3877.21  173.38
  -1  -4  -2 3495.25  171.88
   1   4   2 3365.56  172.38
   1   4   2 3477.85  173.28
   1   4   2 3522.05  171.38
  -2  -4  -2 2599.24  132.49
  -2  -4  -2 2355.26  137.79
  -2  -4  -2 2669.53  127.99
  -2  -4  -2 2704.23  129.99
  -2  -4  -2 2552.94  130.49
  -2  -4  -2 2564.94  128.79
  -2  -4  -2 2473.75  129.99
   2   4   2 2654.03  130.69
   2   4   2 2644.94  128.39
  -3  -4  -2  492.15   25.60
  -3  -4  -2  481.25   35.70
  -3  -4  -2  486.55   28.60
  -3  -4  -2  497.85   28.40
  -3  -4  -2  562.74   31.60
  -3  -4  -2  478.75   26.90
  -3  -4  -2  540.15   26.80
  -3  -4  -2  588.44   28.60
   3   4   2  526.65   26.40
   3   4   2  510.15   30.30
   3   4   2  499.55   29.10
   3   4   2  454.25   28.40
  -4  -4  -2  781.82   43.40
  -4  -4  -2  743.73   50.89
  -4  -4  -2  768.92   41.70
  -4  -4  -2  772.22   41.00
  -4  -4  -2  792.32   42.80
  -4  -4  -2  754.62   39.20
  -4  -4  -2  772.52   40.30
  -4  -4  -2  811.22   50.19
   4   4   2  830.32   40.10
   4   4   2  764.32   44.20
  -5  -4  -2  425.16   24.00
  -5  -4  -2  438.66   26.50
  -5  -4  -2  414.56   21.90
  -5  -4  -2  438.66   23.20
  -5  -4  -2  402.16   25.70
  -5  -4  -2  441.16   29.10
  -5  -4  -2  421.56   35.20
   5   4   2  465.65   23.40
   5   4   2  374.96   25.00
  -6  -4  -2  563.44   33.10
  -6  -4  -2  635.54   35.00
  -6  -4  -2  573.74   36.40
  -6  -4  -2  599.34   46.40
  -6  -4  -2  585.74   31.80
  -6  -4  -2  591.54   30.50
  -6  -4  -2  602.44   32.90
   6   4   2  599.24   37.90
  11  -5  -2  308.77   42.10
  11  -5  -2  275.47   41.80
  11  -5  -2  275.47   32.40
  11  -5  -2  259.27   19.00
  11  -5  -2  255.97   38.20
  11  -5  -2  325.87   31.30
 -11   5   2  236.78   14.90
 -11   5   2  290.97   25.50
 -11   5   2  228.78   19.40
 -11   5   2  242.58   15.30
  10  -5  -2  321.57   36.50
  10  -5  -2  332.67   21.10
  10  -5  -2  369.26   40.80
  10  -5  -2  307.47   38.00
  10  -5  -2  354.96   45.80
  10  -5  -2  299.37   47.20
  10  -5  -2  288.77   37.30
 -10   5   2  306.27   17.80
 -10   5   2  315.67   26.00
 -10   5   2  323.87   28.40
 -10   5   2  309.67   17.50
   9  -5  -2 1080.19   66.19
   9  -5  -2 1030.90   51.99
   9  -5  -2 1009.60   60.89
   9  -5  -2  980.00   60.49
   9  -5  -2  925.71   67.19
  -9   5   2  947.61   49.80
  -9   5   2  986.50   58.29
  -9   5   2  881.11   57.49
  -9   5   2 1001.90   49.90
   8  -5  -2  672.73   48.70
   8  -5  -2  687.83   47.50
   8  -5  -2  726.03   37.50
   8  -5  -2  702.83   43.30
   8  -5  -2  670.63   42.30
  -8   5   2  712.73   36.10
  -8   5   2  700.83   42.30
  -8   5   2  699.63   35.90
  -8   5   2  690.33   42.40
  -8   5   2  734.23   38.80
  -8   5   2  704.83   43.90
   7  -5  -2 1664.13   90.89
   7  -5  -2 1762.12   87.19
   7  -5  -2 1559.44   95.59
   7  -5  -2 1809.92   94.39
   7  -5  -2 1686.43   90.99
   7  -5  -2 1685.23   87.99
  -7   5   2 1857.01   94.49
  -7   5   2 1807.12   88.69
  -7   5   2 1580.74   90.79
  -7   5   2 1740.73   86.49
  -7   5   2 1897.91   92.49
  -7   5   2 1680.23   86.29
   6  -5  -2  764.82   44.10
   6  -5  -2  829.72   41.60
   6  -5  -2  750.92   44.40
   6  -5  -2  774.52   46.00
   6  -5  -2  835.02   48.00
   6  -5  -2  782.22   42.50
  -6   5   2  910.61   49.50
  -6   5   2  813.82   42.80
  -6   5   2  876.11   44.80
  -6   5   2  784.72   41.10
  -6   5   2  884.81   45.20
  -6   5   2  772.62   40.90
   5  -5  -2  776.22   40.80
   5  -5  -2  734.33   42.30
   5  -5  -2  786.52   40.00
   5  -5  -2  754.92   39.40
   5  -5  -2  801.02   44.20
   5  -5  -2  757.02   41.90
   5  -5  -2  778.32   40.10
  -5   5   2  830.02   48.50
  -5   5   2  741.23   39.50
  -5   5   2  825.52   41.10
  -5   5   2  879.61   42.60
   4  -5  -2 3658.23  184.08
   4  -5  -2 3519.25  182.88
   4  -5  -2 3596.74  181.18
   4  -5  -2 3835.72  181.18
   4  -5  -2 3582.54  182.88
   4  -5  -2 3722.43  182.18
   4  -5  -2 3620.04  182.08
  -4   5   2 3718.93  182.68
  -4   5   2 3745.73  182.18
  -4   5   2 3501.65  180.78
   3  -5  -2 1832.92   90.79
   3  -5  -2 1723.53   90.89
   3  -5  -2 1864.41   92.79
   3  -5  -2 1746.53   91.89
   3  -5  -2 1787.32   93.39
   3  -5  -2 1782.62   91.39
  -3   5   2 2003.90   92.09
  -3   5   2 1869.41   97.99
   2  -5  -2 2033.80  102.79
   2  -5  -2 1984.60  105.99
   2  -5  -2 1939.11  103.59
   2  -5  -2 2118.79  103.89
   2  -5  -2 2174.68  105.79
   2  -5  -2 2112.79  104.29
  -2   5   2 1841.12  108.49
  -2   5   2 2280.07  103.99
  -2   5   2 2131.99  103.49
   1  -5  -2 1193.58   65.79
   1  -5  -2 1290.87   64.59
   1  -5  -2 1290.47   68.99
   1  -5  -2 1252.27   67.99
   1  -5  -2 1256.77   65.89
  -1   5   2 1244.58   70.89
  -1   5   2 1392.96   65.99
  -1   5   2 1409.26   65.69
   0  -5  -2 1268.97   61.69
   0  -5  -2 1281.37   61.99
   0  -5  -2 1236.48   62.69
   0  -5  -2 1128.69   64.69
   0  -5  -2 1249.68   67.59
   0  -5  -2 1092.49   62.69
   0   5   2 1278.17   61.29
   0   5   2 1111.09   66.49
   0   5   2 1277.77   62.59
  -1  -5  -2 3073.59  158.88
  -1  -5  -2 3005.90  155.68
  -1  -5  -2 3063.29  162.18
  -1  -5  -2 3408.46  156.28
  -1  -5  -2 3097.19  154.08
  -1  -5  -2 2981.50  155.18
   1   5   2 3037.70  159.18
   1   5   2 3173.88  153.38
   1   5   2 3100.69  155.78
   1   5   2 3011.40  156.88
  -2  -5  -2  855.41   44.00
  -2  -5  -2  927.21   46.00
  -2  -5  -2  816.72   45.50
  -2  -5  -2  906.51   49.40
  -2  -5  -2  800.02   53.99
  -2  -5  -2  883.61   46.40
   2   5   2  838.82   43.20
   2   5   2  882.01   47.00
  -3  -5  -2  556.64   28.70
  -3  -5  -2  548.25   31.90
  -3  -5  -2  620.84   32.10
  -3  -5  -2  542.75   34.80
  -3  -5  -2  575.74   32.40
  -3  -5  -2  571.44   30.00
  -3  -5  -2  542.35   41.10
   3   5   2  603.94   29.30
  -4  -5  -2  735.63   41.40
  -4  -5  -2  640.54   47.70
  -4  -5  -2  684.63   37.60
  -4  -5  -2  602.54   33.70
  -4  -5  -2  594.04   36.90
  -4  -5  -2  692.73   35.00
  -4  -5  -2  693.83   37.40
   4   5   2  731.13   40.80
  -5  -5  -2  426.26   24.20
  -5  -5  -2  421.66   26.20
  -5  -5  -2  454.85   27.60
  -5  -5  -2  448.96   38.80
  -5  -5  -2  403.36   27.00
  -5  -5  -2  434.16   30.00
   5   5   2  456.85   30.20
   5   5   2  492.55   23.60
  11  -6  -2  169.98   32.10
  11  -6  -2  149.59   38.50
  11  -6  -2  153.48   34.50
  11  -6  -2  154.18   40.40
  11  -6  -2  183.78   15.30
  11  -6  -2  170.58   35.70
  11  -6  -2  136.09   35.90
 -11   6   2  165.68   10.30
 -11   6   2  166.98   11.30
 -11   6   2  186.68   20.50
 -11   6   2  176.28   16.30
 -11   6   2  175.38   20.90
  10  -6  -2  824.62   59.59
  10  -6  -2  823.72   53.09
  10  -6  -2  710.53   61.29
  10  -6  -2  726.03   60.69
  10  -6  -2  740.43   53.49
 -10   6   2  831.12   53.89
 -10   6   2  834.52   40.60
 -10   6   2  794.92   44.30
 -10   6   2  763.22   40.00
   9  -6  -2  935.61   56.99
   9  -6  -2  878.11   61.59
   9  -6  -2  892.81   56.69
   9  -6  -2  936.41   49.40
   9  -6  -2  962.00   50.59
  -9   6   2  998.40   54.59
  -9   6   2  905.21   47.30
  -9   6   2  938.51   56.69
  -9   6   2  973.60   53.19
  -9   6   2  938.51   47.80
   8  -6  -2  644.14   45.30
   8  -6  -2  682.23   35.10
   8  -6  -2  666.23   40.40
   8  -6  -2  655.93   35.80
   8  -6  -2  641.74   40.60
   8  -6  -2  605.34   42.70
  -8   6   2  645.74   36.70
  -8   6   2  620.74   33.90
  -8   6   2  708.43   43.60
  -8   6   2  740.53   40.00
   7  -6  -2 1106.49   59.29
   7  -6  -2  988.00   60.59
   7  -6  -2 1086.29   58.59
   7  -6  -2 1054.99   55.79
   7  -6  -2 1127.29   64.09
   7  -6  -2 1124.79   55.09
  -7   6   2 1022.50   56.19
  -7   6   2 1148.49   58.59
  -7   6   2 1043.40   53.59
  -7   6   2 1068.09   63.49
   6  -6  -2  482.25   24.30
   6  -6  -2  467.25   27.40
   6  -6  -2  459.85   30.30
   6  -6  -2  448.66   25.10
   6  -6  -2  453.95   27.00
  -6   6   2  478.85   26.80
  -6   6   2  445.16   25.50
  -6   6   2  473.55   33.30
  -6   6   2  466.55   23.60
  -6   6   2  455.45   25.20
   5  -6  -2 2259.07  112.99
   5  -6  -2 2220.78  108.79
   5  -6  -2 2335.07  110.39
   5  -6  -2 2049.09  111.69
   5  -6  -2 2184.18  108.99
   5  -6  -2 2382.16  109.79
   5  -6  -2 2232.28  111.49
  -5   6   2 2057.49  110.29
  -5   6   2 2060.89  117.99
  -5   6   2 2079.19  110.69
   4  -6  -2 1926.21   96.19
   4  -6  -2 1793.72   98.49
   4  -6  -2 1850.31   95.69
   4  -6  -2 1975.10   97.29
   4  -6  -2 2055.89   97.59
   4  -6  -2 1802.22   97.69
   4  -6  -2 1991.10   97.99
  -4   6   2 1882.41   96.99
  -4   6   2 1992.50   97.09
  -4   6   2 1970.50  104.49
   3  -6  -2  501.85   29.70
   3  -6  -2  525.05   26.90
   3  -6  -2  522.55   29.60
   3  -6  -2  522.05   28.00
   3  -6  -2  509.45   27.40
   3  -6  -2  567.54   28.90
  -3   6   2  473.15   34.60
  -3   6   2  570.94   28.10
  -3   6   2  573.74   28.40
   2  -6  -2 1271.57   67.29
   2  -6  -2 1289.77   64.99
   2  -6  -2 1252.47   64.69
   2  -6  -2 1283.87   67.49
   2  -6  -2 1285.37   65.59
   2  -6  -2 1247.18   63.39
  -2   6   2 1226.78   70.69
  -2   6   2 1364.46   64.69
  -2   6   2 1211.88   64.79
   1  -6  -2  874.51   45.60
   1  -6  -2  903.51   48.50
   1  -6  -2  816.92   49.00
   1  -6  -2  908.51   43.90
   1  -6  -2  823.72   45.40
  -1   6   2  891.01   45.30
  -1   6   2  945.41   45.30
  -1   6   2  771.52   50.59
   0  -6  -2 1666.53   77.99
   0  -6  -2 1515.25   82.89
   0  -6  -2 1621.84   80.09
   0  -6  -2 1620.24   79.89
   0  -6  -2 1504.05   78.69
   0  -6  -2 1540.45   85.09
   0   6   2 1430.46   83.29
   0   6   2 1543.55   79.59
  -1  -6  -2  993.00   57.29
  -1  -6  -2 1150.78   66.89
  -1  -6  -2 1037.30   60.79
  -1  -6  -2 1162.58   58.29
  -1  -6  -2 1153.28   55.89
  -1  -6  -2 1071.89   56.99
   1   6   2 1118.29   57.99
  -2  -6  -2  232.88   15.80
  -2  -6  -2  241.88   25.30
  -2  -6  -2  214.88   15.00
  -2  -6  -2  228.68   18.90
  -2  -6  -2  234.58   16.00
  -2  -6  -2  234.38   13.40
   2   6   2  245.08   17.10
  -3  -6  -2  682.63   39.40
  -3  -6  -2  692.53   36.80
  -3  -6  -2  705.03   43.00
  -3  -6  -2  657.33   48.60
  -3  -6  -2  716.23   39.30
   3   6   2  747.83   35.40
   3   6   2  715.93   42.30
  -4  -6  -2  443.86   38.20
  -4  -6  -2  463.75   28.10
  -4  -6  -2  455.95   31.40
  -4  -6  -2  437.76   25.00
  -4  -6  -2  453.45   27.30
   4   6   2  501.15   31.20
  10  -7  -2 1060.69   70.29
  10  -7  -2 1187.68   70.09
  10  -7  -2 1110.19   74.69
  10  -7  -2 1092.39   61.89
  10  -7  -2 1057.29   78.79
 -10   7   2 1166.68   58.49
 -10   7   2 1221.08   62.39
 -10   7   2 1155.88   70.39
 -10   7   2 1256.97   66.39
   9  -7  -2  537.55   35.50
   9  -7  -2  483.75   46.30
   9  -7  -2  527.95   30.10
   9  -7  -2  563.24   40.30
   9  -7  -2  531.05   43.00
   9  -7  -2  548.45   29.30
  -9   7   2  611.54   43.40
  -9   7   2  570.94   35.70
  -9   7   2  469.15   27.30
  -9   7   2  467.45   30.00
  -9   7   2  497.25   30.80
   8  -7  -2  635.34   36.30
   8  -7  -2  699.03   41.70
   8  -7  -2  652.13   35.60
   8  -7  -2  671.33   40.50
   8  -7  -2  695.73   47.30
   8  -7  -2  670.73   43.60
  -8   7   2  709.63   37.10
  -8   7   2  693.43   39.30
  -8   7   2  615.94   37.10
  -8   7   2  677.73   34.30
  -8   7   2  679.03   44.80
   7  -7  -2  840.32   46.10
   7  -7  -2  769.92   49.10
   7  -7  -2  866.91   42.40
   7  -7  -2  870.01   43.60
   7  -7  -2  790.52   49.80
   7  -7  -2  861.71   46.80
  -7   7   2  800.82   45.00
  -7   7   2  853.11   53.49
  -7   7   2  826.32   43.90
  -7   7   2  791.72   43.00
  -7   7   2  776.92   41.30
   6  -7  -2 1364.56   75.09
   6  -7  -2 1435.96   72.79
   6  -7  -2 1473.05   69.79
   6  -7  -2 1415.76   70.99
   6  -7  -2 1415.26   73.09
  -6   7   2 1313.07   68.79
  -6   7   2 1305.67   70.99
  -6   7   2 1318.87   71.89
  -6   7   2 1423.36   79.59
   5  -7  -2 2529.05  126.99
   5  -7  -2 2577.44  126.89
   5  -7  -2 2470.45  129.79
   5  -7  -2 2443.16  128.19
   5  -7  -2 2620.74  129.49
   5  -7  -2 2547.15  130.99
   5  -7  -2 2554.14  128.19
  -5   7   2 2622.44  137.99
  -5   7   2 2532.35  128.39
  -5   7   2 2579.14  128.79
   4  -7  -2  465.05   23.70
   4  -7  -2  453.15   25.70
   4  -7  -2  474.45   26.00
   4  -7  -2  423.56   22.80
   4  -7  -2  429.86   24.70
  -4   7   2  415.26   24.00
  -4   7   2  489.05   24.50
  -4   7   2  419.46   33.90
   3  -7  -2  624.34   34.20
   3  -7  -2  617.54   33.90
   3  -7  -2  641.44   35.70
   3  -7  -2  596.34   31.70
   3  -7  -2  591.04   32.60
  -3   7   2  701.53   33.70
  -3   7   2  602.84   42.60
  -3   7   2  647.14   33.20
   2  -7  -2 1414.26   75.39
   2  -7  -2 1477.45   73.09
   2  -7  -2 1452.45   77.29
   2  -7  -2 1437.96   77.89
   2  -7  -2 1481.85   75.09
   2  -7  -2 1398.26   74.59
  -2   7   2 1548.45   74.59
  -2   7   2 1528.35   74.99
  -2   7   2 1412.76   81.69
   1  -7  -2 1068.89   55.59
   1  -7  -2 1090.09   59.09
   1  -7  -2 1080.19   53.59
   1  -7  -2 1024.50   59.39
   1  -7  -2 1061.49   55.69
  -1   7   2 1057.39   63.19
  -1   7   2 1062.79   55.19
   0  -7  -2  970.90   50.59
   0  -7  -2  966.50   48.30
   0  -7  -2  980.70   50.69
   0  -7  -2  951.60   56.19
   0  -7  -2  961.30   57.29
   0  -7  -2  940.81   49.00
   0   7   2  884.21   54.99
   0   7   2  942.11   50.39
  -1  -7  -2  155.88   15.90
  -1  -7  -2  166.88   12.70
  -1  -7  -2  170.38   11.30
  -1  -7  -2  152.48   13.30
  -1  -7  -2  160.08   19.40
  -1  -7  -2  175.38   13.10
   1   7   2  174.48   13.80
  -2  -7  -2  330.27   23.00
  -2  -7  -2  370.46   20.60
  -2  -7  -2  393.26   23.50
  -2  -7  -2  368.46   27.00
  -2  -7  -2  383.36   33.10
   2   7   2  385.46   25.30
  -3  -7  -2  608.84   41.90
  -3  -7  -2  715.43   50.69
  -3  -7  -2  631.24   37.30
  -3  -7  -2  657.33   38.30
  -3  -7  -2  712.93   39.10
   3   7   2  759.52   41.80
  10  -8  -2  386.86   31.10
  10  -8  -2  413.56   32.30
  10  -8  -2  363.46   37.90
  10  -8  -2  387.86   37.80
 -10   8   2  395.16   20.80
 -10   8   2  395.76   28.20
 -10   8   2  381.56   25.30
 -10   8   2  422.46   34.70
 -10   8   2  378.06   23.70
   9  -8  -2  324.47   25.70
   9  -8  -2  301.37   31.50
   9  -8  -2  286.47   25.30
   9  -8  -2  303.27   19.70
   9  -8  -2  315.57   29.60
   9  -8  -2  340.07   19.10
  -9   8   2  320.87   19.60
  -9   8   2  297.87   16.70
  -9   8   2  335.57   30.90
  -9   8   2  325.77   23.00
  -9   8   2  319.07   21.10
   8  -8  -2  924.81   59.69
   8  -8  -2  990.30   61.79
   8  -8  -2 1052.49   52.29
   8  -8  -2  973.40   51.19
   8  -8  -2 1052.99   56.09
  -8   8   2  877.71   52.59
  -8   8   2 1010.40   61.99
  -8   8   2  928.91   48.70
   7  -8  -2  743.53   41.90
   7  -8  -2  680.83   43.60
   7  -8  -2  732.83   41.40
   7  -8  -2  762.92   43.90
   7  -8  -2  718.93   38.80
  -7   8   2  712.83   40.10
  -7   8   2  702.33   47.80
  -7   8   2  735.73   39.40
   6  -8  -2 1123.69   61.49
   6  -8  -2 1137.99   59.89
   6  -8  -2 1115.09   61.99
   6  -8  -2 1170.28   63.79
  -6   8   2 1093.69   60.29
  -6   8   2 1154.68   59.79
  -6   8   2 1292.57   73.29
   5  -8  -2  963.10   50.29
   5  -8  -2  909.71   48.60
   5  -8  -2  902.11   46.90
   5  -8  -2  931.51   49.60
   5  -8  -2  913.51   50.59
   5  -8  -2  860.01   48.20
  -5   8   2  905.11   59.19
  -5   8   2  928.71   48.30
  -5   8   2  963.50   48.50
   4  -8  -2  489.15   28.30
   4  -8  -2  515.75   29.90
   4  -8  -2  462.55   29.70
   4  -8  -2  543.15   30.40
   4  -8  -2  552.04   30.90
  -4   8   2  551.94   29.20
  -4   8   2  568.74   29.20
  -4   8   2  568.74   40.30
   3  -8  -2 1375.96   71.29
   3  -8  -2 1312.57   72.79
   3  -8  -2 1333.97   70.59
   3  -8  -2 1407.86   74.39
   3  -8  -2 1411.16   72.39
  -3   8   2 1304.67   80.69
  -3   8   2 1469.75   71.39
  -3   8   2 1470.55   71.39
   2  -8  -2  691.93   43.90
   2  -8  -2  780.62   43.20
   2  -8  -2  788.12   45.70
   2  -8  -2  787.92   41.90
   2  -8  -2  811.32   42.20
  -2   8   2  730.33   49.10
  -2   8   2  807.12   41.80
  -2   8   2  879.61   42.40
   1  -8  -2  689.33   36.40
   1  -8  -2  679.83   40.10
   1  -8  -2  643.34   40.40
   1  -8  -2  651.33   35.60
  -1   8   2  598.54   42.00
  -1   8   2  655.83   35.70
   0  -8  -2  598.94   38.50
   0  -8  -2  609.04   33.80
   0  -8  -2  619.14   34.50
   0  -8  -2  630.04   42.30
   0   8   2  567.04   34.00
  -1  -8  -2  298.97   24.40
  -1  -8  -2  296.17   27.60
  -1  -8  -2  316.67   20.20
  -1  -8  -2  304.47   20.70
   1   8   2  301.27   20.90
  -2  -8  -2  525.75   35.80
  -2  -8  -2  548.35   31.50
  -2  -8  -2  452.15   39.80
  -2  -8  -2  523.35   31.40
   2   8   2  570.54   33.00
   9  -9  -2  308.07   29.80
   9  -9  -2  330.97   25.40
   9  -9  -2  260.07   28.70
   9  -9  -2  293.17   23.90
  -9   9   2  357.46   21.60
  -9   9   2  283.67   21.60
  -9   9   2  324.17   31.10
   8  -9  -2  672.43   41.00
   8  -9  -2  694.63   46.40
   8  -9  -2  668.13   46.20
   8  -9  -2  644.54   37.00
   8  -9  -2  663.33   41.00
  -8   9   2  759.32   38.50
  -8   9   2  639.44   48.20
   7  -9  -2  587.44   36.60
   7  -9  -2  538.15   32.30
   7  -9  -2  592.64   39.00
   7  -9  -2  609.74   35.70
  -7   9   2  570.94   44.60
  -7   9   2  596.14   33.70
  -7   9   2  613.84   33.10
   6  -9  -2  638.44   37.70
   6  -9  -2  654.03   38.70
   6  -9  -2  622.44   35.50
  -6   9   2  679.13   35.80
  -6   9   2  665.43   36.20
  -6   9   2  628.54   50.19
   5  -9  -2  196.08   12.40
   5  -9  -2  214.38   14.50
   5  -9  -2  217.28   16.30
   5  -9  -2  189.68   15.90
   5  -9  -2  193.28   14.00
   5  -9  -2  205.18   15.80
  -5   9   2  227.78   14.50
  -5   9   2  212.88   14.20
   4  -9  -2  577.04   35.20
   4  -9  -2  574.74   35.20
   4  -9  -2  598.34   34.30
   4  -9  -2  594.04   32.70
   4  -9  -2  572.74   34.10
  -4   9   2  636.34   43.60
  -4   9   2  664.53   33.50
  -4   9   2  621.74   32.90
   3  -9  -2 1025.30   58.19
   3  -9  -2 1034.10   59.19
   3  -9  -2 1102.49   56.29
   3  -9  -2 1005.80   57.19
  -3   9   2 1162.48   56.39
   2  -9  -2  384.96   22.90
   2  -9  -2  397.76   25.30
   2  -9  -2  409.86   24.00
   2  -9  -2  404.06   27.30
  -2   9   2  365.76   30.80
   1  -9  -2  388.46   27.30
   1  -9  -2  387.76   23.10
   1  -9  -2  346.37   24.30
   1  -9  -2  294.07   24.20
   1  -9  -2  368.56   21.50
  -1   9   2  313.67   26.80
  -1   9   2  360.16   21.80
   0  -9  -2  228.68   21.40
   0  -9  -2  278.27   17.50
   0  -9  -2  207.98   21.80
   0  -9  -2  266.37   18.10
   0   9   2  260.07   18.00
   8 -10  -2  338.37   24.40
   8 -10  -2  319.17   21.10
   8 -10  -2  352.56   28.20
   8 -10  -2  372.36   30.50
   8 -10  -2  327.57   25.10
  -8  10   2  363.56   22.20
  -8  10   2  361.16   34.60
  -8  10   2  330.07   22.30
   7 -10  -2  271.47   23.00
   7 -10  -2  269.07   18.00
   7 -10  -2  285.17   21.00
   7 -10  -2  292.67   21.80
  -7  10   2  289.87   18.80
  -7  10   2  304.37   20.00
  -7  10   2  275.77   30.10
   6 -10  -2  302.47   20.60
   6 -10  -2  329.07   23.20
   6 -10  -2  325.17   22.40
   6 -10  -2  323.87   22.30
  -6  10   2  336.67   20.60
  -6  10   2  306.37   32.30
  -6  10   2  366.56   20.80
   5 -10  -2  290.07   17.50
   5 -10  -2  269.57   24.10
   5 -10  -2  284.27   19.50
   5 -10  -2  303.87   20.60
   5 -10  -2  319.27   21.20
  -5  10   2  312.17   18.40
  -5  10   2  295.17   29.70
  -5  10   2  309.97   18.80
   4 -10  -2  597.04   35.70
   4 -10  -2  575.24   34.90
   4 -10  -2  594.84   34.50
  -4  10   2  557.84   44.00
  -4  10   2  655.43   33.60
   3 -10  -2  280.37   20.10
   3 -10  -2  271.77   17.50
   3 -10  -2  241.08   20.20
  -3  10   2  274.87   17.80
  -3  10   2  237.28   25.60
   2 -10  -2  165.98   17.60
  -2  10   2  171.78   13.70
  -2  10   2  170.48   19.60
  -3  11  -3  420.76   28.10
  -3  11  -3  387.86   31.90
  -4  11  -3  411.16   27.10
  -4  11  -3  421.86   35.20
  -5  11  -3  334.77   30.50
  -5  11  -3  373.06   24.70
   5 -11   3  392.26   44.80
  -6  11  -3  694.63   52.39
  -6  11  -3  705.13   45.60
   6 -11   3  829.52   65.89
   6 -11   3  882.41   59.79
   6 -11   3  802.02   50.59
  -1  10  -3  582.14   35.80
  -1  10  -3  525.95   36.10
   1 -10   3  582.04   34.20
  -2  10  -3  384.36   24.80
   2 -10   3  324.87   23.10
   2 -10   3  299.87   26.60
   2 -10   3  322.17   23.10
  -3  10  -3  401.06   31.90
  -3  10  -3  431.56   26.10
   3 -10   3  386.96   24.10
   3 -10   3  418.26   22.60
   3 -10   3  335.97   24.00
   3 -10   3  410.66   23.30
   3 -10   3  326.57   27.50
  -4  10  -3  267.67   18.90
  -4  10  -3  226.98   24.90
   4 -10   3  212.78   14.60
   4 -10   3  282.37   28.60
   4 -10   3  219.28   15.70
   4 -10   3  237.48   15.20
   4 -10   3  279.77   18.40
   4 -10   3  221.18   18.70
   4 -10   3  240.68   16.40
   4 -10   3  242.08   15.60
   4 -10   3  252.97   15.80
  -5  10  -3  711.33   41.50
  -5  10  -3  683.13   48.30
   5 -10   3  784.82   40.20
   5 -10   3  661.13   38.80
   5 -10   3  727.73   39.30
   5 -10   3  838.42   45.90
   5 -10   3  654.23   41.10
  -6  10  -3  949.51   62.99
  -6  10  -3  861.11   53.19
   6 -10   3  979.60   75.49
   6 -10   3 1064.69   59.09
   6 -10   3  997.00   68.69
   6 -10   3  946.31   53.09
  -7  10  -3  263.77   21.10
  -7  10  -3  237.38   16.40
  -7  10  -3  276.97   27.70
   7 -10   3  358.36   41.90
   7 -10   3  298.47   42.70
   7 -10   3  314.67   36.60
   7 -10   3  288.97   21.40
  -8  10  -3  367.46   32.50
  -8  10  -3  370.06   26.20
  -8  10  -3  370.46   22.60
   8 -10   3  388.36   37.30
   8 -10   3  397.96   46.80
   8 -10   3  452.15   42.30
  -1  -9   3  419.16   32.10
  -1  -9   3  418.26   27.50
  -1  -9   3  419.56   25.80
   0   9  -3 1158.98   60.89
   0   9  -3  968.90   58.89
   0  -9   3  984.30   63.59
   0  -9   3 1085.69   56.29
   0  -9   3 1040.50   57.69
  -1   9  -3  408.26   26.20
  -1   9  -3  351.86   27.10
   1  -9   3  384.36   24.10
   1  -9   3  389.16   22.70
  -2   9  -3  507.05   30.20
  -2   9  -3  442.26   34.30
   2  -9   3  493.15   27.60
   2  -9   3  468.85   26.40
   2  -9   3  536.05   29.60
  -3   9  -3  872.51   49.00
  -3   9  -3  897.51   55.59
   3  -9   3  960.00   49.80
   3  -9   3  917.11   47.30
   3  -9   3  818.92   46.80
  -4   9  -3  691.03   35.20
  -4   9  -3  638.54   39.20
  -4   9  -3  725.53   48.10
   4  -9   3  741.73   38.00
   4  -9   3  678.33   37.00
   4  -9   3  667.33   37.60
   4  -9   3  709.23   40.70
   4  -9   3  781.22   49.50
  -5   9  -3  989.30   63.99
  -5   9  -3 1011.60   54.29
  -5   9  -3  982.60   56.89
   5  -9   3 1097.99   75.59
   5  -9   3 1106.69   60.59
   5  -9   3 1118.49   69.69
   5  -9   3 1081.59   54.89
   5  -9   3 1070.99   56.19
  -6   9  -3  349.27   19.30
  -6   9  -3  344.07   33.50
  -6   9  -3  314.67   22.40
  -6   9  -3  340.37   17.30
   6  -9   3  347.87   34.80
   6  -9   3  332.77   21.90
   6  -9   3  325.37   39.60
   6  -9   3  314.07   26.40
   6  -9   3  340.57   20.40
   6  -9   3  329.47   20.20
  -7   9  -3  396.06   23.00
  -7   9  -3  383.76   26.30
  -7   9  -3  387.86   20.90
  -7   9  -3  387.76   32.40
   7  -9   3  455.25   41.50
   7  -9   3  410.16   27.10
   7  -9   3  459.85   34.50
   7  -9   3  433.96   50.99
  -8   9  -3  710.33   48.60
  -8   9  -3  723.13   40.60
  -8   9  -3  749.33   44.30
  -8   9  -3  746.53   38.10
   8  -9   3  806.52   67.89
   8  -9   3  819.42   57.59
   8  -9   3  764.02   60.59
   8  -9   3  735.83   46.80
  -9   9  -3  351.76   21.80
  -9   9  -3  334.37   30.30
  -9   9  -3  353.76   18.70
  -9   9  -3  350.86   25.90
   9  -9   3  347.07   41.40
   9  -9   3  399.96   42.70
   9  -9   3  309.07   27.50
   9  -9   3  402.66   50.19
  -3  -8   3  429.46   26.00
  -3  -8   3  336.47   31.80
  -2  -8   3  400.46   28.00
  -2  -8   3  378.86   32.10
  -2  -8   3  377.26   25.20
   0   8  -3 1085.59   64.09
   0   8  -3 1153.58   64.09
   0  -8   3 1289.97   61.99
   0  -8   3 1161.48   62.69
  -1   8  -3  403.66   29.10
  -1   8  -3  438.36   27.10
   1  -8   3  440.86   24.90
   1  -8   3  445.96   25.60
  -2   8  -3 1440.56   76.29
  -2   8  -3 1420.96   81.29
   2  -8   3 1508.35   75.09
  -3   8  -3 1465.95   83.19
  -3   8  -3 1371.06   76.69
  -3   8  -3 1401.96   72.59
  -3   8  -3 1448.56   74.09
   3  -8   3 1497.25   75.09
   3  -8   3 1589.24   83.99
   3  -8   3 1322.97   74.59
   3  -8   3 1574.24   87.99
   3  -8   3 1497.25   76.89
  -4   8  -3 1334.17   75.19
  -4   8  -3 1497.55   73.29
  -4   8  -3 1511.55   71.79
  -4   8  -3 1297.67   81.19
   4  -8   3 1453.35   74.29
   4  -8   3 1522.75   74.39
   4  -8   3 1294.37   72.69
   4  -8   3 1601.14   86.29
   4  -8   3 1521.05   76.39
   4  -8   3 1393.16   73.19
  -5   8  -3 1187.48   58.59
  -5   8  -3 1134.39   61.29
  -5   8  -3 1107.09   57.79
  -5   8  -3 1079.69   57.99
  -5   8  -3 1136.89   67.39
   5  -8   3 1212.58   64.99
   5  -8   3 1169.48   60.09
   5  -8   3 1184.48   59.99
   5  -8   3 1041.20   58.69
   5  -8   3 1146.59   72.19
   5  -8   3 1149.98   77.99
  -6   8  -3  404.66   20.80
  -6   8  -3  417.46   31.60
  -6   8  -3  410.86   25.60
  -6   8  -3  397.06   22.60
   6  -8   3  422.96   30.00
   6  -8   3  368.66   23.50
   6  -8   3  428.76   42.80
   6  -8   3  392.56   25.20
   6  -8   3  410.36   37.80
  -7   8  -3 1247.98   64.49
  -7   8  -3 1173.48   72.29
  -7   8  -3 1243.58   67.39
  -7   8  -3 1181.08   62.19
   7  -8   3 1334.97   91.49
   7  -8   3 1315.27   82.49
   7  -8   3 1255.17   69.49
   7  -8   3 1130.79   66.19
   7  -8   3 1376.96   76.99
  -8   8  -3  791.32   52.19
  -8   8  -3  880.41   46.20
  -8   8  -3  775.42   39.50
  -8   8  -3  775.52   42.30
   8  -8   3  669.03   46.90
   8  -8   3  773.12   59.09
   8  -8   3  802.22   65.69
   8  -8   3  673.93   46.90
   8  -8   3  870.11   61.59
   8  -8   3  786.02   49.30
  -9   8  -3  379.26   28.90
  -9   8  -3  373.36   19.40
  -9   8  -3  376.96   22.70
  -9   8  -3  353.56   26.00
   9  -8   3  400.86   25.30
   9  -8   3  346.37   37.50
   9  -8   3  281.77   30.50
   9  -8   3  358.56   40.60
   9  -8   3  314.77   41.10
 -10   8  -3  388.26   21.10
 -10   8  -3  397.76   24.80
 -10   8  -3  373.56   28.20
 -10   8  -3  382.96   30.10
  10  -8   3  431.26   31.50
  10  -8   3  346.97   38.90
  10  -8   3  435.66   42.50
  10  -8   3  386.56   46.20
   4   7  -3  272.87   18.20
  -4  -7   3  288.17   16.30
  -4  -7   3  301.87   21.20
  -4  -7   3  271.47   28.80
   3   7  -3  556.14   32.10
  -3  -7   3  651.93   31.60
  -3  -7   3  596.94   42.70
  -3  -7   3  587.74   35.10
   2   7  -3  584.84   32.00
  -2  -7   3  628.44   34.20
  -2  -7   3  614.74   40.60
  -2  -7   3  589.64   34.70
  -2  -7   3  596.94   31.20
   1   7  -3 1454.15   78.09
   1   7  -3 1431.96   76.89
  -1  -7   3 1540.75   75.59
  -1  -7   3 1367.26   79.79
  -1  -7   3 1467.45   76.09
   0   7  -3  545.55   33.70
   0   7  -3  519.75   32.20
   0  -7   3  574.74   33.70
   0  -7   3  572.44   30.60
  -1   7  -3  926.91   50.19
  -1   7  -3  915.81   53.79
   1  -7   3  945.21   48.80
   1  -7   3  951.50   49.80
  -2   7  -3 2441.26  145.59
  -2   7  -3 2866.81  140.89
  -2   7  -3 3001.10  139.09
   2  -7   3 3025.30  147.29
   2  -7   3 2674.03  140.89
  -3   7  -3 1288.87   79.39
  -3   7  -3 1412.96   72.69
  -3   7  -3 1379.76   74.59
  -3   7  -3 1393.26   71.49
   3  -7   3 1546.45   86.19
   3  -7   3 1387.56   72.89
   3  -7   3 1569.94   82.49
   3  -7   3 1519.35   73.79
   3  -7   3 1461.45   75.49
  -4   7  -3 1940.51  109.99
  -4   7  -3 1974.50  102.69
  -4   7  -3 2035.40  104.99
  -4   7  -3 1912.81  101.49
   4  -7   3 2159.28  106.39
   4  -7   3 1897.81  102.59
   4  -7   3 2035.90  103.69
   4  -7   3 2224.48  116.29
   4  -7   3 2087.89  103.99
   4  -7   3 2235.38  121.79
  -5   7  -3  895.11   46.00
  -5   7  -3  934.81   48.40
  -5   7  -3  848.32   44.30
  -5   7  -3  888.61   53.19
   5  -7   3  838.72   46.10
   5  -7   3  927.91   51.79
   5  -7   3  874.61   62.89
   5  -7   3  907.61   47.70
   5  -7   3  868.51   47.90
   5  -7   3  918.91   58.69
   5  -7   3  845.12   45.90
  -6   7  -3 1067.69   56.09
  -6   7  -3 1184.68   58.79
  -6   7  -3 1029.40   54.19
  -6   7  -3 1008.50   62.69
   6  -7   3 1079.29   54.89
   6  -7   3 1156.78   59.39
   6  -7   3 1063.19   75.79
   6  -7   3 1055.49   57.29
   6  -7   3 1105.59   70.49
   6  -7   3 1063.09   63.69
  -7   7  -3 2118.99  104.89
  -7   7  -3 2040.80  102.29
  -7   7  -3 1990.80  106.89
  -7   7  -3 2032.90  111.09
   7  -7   3 2091.09  107.49
   7  -7   3 2147.49  126.19
   7  -7   3 2039.60  103.29
   7  -7   3 2152.28  117.59
   7  -7   3 1808.62  110.49
   7  -7   3 2110.89  109.79
   7  -7   3 2081.49  130.09
  -8   7  -3  606.74   34.40
  -8   7  -3  610.74   37.00
  -8   7  -3  645.44   31.60
  -8   7  -3  638.84   40.40
   8  -7   3  597.14   32.90
   8  -7   3  545.45   41.00
   8  -7   3  703.73   53.69
   8  -7   3  577.14   37.70
   8  -7   3  597.04   43.80
   8  -7   3  629.94   58.99
   8  -7   3  641.34   53.09
  -9   7  -3  613.64   32.10
  -9   7  -3  691.53   36.00
  -9   7  -3  590.34   50.09
  -9   7  -3  558.04   37.80
   9  -7   3  572.24   38.50
   9  -7   3  664.43   51.89
   9  -7   3  698.23   44.50
   9  -7   3  633.34   33.60
   9  -7   3  613.94   51.39
   9  -7   3  616.24   46.00
   9  -7   3  599.34   58.19
 -10   7  -3  367.46   21.20
 -10   7  -3  368.86   28.10
 -10   7  -3  427.26   30.50
  10  -7   3  440.96   47.40
  10  -7   3  414.66   36.10
  10  -7   3  316.07   26.50
  10  -7   3  413.96   40.10
  10  -7   3  359.86   23.40
  10  -7   3  441.06   40.40
  10  -7   3  432.66   33.20
   5   6  -3   95.19   12.80
  -5  -6   3  129.69   22.30
  -5  -6   3  105.99   12.60
   4   6  -3  935.31   53.29
  -4  -6   3 1038.10   55.39
  -4  -6   3 1027.70   63.79
  -4  -6   3  964.20   51.29
  -4  -6   3 1049.79   56.89
  -3  -6   3 1014.40   51.79
  -3  -6   3 1066.29   54.89
  -3  -6   3  981.50   61.49
  -3  -6   3 1002.50   55.59
   2   6  -3  818.02   44.30
  -2  -6   3  849.32   50.39
  -2  -6   3  868.31   43.70
  -2  -6   3  859.71   46.70
  -2  -6   3  904.91   47.00
   1   6  -3  665.53   39.00
   1   6  -3  685.93   38.30
  -1  -6   3  639.44   34.60
  -1  -6   3  746.03   37.10
   0   6  -3  477.45   31.30
   0   6  -3  527.85   30.10
   0  -6   3  548.35   28.70
   0  -6   3  529.85   29.30
  -1   6  -3 4469.65  207.88
  -1   6  -3 3858.21  208.68
  -1   6  -3 4005.10  212.18
   1  -6   3 4312.57  211.28
   1  -6   3 4154.58  208.08
  -2   6  -3 2041.10  103.79
  -2   6  -3 1945.21  108.69
  -2   6  -3 2075.99  102.39
  -2   6  -3 2018.90  101.29
   2  -6   3 2119.69  108.39
   2  -6   3 2164.18  111.59
   2  -6   3 2062.89  103.09
   2  -6   3 1895.01  101.99
  -3   6  -3  553.74   30.30
  -3   6  -3  517.75   27.50
  -3   6  -3  527.85   34.70
   3  -6   3  568.64   37.10
   3  -6   3  584.14   40.40
   3  -6   3  565.34   29.60
   3  -6   3  591.74   31.30
   3  -6   3  526.65   28.70
   3  -6   3  511.75   28.10
  -4   6  -3 1566.64   89.39
  -4   6  -3 1529.75   76.69
  -4   6  -3 1479.95   75.29
  -4   6  -3 1653.43   80.39
   4  -6   3 1367.86   77.59
   4  -6   3 1495.65   80.09
   4  -6   3 1436.06   76.29
   4  -6   3 1585.84   91.59
   4  -6   3 1519.85   86.69
   4  -6   3 1525.25   75.49
  -5   6  -3 1489.15   72.49
  -5   6  -3 1549.45   74.79
  -5   6  -3 1309.87   77.79
  -5   6  -3 1427.46   70.79
   5  -6   3 1460.75   84.29
   5  -6   3 1413.06   71.29
   5  -6   3 1271.97   75.59
   5  -6   3 1399.86   77.79
   5  -6   3 1362.76   74.69
   5  -6   3 1524.25   94.39
  -6   6  -3 2656.83  134.59
  -6   6  -3 2514.15  137.79
  -6   6  -3 2763.82  136.29
  -6   6  -3 2685.63  130.49
   6  -6   3 2654.23  139.29
   6  -6   3 2484.95  145.69
   6  -6   3 2615.24  131.19
   6  -6   3 2635.64  136.09
   6  -6   3 2474.55  151.08
   6  -6   3 2620.84  134.09
   6  -6   3 2737.13  142.09
  -7   6  -3  860.01   43.80
  -7   6  -3  858.81   49.10
  -7   6  -3  794.72   41.30
  -7   6  -3  803.62   45.90
   7  -6   3  787.22   51.89
   7  -6   3  897.81   51.99
   7  -6   3  860.91   42.40
   7  -6   3  753.62   47.50
   7  -6   3  773.72   62.89
   7  -6   3  787.52   57.99
   7  -6   3  774.52   57.49
  -8   6  -3  312.57   24.50
  -8   6  -3  319.97   22.00
  -8   6  -3  289.57   14.90
  -8   6  -3  292.57   16.00
  -8   6  -3  277.97   18.80
   8  -6   3  246.28   33.70
   8  -6   3  314.67   33.20
   8  -6   3  299.57   22.30
   8  -6   3  256.37   27.20
   8  -6   3  339.77   25.50
   8  -6   3  290.57   31.10
   8  -6   3  300.77   17.60
  -9   6  -3 1113.49   51.49
  -9   6  -3  981.20   58.19
  -9   6  -3  959.50   55.59
  -9   6  -3 1112.89   52.39
  -9   6  -3 1054.59   59.09
   9  -6   3 1058.49   62.69
   9  -6   3 1046.90   69.59
   9  -6   3 1074.59   53.79
   9  -6   3  904.31   64.39
   9  -6   3 1014.90   75.89
   9  -6   3  982.80   57.89
   9  -6   3 1013.60   70.89
 -10   6  -3  562.24   35.00
 -10   6  -3  481.45   27.90
 -10   6  -3  538.95   33.10
 -10   6  -3  589.94   29.00
  10  -6   3  616.04   47.80
  10  -6   3  548.05   45.30
  10  -6   3  556.04   51.59
  10  -6   3  595.54   46.40
  10  -6   3  551.34   40.10
  10  -6   3  507.75   35.50
  -6  -5   3  292.27   33.10
  -6  -5   3  278.67   21.00
  -6  -5   3  319.17   17.80
   5   5  -3  822.52   40.30
  -5  -5   3  728.73   53.49
  -5  -5   3  738.93   43.80
  -5  -5   3  799.22   40.70
   4   5  -3 1492.05   75.19
  -4  -5   3 1453.25   86.19
  -4  -5   3 1490.55   78.29
  -4  -5   3 1523.85   75.39
  -4  -5   3 1493.15   78.39
   3   5  -3  732.33   34.40
  -3  -5   3  623.14   34.60
  -3  -5   3  697.63   37.80
  -3  -5   3  628.84   41.10
  -3  -5   3  693.43   38.10
   2   5  -3 1958.90   95.99
  -2  -5   3 1974.40   97.19
  -2  -5   3 1904.41   99.59
  -2  -5   3 1778.32   94.89
   1   5  -3 1421.76   75.69
   1   5  -3 1488.55   75.89
  -1  -5   3 1478.45   75.59
  -1  -5   3 1395.66   73.89
   0   5  -3 2115.99  103.69
   0  -5   3 1840.22   98.69
   0  -5   3 1939.41  100.29
   0  -5   3 2067.99  100.59
  -1   5  -3 4065.09  201.78
  -1   5  -3 3735.83  206.68
  -1   5  -3 4157.78  202.98
  -1   5  -3 4251.07  204.08
   1  -5   3 3854.61  202.18
   1  -5   3 4316.47  207.08
   1  -5   3 4130.19  203.48
  -2   5  -3 1163.78   56.59
  -2   5  -3 1132.99   55.49
  -2   5  -3 1115.69   57.59
   2  -5   3 1177.58   57.49
   2  -5   3  990.30   55.99
   2  -5   3 1099.89   61.89
   2  -5   3 1124.89   75.69
  -3   5  -3 2505.15  117.89
  -3   5  -3 2476.15  120.29
  -3   5  -3 2461.15  124.19
  -3   5  -3 2436.96  118.99
   3  -5   3 2129.49  119.29
   3  -5   3 2138.39  118.29
   3  -5   3 2468.75  117.99
   3  -5   3 2357.36  129.79
   3  -5   3 2365.66  126.39
   3  -5   3 2615.94  121.89
   3  -5   3 2179.38  118.99
  -4   5  -3 1792.42   88.39
  -4   5  -3 1715.23   85.49
  -4   5  -3 1615.34   91.49
  -4   5  -3 1810.92   87.09
   4  -5   3 1877.61  102.69
   4  -5   3 1647.64   90.79
   4  -5   3 1601.34   88.09
   4  -5   3 1816.32   97.29
   4  -5   3 1657.23   86.79
   4  -5   3 1688.73   85.79
  -5   5  -3 1280.47   70.59
  -5   5  -3 1372.26   66.29
  -5   5  -3 1292.87   67.89
  -5   5  -3 1246.58   64.59
   5  -5   3 1194.08   70.69
   5  -5   3 1325.17   69.29
   5  -5   3 1373.66   73.19
   5  -5   3 1287.57   65.09
   5  -5   3 1322.77   67.39
   5  -5   3 1275.07   82.39
   5  -5   3 1254.97   77.89
  -6   5  -3 1989.10  100.69
  -6   5  -3 2197.38   98.09
  -6   5  -3 1951.60  102.39
  -6   5  -3 1863.71   98.49
   6  -5   3 2054.69  106.39
   6  -5   3 1809.42  106.49
   6  -5   3 1913.21   99.29
   6  -5   3 1895.01  118.99
   6  -5   3 1852.61  112.39
   6  -5   3 2019.00  103.89
   6  -5   3 2198.58  112.89
  -7   5  -3  378.36   24.40
  -7   5  -3  354.16   18.80
  -7   5  -3  418.36   26.60
  -7   5  -3  415.06   24.80
  -7   5  -3  362.06   21.90
  -7   5  -3  376.36   19.30
   7  -5   3  350.76   31.80
   7  -5   3  370.36   27.30
   7  -5   3  338.67   20.20
   7  -5   3  336.77   35.50
   7  -5   3  352.06   32.10
   7  -5   3  328.87   29.00
   7  -5   3  339.47   24.40
  -8   5  -3  690.63   42.00
  -8   5  -3  635.14   46.30
  -8   5  -3  703.43   39.20
  -8   5  -3  772.32   42.00
  -8   5  -3  727.13   36.10
  -8   5  -3  650.03   35.60
   8  -5   3  681.33   54.49
   8  -5   3  791.62   37.70
   8  -5   3  672.13   49.20
   8  -5   3  656.73   41.30
   8  -5   3  745.93   52.59
   8  -5   3  684.63   48.60
   8  -5   3  724.83   45.10
  -9   5  -3  710.73   40.80
  -9   5  -3  715.03   36.00
  -9   5  -3  663.43   42.20
  -9   5  -3  682.63   35.60
  -9   5  -3  649.83   39.30
   9  -5   3  735.53   46.70
   9  -5   3  744.33   51.49
   9  -5   3  631.84   41.40
   9  -5   3  776.12   37.80
   9  -5   3  715.13   56.19
   9  -5   3  677.53   50.29
   9  -5   3  690.63   49.70
 -10   5  -3  366.96   26.30
 -10   5  -3  357.46   24.60
 -10   5  -3  358.96   19.80
 -10   5  -3  360.96   27.40
 -10   5  -3  356.06   19.20
  10  -5   3  374.76   21.90
  10  -5   3  312.27   33.60
  10  -5   3  334.77   28.80
  10  -5   3  343.87   34.80
  10  -5   3  383.36   42.00
  10  -5   3  382.46   36.20
   7   4  -3  360.36   20.90
  -7  -4   3  332.37   35.70
  -7  -4   3  312.67   23.00
  -7  -4   3  370.66   19.50
  -7  -4   3  355.76   20.40
   6   4  -3  318.17   18.80
  -6  -4   3  328.77   21.90
  -6  -4   3  327.77   22.30
  -6  -4   3  333.07   18.90
  -6  -4   3  332.07   31.10
   5   4  -3 2203.68  114.09
   5   4  -3 2390.06  124.59
  -5  -4   3 2034.70  123.89
  -5  -4   3 2316.87  117.69
  -5  -4   3 2291.47  113.89
  -5  -4   3 2367.06  117.09
   4   4  -3 1224.68   64.49
  -4  -4   3 1288.97   66.69
  -4  -4   3 1307.27   66.89
  -4  -4   3 1256.97   64.19
   3   4  -3  719.93   36.60
  -3  -4   3  678.03   38.10
  -3  -4   3  717.43   41.70
  -3  -4   3  726.03   38.40
   2   4  -3 2041.50  127.99
   2   4  -3 2293.57  111.49
  -2  -4   3 2426.36  113.29
  -2  -4   3 2152.48  111.79
   1   4  -3 3293.37  161.68
   1   4  -3 3334.57  162.58
   1   4  -3 3218.58  161.88
   1   4  -3 3160.68  159.18
  -1  -4   3 3065.09  160.98
  -1  -4   3 3213.68  159.38
   0   4  -3 7537.15  376.76
  -1   4  -3 2041.90  112.49
  -1   4  -3 2279.07  108.49
  -1   4  -3 2209.18  110.29
   1  -4   3 2256.27  109.19
   1  -4   3 2133.79  108.29
   1  -4   3 2247.78  112.89
   1  -4   3 2127.49  109.79
   1  -4   3 2308.37  111.79
   1  -4   3 2309.17  108.89
   1  -4   3 1945.81  108.49
  -2   4  -3  994.40   51.49
  -2   4  -3 1033.90   56.29
  -2   4  -3 1067.09   53.39
   2  -4   3 1089.79   51.49
   2  -4   3  921.11   52.09
   2  -4   3 1187.28   58.89
   2  -4   3  954.70   51.59
   2  -4   3 1067.49   52.89
   2  -4   3 1028.80   53.89
  -3   4  -3 6102.79  295.97
  -3   4  -3 5466.05  296.67
  -3   4  -3 5695.03  294.87
  -3   4  -3 5650.23  299.37
   3  -4   3 6517.15  303.87
   3  -4   3 6330.37  306.87
   3  -4   3 5987.70  295.57
   3  -4   3 6318.37  295.07
   3  -4   3 5566.24  296.57
  -4   4  -3 2865.51  150.48
  -4   4  -3 3100.49  151.78
  -4   4  -3 3169.38  152.68
  -4   4  -3 2888.01  152.88
  -4   4  -3 3135.69  150.18
  -4   4  -3 2874.61  154.98
   4  -4   3 3289.37  159.28
   4  -4   3 2799.02  163.18
   4  -4   3 3216.88  154.98
   4  -4   3 3072.29  152.88
   4  -4   3 2758.22  159.58
   4  -4   3 3216.98  150.98
  -5   4  -3 2423.76  112.19
  -5   4  -3 2158.88  112.39
  -5   4  -3 2011.40  115.09
  -5   4  -3 2437.86  117.59
  -5   4  -3 2267.67  114.09
   5  -4   3 2075.89  127.79
   5  -4   3 2310.17  119.09
   5  -4   3 2097.69  123.89
   5  -4   3 2242.28  112.99
   5  -4   3 2403.96  123.59
   5  -4   3 2419.36  116.89
  -6   4  -3  820.42   45.40
  -6   4  -3  882.81   45.60
  -6   4  -3  751.22   40.70
  -6   4  -3  766.72   44.00
  -6   4  -3  806.92   40.00
  -6   4  -3  811.32   39.80
  -6   4  -3  814.02   42.30
   6  -4   3  819.42   47.50
   6  -4   3  761.02   56.29
   6  -4   3  775.42   40.80
   6  -4   3  724.23   44.00
   6  -4   3  759.42   50.39
   6  -4   3  754.82   51.99
  -7   4  -3  576.84   29.10
  -7   4  -3  547.95   33.90
  -7   4  -3  637.24   36.70
  -7   4  -3  559.84   31.70
  -7   4  -3  553.64   30.10
  -7   4  -3  584.34   29.20
   7  -4   3  506.05   33.90
   7  -4   3  533.25   41.20
   7  -4   3  607.14   48.90
   7  -4   3  628.64   43.90
   7  -4   3  598.14   38.10
   7  -4   3  481.15   40.00
   7  -4   3  582.74   30.60
  -8   4  -3 1897.31   94.19
  -8   4  -3 1975.70   95.89
  -8   4  -3 1920.21  103.39
  -8   4  -3 1982.20   97.59
  -8   4  -3 1884.51   94.29
  -8   4  -3 1918.11   99.49
   8  -4   3 1920.81  103.79
   8  -4   3 1796.92  112.59
   8  -4   3 1978.20   95.79
   8  -4   3 1782.02   99.29
   8  -4   3 1706.73  107.89
   8  -4   3 1771.12  107.19
  -9   4  -3  440.36   34.10
  -9   4  -3  553.14   31.00
  -9   4  -3  466.05   25.60
  -9   4  -3  483.05   26.50
  -9   4  -3  499.45   32.90
  -9   4  -3  488.75   29.30
  -9   4  -3  549.85   27.70
   9  -4   3  502.75   27.60
   9  -4   3  482.65   38.90
   9  -4   3  472.95   40.60
   9  -4   3  428.76   42.80
   9  -4   3  451.75   39.60
   9  -4   3  466.65   34.30
 -10   4  -3  252.77   19.40
 -10   4  -3  257.17   22.70
 -10   4  -3  246.78   26.50
 -10   4  -3  267.77   15.40
 -10   4  -3  257.97   15.30
 -10   4  -3  287.37   16.80
  10  -4   3  280.47   28.40
  10  -4   3  266.97   30.70
  10  -4   3  291.87   33.70
  10  -4   3  263.57   23.70
  10  -4   3  247.88   17.30
   8   3  -3  439.66   24.80
  -8  -3   3  457.35   23.40
  -8  -3   3  462.05   24.40
  -8  -3   3  412.56   26.70
  -8  -3   3  353.56   38.60
  -8  -3   3  377.16   29.90
   7   3  -3  428.26   23.50
   7   3  -3  475.55   37.90
   7   3  -3  403.66   28.90
  -7  -3   3  344.97   34.60
  -7  -3   3  384.76   25.40
  -7  -3   3  426.76   23.00
  -7  -3   3  400.76   26.20
   6   3  -3  906.91   53.49
   6   3  -3  916.11   48.90
   6   3  -3  915.31   52.39
   6   3  -3 1040.80   62.49
  -6  -3   3  963.60   59.49
  -6  -3   3  876.81   50.69
  -6  -3   3  947.31   48.10
  -6  -3   3  925.41   51.19
   5   3  -3 1468.65   81.49
   5   3  -3 1640.84   90.49
   5   3  -3 1532.85   78.89
  -5  -3   3 1616.44   78.19
  -5  -3   3 1484.45   80.39
  -5  -3   3 1531.55   81.09
  -5  -3   3 1584.04   87.19
   4   3  -3  262.57   18.10
   4   3  -3  271.77   19.60
   4   3  -3  320.27   26.40
  -4  -3   3  290.47   21.00
  -4  -3   3  298.37   17.90
  -4  -3   3  307.37   17.80
  -4  -3   3  273.57   15.50
   3   3  -3 2243.58  116.49
   3   3  -3 2416.66  117.69
   3   3  -3 2631.64  119.69
  -3  -3   3 2299.57  120.19
  -3  -3   3 2181.88  115.79
  -3  -3   3 2201.68  117.49
   2   3  -3 3213.28  160.38
   2   3  -3 3022.70  160.28
   2   3  -3 3633.94  166.48
  -2  -3   3 3310.07  161.58
  -2  -3   3 3141.09  159.88
  -2  -3   3 3033.20  161.98
   1   3  -3 3035.00  146.29
   1   3  -3 3097.39  148.09
  -1  -3   3 2880.51  147.09
  -1  -3   3 2928.81  145.89
  -1  -3   3 2778.62  147.09
   0   3  -3 5214.08  253.27
   0   3  -3 4809.12  254.47
   0   3  -3 5100.79  256.47
   0   3  -3 4999.90  253.17
   0  -3   3 5449.35  254.37
  -1   3  -3 1344.47   67.09
  -1   3  -3 1272.37   66.89
  -1   3  -3 1418.16   71.19
   1  -3   3 1352.06   68.29
   1  -3   3 1326.07   66.99
   1  -3   3 1395.36   69.09
  -2   3  -3 6074.49  313.07
   2  -3   3 6593.74  314.07
   2  -3   3 5784.12  311.07
   2  -3   3 6426.16  309.57
   2  -3   3 6478.45  316.77
   2  -3   3 6169.08  314.17
  -3   3  -3 5925.41  297.57
  -3   3  -3 6031.60  295.27
  -3   3  -3 6348.27  293.27
  -3   3  -3 6139.69  294.57
   3  -3   3 5385.26  296.37
   3  -3   3 5776.12  303.47
   3  -3   3 5956.40  301.07
   3  -3   3 5304.97  296.77
   3  -3   3 6364.16  300.27
   3  -3   3 6139.29  293.67
   3  -3   3 5801.52  294.57
  -4   3  -3 2149.48  101.79
  -4   3  -3 1956.00   97.49
  -4   3  -3 1984.00   97.49
  -4   3  -3 1938.41  100.09
  -4   3  -3 2100.69   98.49
  -4   3  -3 2004.40   98.99
  -4   3  -3 2124.39  101.59
   4  -3   3 1815.92  109.59
   4  -3   3 1908.61  104.59
   4  -3   3 1857.51  101.89
   4  -3   3 1913.71   99.89
   4  -3   3 1783.02  105.89
   4  -3   3 1917.61   97.99
  -5   3  -3 2202.28  119.89
  -5   3  -3 2500.65  120.89
  -5   3  -3 2655.63  120.59
  -5   3  -3 2410.66  121.79
  -5   3  -3 2342.57  122.89
  -5   3  -3 2359.06  119.89
  -5   3  -3 2500.15  123.79
  -5   3  -3 2552.44  125.79
  -5   3  -3 2551.44  119.79
   5  -3   3 2376.36  123.59
   5  -3   3 2414.86  134.39
   5  -3   3 2358.26  120.69
   5  -3   3 2227.48  129.09
   5  -3   3 2389.56  130.09
   5  -3   3 2305.67  125.49
  -6   3  -3  993.00   49.30
  -6   3  -3 1064.39   48.40
  -6   3  -3 1030.70   47.60
  -6   3  -3  925.91   47.90
  -6   3  -3  885.31   48.00
  -6   3  -3  950.70   51.29
  -6   3  -3 1056.39   52.39
   6  -3   3  908.01   48.80
   6  -3   3  917.11   51.79
   6  -3   3  847.02   57.19
   6  -3   3  914.81   59.09
   6  -3   3  935.11   62.09
   6  -3   3  916.31   53.89
   6  -3   3  902.01   57.99
  -7   3  -3 1974.40   97.69
  -7   3  -3 2138.69  102.89
  -7   3  -3 1966.30   97.89
  -7   3  -3 2107.59  107.29
  -7   3  -3 1963.80  100.59
  -7   3  -3 1975.60   98.99
   7  -3   3 1772.12  112.59
   7  -3   3 1943.21   98.79
   7  -3   3 1765.62  109.09
   7  -3   3 1937.81  109.39
   7  -3   3 1989.40  105.59
   7  -3   3 1948.41  109.29
   7  -3   3 1884.11  102.69
  -8   3  -3 1363.16   67.09
  -8   3  -3 1258.57   69.69
  -8   3  -3 1349.36   77.09
  -8   3  -3 1300.57   66.79
  -8   3  -3 1322.17   68.29
  -8   3  -3 1264.67   72.19
   8  -3   3 1306.97   83.79
   8  -3   3 1295.17   78.79
   8  -3   3 1427.46   81.89
   8  -3   3 1423.06   68.39
   8  -3   3 1250.57   78.39
   8  -3   3 1356.26   75.29
  -9   3  -3  241.88   15.40
  -9   3  -3  240.98   23.90
  -9   3  -3  189.88   17.20
  -9   3  -3  237.58   20.60
  -9   3  -3  218.08   12.90
  -9   3  -3  234.88   13.40
   9  -3   3  249.38   15.10
   9  -3   3  185.98   20.70
   9  -3   3  199.48   23.10
   9  -3   3  202.88   28.30
   9  -3   3  250.67   26.50
   9  -3   3  210.98   26.50
 -10   3  -3  471.15   26.50
 -10   3  -3  496.75   24.70
 -10   3  -3  430.06   28.90
 -10   3  -3  452.75   24.70
 -10   3  -3  458.75   32.50
 -10   3  -3  392.66   34.70
  10  -3   3  458.15   40.10
  10  -3   3  458.75   32.60
  10  -3   3  446.06   36.10
  10  -3   3  450.65   34.80
  10  -3   3  461.15   38.90
   8   2  -3  911.61   61.59
   8   2  -3  749.82   43.10
   8   2  -3  745.83   48.20
  -8  -2   3  859.01   41.80
  -8  -2   3  851.01   42.30
  -8  -2   3  688.83   56.29
  -8  -2   3  803.32   44.80
   7   2  -3  621.04   39.30
   7   2  -3  642.74   49.20
   7   2  -3  594.74   34.20
   7   2  -3  649.83   40.10
  -7  -2   3  653.73   33.10
  -7  -2   3  588.44   36.50
  -7  -2   3  621.64   46.10
  -7  -2   3  616.54   35.90
   6   2  -3 1368.56   72.39
   6   2  -3 1577.34   89.09
   6   2  -3 1342.27   77.19
   6   2  -3 1467.65   78.49
   6   2  -3 1352.26   78.79
  -6  -2   3 1354.56   73.99
  -6  -2   3 1394.56   71.19
  -6  -2   3 1447.26   80.49
  -6  -2   3 1398.16   73.29
   5   2  -3  578.84   35.60
   5   2  -3  508.45   35.60
   5   2  -3  568.04   40.90
   5   2  -3  536.35   30.00
  -5  -2   3  593.34   36.10
  -5  -2   3  571.64   31.40
  -5  -2   3  544.25   31.00
  -5  -2   3  551.24   28.90
   4   2  -3  911.91   56.39
   4   2  -3 1019.20   55.89
   4   2  -3  981.50   55.49
   4   2  -3 1091.69   59.89
   4   2  -3  931.81   51.09
  -4  -2   3  954.20   50.19
  -4  -2   3 1003.60   52.19
  -4  -2   3 1075.39   55.09
  -4  -2   3  996.80   51.69
   3   2  -3 5021.10  256.07
   3   2  -3 4811.02  259.07
   3   2  -3 5022.90  261.37
   3   2  -3 5211.68  268.67
   3   2  -3 5743.13  262.97
  -3  -2   3 5206.58  256.97
  -3  -2   3 5040.60  255.47
  -3  -2   3 5190.18  258.57
   2   2  -3 1840.92   90.79
   2   2  -3 1746.43   91.79
   2   2  -3 1834.52   89.69
   2   2  -3 1701.13   86.29
   2   2  -3 1791.82   88.19
  -2  -2   3 1692.93   86.99
  -2  -2   3 1592.44   87.39
  -2  -2   3 1631.24   85.79
   1   2  -3 2353.06  118.19
   1   2  -3 2377.56  118.59
   1   2  -3 2337.37  117.29
   1   2  -3 2510.95  119.69
  -1  -2   3 2308.87  117.99
  -1  -2   3 2289.97  116.99
  -1  -2   3 2326.17  117.69
  -1  -2   3 2390.16  118.19
   0   2  -3 2279.47  111.99
   0   2  -3 2275.77  114.69
   0   2  -3 2292.87  112.99
   0   2  -3 2352.26  111.99
   0   2  -3 2010.80  113.09
   0   2  -3 2425.26  112.89
   0   2  -3 2190.18  113.19
   0  -2   3 2298.57  112.59
   0  -2   3 2140.29  112.99
   0  -2   3 2228.98  111.89
   0  -2   3 2344.77  113.09
  -1   2  -3 3498.35  162.18
  -1   2  -3 3030.60  158.68
  -1   2  -3 3296.77  159.38
  -1   2  -3 2992.70  159.68
  -1   2  -3 3027.80  158.98
  -1   2  -3 3129.39  160.08
  -1   2  -3 3348.06  159.78
   1  -2   3 2967.50  160.08
   1  -2   3 3383.46  158.78
   1  -2   3 3376.36  161.98
  -2   2  -3 8071.79  386.56
  -2   2  -3 8273.77  385.86
   2  -2   3 7947.01  389.56
   2  -2   3 7202.98  387.16
   2  -2   3 7235.28  385.86
  -3   2  -3 1074.59   52.29
  -3   2  -3 1000.40   51.69
  -3   2  -3  992.80   50.89
  -3   2  -3 1108.99   55.09
  -3   2  -3 1054.79   51.59
  -3   2  -3 1034.70   50.99
  -3   2  -3 1084.89   50.99
   3  -2   3 1024.50   56.69
   3  -2   3  940.81   53.79
   3  -2   3 1040.60   52.69
   3  -2   3  957.60   59.39
   3  -2   3  910.71   56.59
  -4   2  -3 1708.53   82.39
  -4   2  -3 1450.55   76.09
  -4   2  -3 1607.14   78.79
  -4   2  -3 1534.75   77.59
  -4   2  -3 1626.54   76.89
  -4   2  -3 1533.35   76.19
  -4   2  -3 1403.36   76.99
  -4   2  -3 1656.53   76.19
   4  -2   3 1529.15   78.59
   4  -2   3 1548.45   81.09
   4  -2   3 1566.44   87.49
   4  -2   3 1550.54   84.09
   4  -2   3 1346.77   82.09
   4  -2   3 1492.45   76.59
   4  -2   3 1346.97   82.09
  -5   2  -3 2684.63  128.09
  -5   2  -3 2275.47  120.29
  -5   2  -3 2449.45  122.29
  -5   2  -3 2469.45  121.59
  -5   2  -3 2559.14  120.59
  -5   2  -3 2656.83  121.49
   5  -2   3 2410.86  121.19
   5  -2   3 2187.68  128.89
   5  -2   3 2424.06  129.49
   5  -2   3 2413.46  133.09
   5  -2   3 2232.78  125.19
   5  -2   3 2284.77  123.29
   5  -2   3 2371.76  129.09
  -6   2  -3 1412.86   73.89
  -6   2  -3 1282.97   64.29
  -6   2  -3 1325.57   66.79
  -6   2  -3 1214.98   63.99
  -6   2  -3 1320.27   65.09
  -6   2  -3 1291.87   63.99
   6  -2   3 1275.37   74.99
   6  -2   3 1164.88   72.49
   6  -2   3 1306.47   70.49
   6  -2   3 1268.87   64.99
   6  -2   3 1160.48   72.89
  -7   2  -3 1857.41   88.49
  -7   2  -3 1705.93   89.39
  -7   2  -3 1811.62   86.59
  -7   2  -3 1757.72   86.69
  -7   2  -3 1788.12   87.09
  -7   2  -3 1745.43   97.39
   7  -2   3 1654.63   96.99
   7  -2   3 1761.02   93.29
   7  -2   3 1787.12   87.99
   7  -2   3 1611.54   99.39
   7  -2   3 1582.54   97.49
   7  -2   3 1660.13   95.79
  -8   2  -3  378.76   20.90
  -8   2  -3  392.46   20.30
  -8   2  -3  345.87   23.90
  -8   2  -3  396.96   22.40
  -8   2  -3  354.96   20.40
   8  -2   3  428.46   22.50
   8  -2   3  358.26   32.70
   8  -2   3  415.26   32.60
   8  -2   3  387.66   30.40
   8  -2   3  401.86   29.00
   8  -2   3  367.96   32.90
  -9   2  -3  435.86   24.60
  -9   2  -3  415.36   23.00
  -9   2  -3  388.56   26.20
  -9   2  -3  430.76   36.90
  -9   2  -3  405.06   22.60
   9  -2   3  395.16   30.50
   9  -2   3  429.86   35.20
   9  -2   3  474.35   35.20
   9  -2   3  438.06   31.20
   9  -2   3  424.16   36.70
   9   1  -3  636.34   51.69
   9   1  -3  695.73   42.20
   9   1  -3  636.54   41.50
   9   1  -3  606.94   34.10
  -9  -1   3  535.95   36.30
  -9  -1   3  637.14   33.00
  -9  -1   3  545.05   48.00
  -9  -1   3  541.35   34.10
  -9  -1   3  643.24   32.30
   8   1  -3  819.42   51.39
   8   1  -3  881.01   43.40
   8   1  -3  782.82   49.30
   8   1  -3  847.12   51.49
   8   1  -3  720.73   59.09
  -8  -1   3  780.62   45.40
  -8  -1   3  712.83   54.59
  -8  -1   3  810.22   41.50
  -8  -1   3  774.52   43.50
   7   1  -3 1085.39   61.79
   7   1  -3 1004.50   59.29
   7   1  -3  998.00   59.39
   7   1  -3  892.81   57.89
   7   1  -3  932.91   55.89
   7   1  -3 1006.30   52.79
   7   1  -3 1042.80   69.39
  -7  -1   3  990.60   54.69
  -7  -1   3 1047.90   53.29
  -7  -1   3 1027.80   62.69
  -7  -1   3 1025.70   51.49
   6   1  -3 1520.15   93.59
   6   1  -3 1699.13   92.69
   6   1  -3 1530.55   91.09
   6   1  -3 1507.55   88.39
   6   1  -3 1780.72   85.09
   6   1  -3 1747.23   98.69
  -6  -1   3 1758.72   85.39
  -6  -1   3 1730.73   83.79
  -6  -1   3 1709.13   91.39
   5   1  -3  521.15   34.50
   5   1  -3  521.05   32.30
   5   1  -3  523.25   35.20
   5   1  -3  485.85   34.40
   5   1  -3  528.75   28.50
   5   1  -3  570.74   37.50
  -5  -1   3  529.55   28.60
  -5  -1   3  532.75   29.30
  -5  -1   3  507.25   38.90
  -5  -1   3  532.65   27.20
   4   1  -3 3780.92  201.68
   4   1  -3 3827.62  201.98
   4   1  -3 3588.34  201.88
   4   1  -3 4029.10  195.98
   4   1  -3 4337.27  203.28
  -4  -1   3 4080.79  195.38
  -4  -1   3 3849.81  198.38
  -4  -1   3 3962.70  196.98
   3   1  -3 5596.14  278.27
   3   1  -3 5449.75  280.87
   3   1  -3 6020.80  281.17
   3   1  -3 5474.45  280.87
   3   1  -3 5280.87  280.57
   2   1  -3 2398.76  119.49
   2   1  -3 2397.56  120.59
   2   1  -3 2424.06  120.39
   2   1  -3 2450.15  120.59
   2   1  -3 2413.86  120.39
  -2  -1   3 2271.47  118.69
  -2  -1   3 2342.27  118.49
  -2  -1   3 2263.37  117.49
   1   1  -3 3503.75  180.08
   1   1  -3 3526.65  179.88
   1   1  -3 3637.44  180.98
   1   1  -3 3855.71  180.58
   1   1  -3 3697.43  180.18
  -1  -1   3 3488.15  179.28
   0   1  -3 1386.16   63.59
   0   1  -3 1222.78   64.39
   0   1  -3 1266.77   63.79
   0   1  -3 1333.47   64.29
   0   1  -3 1259.27   65.19
   0   1  -3 1245.18   64.09
   0   1  -3 1256.77   63.59
   0  -1   3 1307.57   64.69
   0  -1   3 1294.47   63.49
   0  -1   3 1272.97   64.29
   0  -1   3 1224.78   64.79
   1  -1   3 7948.60  407.86
   1  -1   3 8474.65  408.76
  -2   1  -3 6355.76  301.17
  -2   1  -3 5909.21  301.97
  -2   1  -3 6193.38  304.77
  -2   1  -3 5993.70  301.27
   2  -1   3 6023.10  303.57
   2  -1   3 5621.34  304.07
   2  -1   3 6092.19  301.37
   2  -1   3 6461.55  302.47
  -3   1  -3  306.67   15.60
  -3   1  -3  270.77   15.40
  -3   1  -3  314.87   15.70
  -3   1  -3  304.47   16.40
  -3   1  -3  296.27   17.30
  -3   1  -3  330.57   16.70
  -3   1  -3  282.37   21.20
  -3   1  -3  306.37   16.70
   3  -1   3  300.37   21.60
   3  -1   3  331.27   18.70
   3  -1   3  316.57   20.20
   3  -1   3  285.67   20.10
   3  -1   3  290.97   16.00
   3  -1   3  276.87   18.70
  -4   1  -3 2106.49   99.59
  -4   1  -3 2120.29  105.39
  -4   1  -3 2042.30   99.89
  -4   1  -3 1910.31   98.19
  -4   1  -3 1910.71   99.39
  -4   1  -3 2042.50   98.49
  -4   1  -3 1987.80  100.09
   4  -1   3 1661.63  105.29
  -5   1  -3 1539.15   81.69
  -5   1  -3 1704.03   83.19
  -5   1  -3 1795.72   82.49
  -5   1  -3 1649.44   80.29
   5  -1   3 1573.84   81.09
   5  -1   3 1537.75   85.29
   5  -1   3 1424.26   87.39
  -6   1  -3 1680.33   83.69
  -6   1  -3 1771.22   86.29
  -6   1  -3 1765.42   84.19
  -6   1  -3 1587.14   86.59
  -6   1  -3 1825.62   94.29
  -6   1  -3 1631.34   85.59
  -6   1  -3 1706.03   84.09
   6  -1   3 1561.54   91.89
   6  -1   3 1516.05   90.19
   6  -1   3 1698.83   97.29
  -7   1  -3  838.62   42.60
  -7   1  -3  785.92   44.30
  -7   1  -3  825.42   52.29
  -7   1  -3  790.62   40.80
  -7   1  -3  839.82   42.50
  -7   1  -3  813.82   43.10
  -7   1  -3  779.72   41.20
  -7   1  -3  790.42   40.30
   7  -1   3  777.52   47.40
   7  -1   3  727.73   46.50
   7  -1   3  768.02   50.59
   7  -1   3  735.23   48.30
  -8   1  -3  126.29   12.50
  -8   1  -3  110.09   19.20
  -8   1  -3  102.09    9.20
  -8   1  -3  118.79   10.10
  -8   1  -3  103.49    8.20
  -8   1  -3  122.49   17.70
  -8   1  -3  117.99   10.40
   8  -1   3  117.09   15.10
   8  -1   3  124.99   15.90
   8  -1   3  129.49   19.00
   8  -1   3  115.29   11.00
   8  -1   3  132.19   18.30
   8  -1   3  141.49   25.50
  -9   1  -3  687.13   41.50
  -9   1  -3  719.33   37.20
  -9   1  -3  699.23   39.60
  -9   1  -3  630.94   49.70
  -9   1  -3  711.03   38.10
   9  -1   3  715.73   39.70
   9  -1   3  716.83   44.90
   9  -1   3  726.03   48.00
   9  -1   3  779.12   45.00
   9  -1   3  782.62   53.39
   9  -1   3  747.33   47.90
   9   0  -3 1279.37   77.19
   9   0  -3 1357.16   76.59
   9   0  -3 1214.28   86.29
   9   0  -3 1315.07   77.69
   9   0  -3 1270.97   75.89
   9   0  -3 1238.08   72.49
   9   0  -3 1349.27   68.19
  -9   0   3 1335.97   65.89
  -9   0   3 1342.97   66.49
  -9   0   3 1189.38   80.79
   8   0  -3  336.07   27.30
   8   0  -3  373.56   21.90
   8   0  -3  334.47   30.00
   8   0  -3  373.26   38.40
   8   0  -3  337.97   30.90
   8   0  -3  380.06   30.40
   8   0  -3  331.77   32.10
  -8   0   3  359.16   20.10
  -8   0   3  383.66   25.10
  -8   0   3  353.46   31.70
  -8   0   3  319.97   21.00
   7   0  -3  787.42   50.49
   7   0  -3  807.42   51.49
   7   0  -3  756.82   53.49
   7   0  -3  811.82   42.50
   7   0  -3  828.42   56.19
   7   0  -3  798.52   50.29
   7   0  -3  779.42   51.09
  -7   0   3  847.12   43.80
  -7   0   3  751.42   40.90
  -7   0   3  802.12   49.90
  -7   0   3  734.53   42.10
   6   0  -3 1330.27   78.49
   6   0  -3 1423.16   80.99
   6   0  -3 1463.05   80.89
   6   0  -3 1360.36   79.39
   6   0  -3 1460.35   71.99
  -6   0   3 1429.76   72.99
  -6   0   3 1419.56   71.89
  -6   0   3 1360.16   70.79
  -6   0   3 1406.36   77.59
   5   0  -3 2910.71  149.39
   5   0  -3 3113.29  158.08
   5   0  -3 2758.92  155.68
   5   0  -3 3187.88  156.88
   5   0  -3 3024.20  157.78
  -5   0   3 3213.48  149.69
  -5   0   3 2958.40  150.88
  -5   0   3 2784.12  153.08
  -5   0   3 3015.10  150.68
  -5   0   3 2905.41  148.69
   4   0  -3 6378.96  303.77
   4   0  -3 5516.25  300.67
   4   0  -3 6091.79  299.37
   4   0  -3 5599.94  303.07
   4   0  -3 6172.18  304.57
   4   0  -3 6231.38  303.47
  -4   0   3 6475.35  302.17
  -4   0   3 5638.94  298.67
  -4   0   3 6149.38  300.37
   3   0  -3  756.32   38.10
   3   0  -3  692.33   36.00
   3   0  -3  761.42   39.60
   3   0  -3  674.93   37.90
   3   0  -3  711.83   36.60
   3   0  -3  754.02   38.60
  -3   0   3  656.33   35.70
  -3   0   3  776.52   37.70
  -3   0   3  635.34   36.50
   2   0  -3 4190.98  193.68
   2   0  -3 3560.54  192.98
   2   0  -3 3974.70  193.08
   2   0  -3 4041.00  192.78
   2   0  -3 3862.91  192.28
   2   0  -3 4098.99  194.78
  -2   0   3 3743.83  192.08
  -2   0   3 3559.54  192.68
   1   0   3 5113.89  269.67
   1   0   3 5414.96  270.57
   1   0   3 5897.41  269.47
   1   0   3 5249.87  268.27
  -2   0  -3  906.01   45.50
  -2   0  -3  892.91   44.90
  -2   0  -3  893.61   44.10
  -2   0  -3  919.11   43.90
  -2   0  -3  907.61   44.60
   2   0   3  852.21   46.20
   2   0   3  913.31   48.00
   2   0   3  814.52   47.00
   2   0   3  875.71   46.50
   2   0   3  813.82   44.20
  -3   0  -3 3456.95  170.28
  -3   0  -3 3316.27  164.28
  -3   0  -3 3415.26  165.08
  -3   0  -3 3387.26  163.18
  -3   0  -3 3370.76  163.48
  -3   0  -3 3448.65  165.08
  -3   0  -3 3485.35  163.78
   3   0   3 3054.19  166.68
   3   0   3 3183.98  168.38
   3   0   3 3084.39  163.78
   3   0   3 3022.40  168.28
   3   0   3 3247.97  165.78
  -4   0  -3 4293.37  227.48
  -4   0  -3 4728.93  228.78
  -4   0  -3 4792.22  229.28
  -4   0  -3 4815.92  227.18
  -4   0  -3 4676.83  228.88
  -4   0  -3 4538.05  236.08
  -4   0  -3 4714.43  229.68
  -4   0  -3 4861.01  227.88
   4   0   3 4257.57  234.48
   4   0   3 4126.49  227.98
  -5   0  -3  784.92   38.30
  -5   0  -3  834.42   40.80
  -5   0  -3  800.02   41.00
  -5   0  -3  802.92   40.40
  -5   0  -3  787.12   38.90
  -5   0  -3  783.32   38.60
  -5   0  -3  723.83   39.90
   5   0   3  725.43   42.70
   5   0   3  661.53   39.10
   5   0   3  667.63   43.80
   5   0   3  728.43   46.60
   5   0   3  712.03   43.70
  -6   0  -3  849.52   48.10
  -6   0  -3  916.41   49.40
  -6   0  -3  921.51   46.60
  -6   0  -3  870.81   46.60
  -6   0  -3  945.31   57.29
  -6   0  -3  945.51   48.70
  -6   0  -3  935.01   45.90
  -6   0  -3  911.91   48.40
   6   0   3  925.61   55.79
   6   0   3  883.51   47.50
   6   0   3  943.51   52.29
   6   0   3  917.91   53.09
   6   0   3  935.31   54.89
   6   0   3  815.02   50.59
  -7   0  -3  450.35   22.90
  -7   0  -3  401.66   26.10
  -7   0  -3  449.46   25.90
  -7   0  -3  436.66   25.70
  -7   0  -3  380.16   24.80
  -7   0  -3  416.66   23.60
  -7   0  -3  447.96   23.80
   7   0   3  442.26   32.00
   7   0   3  512.95   36.30
   7   0   3  411.16   24.70
   7   0   3  465.55   29.80
   7   0   3  435.46   28.80
   7   0   3  447.16   31.60
  -8   0  -3  545.55   43.50
  -8   0  -3  590.84   34.20
  -8   0  -3  547.35   31.90
  -8   0  -3  626.94   31.30
  -8   0  -3  605.84   34.30
  -8   0  -3  623.44   35.10
  -8   0  -3  591.44   32.30
   8   0   3  681.93   45.40
   8   0   3  628.94   33.90
   8   0   3  575.34   38.20
   8   0   3  618.84   37.40
   8   0   3  618.34   40.70
  -9   0  -3  576.44   33.50
  -9   0  -3  566.74   31.40
  -9   0  -3  556.44   33.90
  -9   0  -3  553.04   45.70
  -9   0  -3  589.44   30.50
   9   0   3  549.95   32.60
   9   0   3  643.34   45.20
   9   0   3  597.64   39.10
   9   0   3  614.84   41.30
  10  -1  -3  608.54   36.60
  10  -1  -3  731.93   49.90
  10  -1  -3  698.73   46.40
  10  -1  -3  648.84   45.40
  10  -1  -3  605.64   43.70
  10  -1  -3  608.14   56.09
 -10   1   3  568.94   49.50
 -10   1   3  625.44   34.90
 -10   1   3  675.23   34.10
 -10   1   3  645.74   34.40
   9  -1  -3  569.64   47.10
   9  -1  -3  646.54   55.49
   9  -1  -3  525.65   57.29
   9  -1  -3  629.64   34.70
   9  -1  -3  641.44   43.70
   9  -1  -3  598.54   44.00
  -9   1   3  630.84   32.10
  -9   1   3  627.94   32.50
  -9   1   3  648.14   54.59
  -9   1   3  590.54   33.10
  -9   1   3  554.34   36.10
   8  -1  -3  354.16   21.60
   8  -1  -3  366.06   33.60
   8  -1  -3  355.66   30.60
   8  -1  -3  326.07   29.60
   8  -1  -3  361.16   31.10
   8  -1  -3  320.57   34.50
   8  -1  -3  343.07   34.10
  -8   1   3  354.86   22.10
  -8   1   3  343.97   29.00
  -8   1   3  372.96   19.50
  -8   1   3  328.37   20.00
   7  -1  -3 1449.65   87.49
   7  -1  -3 1499.15   85.09
   7  -1  -3 1376.66   73.79
   7  -1  -3 1287.07   81.89
   7  -1  -3 1533.85   84.99
   7  -1  -3 1339.87   85.09
  -7   1   3 1488.15   75.49
  -7   1   3 1536.35   80.79
  -7   1   3 1450.65   73.49
  -7   1   3 1445.36   72.69
   6  -1  -3  970.70   57.59
   6  -1  -3  972.40   49.50
   6  -1  -3  936.31   56.99
   6  -1  -3  941.21   55.39
  -6   1   3  922.11   48.30
  -6   1   3  932.81   49.00
  -6   1   3  940.01   50.39
  -6   1   3  944.81   53.49
  -6   1   3 1013.90   51.89
   5  -1  -3 3117.19  164.58
   5  -1  -3 3262.27  169.18
   5  -1  -3 3030.10  168.28
   5  -1  -3 3292.07  166.08
   5  -1  -3 3258.27  169.68
   5  -1  -3 3443.26  168.98
  -5   1   3 3126.49  165.48
  -5   1   3 3542.55  164.58
  -5   1   3 3381.36  165.28
  -5   1   3 3376.96  167.48
  -5   1   3 3553.04  167.78
  -5   1   3 3183.88  163.88
   4  -1  -3 2657.73  140.49
   4  -1  -3 2952.80  142.99
   4  -1  -3 2938.81  144.59
   4  -1  -3 2819.12  141.19
   4  -1  -3 2611.34  142.29
   4  -1  -3 2874.71  142.39
   4  -1  -3 2750.42  139.99
  -4   1   3 2828.72  140.49
  -4   1   3 2820.62  139.59
  -4   1   3 2743.53  140.89
  -4   1   3 2926.31  141.99
   3  -1  -3  704.93   38.00
   3  -1  -3  740.73   39.50
   3  -1  -3  739.63   38.50
   3  -1  -3  730.23   37.50
   3  -1  -3  807.62   38.80
   3  -1  -3  756.52   37.20
  -3   1   3  769.72   38.50
  -3   1   3  694.43   36.90
  -3   1   3  696.13   37.60
  -1   1   3 4851.41  241.58
   0   1   3 6071.09  302.27
  -1  -1  -3 4133.99  196.48
  -1  -1  -3 4316.97  198.38
  -1  -1  -3 4070.69  200.98
  -1  -1  -3 4180.58  196.88
  -1  -1  -3 4136.19  198.08
  -1  -1  -3 3807.02  196.08
   1   1   3 3560.44  197.38
   1   1   3 3978.80  196.38
   1   1   3 3861.21  197.38
   1   1   3 3587.94  198.18
  -2  -1  -3 1117.39   53.79
  -2  -1  -3 1089.89   52.89
  -2  -1  -3 1161.68   59.49
  -2  -1  -3 1117.39   53.29
  -2  -1  -3 1057.69   54.99
  -2  -1  -3 1121.39   54.49
  -2  -1  -3  955.60   54.09
   2   1   3 1036.20   53.29
   2   1   3 1067.99   54.59
   2   1   3  940.01   54.89
   2   1   3 1019.80   56.49
  -3  -1  -3 5284.87  250.57
  -3  -1  -3 5150.08  248.88
  -3  -1  -3 5077.09  249.28
  -3  -1  -3 5273.97  250.27
  -3  -1  -3 5387.16  249.88
  -3  -1  -3 4922.41  255.97
  -3  -1  -3 4842.62  250.87
   3   1   3 4790.02  248.98
   3   1   3 4605.94  252.07
   3   1   3 4781.12  253.27
  -4  -1  -3 2359.66  116.49
  -4  -1  -3 2280.77  124.59
  -4  -1  -3 2400.96  117.99
  -4  -1  -3 2315.97  115.79
  -4  -1  -3 2359.36  115.29
  -4  -1  -3 2352.56  114.79
  -4  -1  -3 2131.49  118.79
  -4  -1  -3 2204.98  117.09
   4   1   3 2441.46  122.29
   4   1   3 2213.68  122.69
  -5  -1  -3  871.51   44.40
  -5  -1  -3  768.52   51.59
  -5  -1  -3  884.41   43.50
  -5  -1  -3  828.12   44.20
  -5  -1  -3  809.02   45.00
  -5  -1  -3  816.82   42.80
  -5  -1  -3  888.31   45.70
  -5  -1  -3  902.81   42.20
   5   1   3  781.02   43.30
   5   1   3  818.62   46.90
   5   1   3  834.52   49.50
   5   1   3  823.32   49.10
   5   1   3  821.22   49.99
  -6  -1  -3  893.31   49.70
  -6  -1  -3  898.01   50.09
  -6  -1  -3  883.01   48.70
  -6  -1  -3  981.10   46.40
  -6  -1  -3  923.11   47.50
  -6  -1  -3  854.31   58.39
  -6  -1  -3  916.21   48.80
  -6  -1  -3  898.11   47.10
   6   1   3  865.91   47.60
   6   1   3  874.91   54.79
   6   1   3  969.50   51.89
   6   1   3  950.60   54.49
   6   1   3  989.30   54.89
  -7  -1  -3  429.66   22.20
  -7  -1  -3  421.76   23.20
  -7  -1  -3  388.36   26.30
  -7  -1  -3  412.36   23.50
  -7  -1  -3  416.86   25.80
  -7  -1  -3  413.76   25.10
  -7  -1  -3  423.46   25.40
   7   1   3  488.35   35.40
   7   1   3  424.26   24.60
   7   1   3  443.16   30.60
   7   1   3  410.66   27.00
   7   1   3  415.86   29.30
  -8  -1  -3  741.83   56.29
  -8  -1  -3  834.22   42.60
  -8  -1  -3  804.72   45.60
  -8  -1  -3  841.92   45.80
  -8  -1  -3  793.92   43.70
  -8  -1  -3  722.33   43.70
   8   1   3  838.62   49.70
   8   1   3  910.61   51.89
   8   1   3  942.41   56.39
   8   1   3  899.01   47.70
   8   1   3  873.91   45.00
  10  -2  -3  746.93   54.99
  10  -2  -3  761.42   67.39
  10  -2  -3  727.33   59.49
  10  -2  -3  971.60   59.59
  10  -2  -3  888.41   56.79
  10  -2  -3  851.51   61.69
  10  -2  -3  886.41   46.30
 -10   2   3  728.33   55.79
 -10   2   3  880.41   43.90
 -10   2   3  881.01   43.30
 -10   2   3  835.22   43.50
   9  -2  -3  201.08   29.30
   9  -2  -3  223.88   25.90
   9  -2  -3  205.18   56.29
   9  -2  -3  196.08   15.00
   9  -2  -3  182.88   24.20
   9  -2  -3  186.48   26.60
  -9   2   3  190.88   12.00
  -9   2   3  177.48   21.80
  -9   2   3  186.88   12.10
  -9   2   3  191.28   12.30
   8  -2  -3  952.90   60.89
   8  -2  -3  845.02   58.89
   8  -2  -3  842.32   63.89
   8  -2  -3  937.01   48.00
   8  -2  -3  939.41   59.89
   8  -2  -3  774.22   59.09
  -8   2   3  884.81   55.59
  -8   2   3  955.80   46.50
  -8   2   3  895.51   49.20
  -8   2   3  958.10   50.79
  -8   2   3  908.51   46.90
   7  -2  -3 1986.10  117.29
   7  -2  -3 2060.69  113.49
   7  -2  -3 2036.90  113.19
   7  -2  -3 2075.09  106.19
   7  -2  -3 1966.20  115.99
  -7   2   3 2192.78  105.19
  -7   2   3 2162.28  109.39
  -7   2   3 2283.77  122.69
  -7   2   3 2152.58  107.79
  -7   2   3 2066.19  105.49
   6  -2  -3 1195.88   73.19
   6  -2  -3 1373.36   72.59
   6  -2  -3 1273.77   67.39
   6  -2  -3 1321.27   69.29
   6  -2  -3 1363.66   78.59
   6  -2  -3 1309.27   72.49
  -6   2   3 1388.06   72.19
  -6   2   3 1381.06   68.99
  -6   2   3 1308.47   68.39
  -6   2   3 1382.06   66.99
   5  -2  -3 2360.86  118.99
   5  -2  -3 2483.45  122.29
   5  -2  -3 2489.85  124.39
   5  -2  -3 2303.97  122.69
   5  -2  -3 2247.78  119.99
   5  -2  -3 2374.36  121.89
  -5   2   3 2323.17  119.99
  -5   2   3 2462.95  121.79
  -5   2   3 2447.06  118.69
  -5   2   3 2222.58  118.49
  -5   2   3 2234.28  119.49
  -5   2   3 2629.54  123.49
   4  -2  -3  554.84   31.10
   4  -2  -3  531.65   26.70
   4  -2  -3  526.95   27.10
   4  -2  -3  522.35   28.50
   4  -2  -3  490.45   27.60
   4  -2  -3  546.45   28.50
  -4   2   3  538.25   27.50
  -4   2   3  512.55   27.50
  -4   2   3  477.45   29.00
  -4   2   3  520.45   26.40
   3  -2  -3 3380.16  171.08
   3  -2  -3 3291.87  173.68
   3  -2  -3 3675.53  171.88
   3  -2  -3 3385.66  171.08
   3  -2  -3 3323.67  171.18
   3  -2  -3 3357.36  171.88
   3  -2  -3 3532.25  172.28
  -3   2   3 3341.87  170.88
  -3   2   3 3384.86  171.38
  -3   2   3 3804.32  172.28
   1  -2  -3 1231.68   58.09
   1  -2  -3 1180.08   58.39
   1  -2  -3 1190.28   57.69
   1  -2  -3 1120.69   60.49
   1  -2  -3 1100.89   58.09
   1  -2  -3 1048.80   58.79
  -1   2   3 1181.98   58.99
  -1   2   3 1110.29   57.69
  -1   2   3 1235.58   57.69
   0  -2  -3 2690.33  121.09
   0  -2  -3 2283.97  121.89
   0  -2  -3 2398.16  125.39
   0  -2  -3 2619.94  121.49
   0  -2  -3 2617.24  122.29
   0  -2  -3 2387.96  122.09
   0  -2  -3 2194.38  122.99
   0   2   3 2533.95  121.29
   0   2   3 2408.86  122.89
   0   2   3 2482.65  123.09
   0   2   3 2443.46  122.29
   0   2   3 2272.67  121.89
  -1  -2  -3 1402.16   75.99
  -1  -2  -3 1474.35   74.59
  -1  -2  -3 1532.35   75.19
  -1  -2  -3 1515.25   75.89
  -1  -2  -3 1532.05   75.89
  -1  -2  -3 1572.64   77.59
  -1  -2  -3 1454.45   80.49
   1   2   3 1417.46   75.99
   1   2   3 1630.54   78.09
   1   2   3 1496.65   74.89
   1   2   3 1527.05   76.09
  -2  -2  -3 3077.39  151.08
  -2  -2  -3 3067.49  149.29
  -2  -2  -3 3215.88  152.68
  -2  -2  -3 3046.50  157.08
  -2  -2  -3 3206.78  150.68
  -2  -2  -3 2694.73  150.88
  -2  -2  -3 3111.59  149.88
   2   2   3 2949.80  149.79
   2   2   3 3290.77  153.88
   2   2   3 2716.53  152.58
   2   2   3 2769.72  150.98
  -3  -2  -3 3298.17  153.38
  -3  -2  -3 3084.99  152.18
  -3  -2  -3 3098.69  152.28
  -3  -2  -3 3185.48  160.48
  -3  -2  -3 2975.60  150.78
  -3  -2  -3 3117.99  154.78
  -3  -2  -3 3071.39  151.48
  -3  -2  -3 2757.42  152.58
   3   2   3 2927.41  154.98
   3   2   3 2825.82  151.38
   3   2   3 3105.49  154.78
  -4  -2  -3  352.06   28.20
  -4  -2  -3  355.66   21.10
  -4  -2  -3  327.87   20.30
  -4  -2  -3  363.06   19.20
  -4  -2  -3  376.36   20.20
  -4  -2  -3  365.66   22.60
  -4  -2  -3  346.97   20.00
  -4  -2  -3  365.86   18.30
   4   2   3  358.46   19.70
   4   2   3  319.07   23.40
  -5  -2  -3  886.11   48.40
  -5  -2  -3  912.11   49.10
  -5  -2  -3  933.41   44.90
  -5  -2  -3  853.31   56.59
  -5  -2  -3  954.30   46.60
  -5  -2  -3  923.91   47.50
  -5  -2  -3  902.51   45.80
   5   2   3  842.42   51.49
   5   2   3  825.92   48.50
   5   2   3  909.91   53.49
   5   2   3  827.12   50.29
   5   2   3  909.91   46.30
  -6  -2  -3  787.42   44.80
  -6  -2  -3  768.12   44.70
  -6  -2  -3  769.32   42.30
  -6  -2  -3  819.22   44.00
  -6  -2  -3  767.82   53.59
  -6  -2  -3  762.72   41.60
  -6  -2  -3  780.52   43.10
  -6  -2  -3  784.62   40.70
   6   2   3  825.52   48.50
   6   2   3  804.82   42.70
   6   2   3  851.71   45.50
   6   2   3  859.21   51.19
   6   2   3  864.51   47.80
  -7  -2  -3  531.85   31.30
  -7  -2  -3  624.44   30.20
  -7  -2  -3  528.25   30.80
  -7  -2  -3  574.44   34.20
  -7  -2  -3  527.75   33.70
  -7  -2  -3  602.24   33.50
  -7  -2  -3  499.25   42.80
   7   2   3  644.84   39.30
   7   2   3  576.34   31.40
   7   2   3  563.04   35.40
   7   2   3  631.44   43.00
   7   2   3  589.94   33.80
  10  -3  -3  358.56   44.60
  10  -3  -3  491.65   45.00
  10  -3  -3  467.75   38.90
  10  -3  -3  465.05   38.00
  10  -3  -3  415.16   25.80
  10  -3  -3  428.66   46.50
  10  -3  -3  413.46   40.10
 -10   3   3  419.06   23.30
 -10   3   3  398.26   26.90
 -10   3   3  416.66   35.40
 -10   3   3  429.16   23.60
   9  -3  -3  340.87   39.40
   9  -3  -3  391.36   42.20
   9  -3  -3  378.96   22.10
   9  -3  -3  308.07   44.50
   9  -3  -3  335.67   35.00
  -9   3   3  335.77   20.00
  -9   3   3  376.76   22.60
  -9   3   3  339.07   21.60
  -9   3   3  365.36   24.60
  -9   3   3  357.16   29.40
   8  -3  -3 2398.46  128.69
   8  -3  -3 2298.47  132.39
   8  -3  -3 2229.58  132.49
   8  -3  -3 2357.66  129.49
   8  -3  -3 2534.75  120.89
  -8   3   3 2303.87  122.99
  -8   3   3 2557.94  128.39
  -8   3   3 2282.87  119.29
  -8   3   3 2296.77  119.09
  -8   3   3 2402.76  119.19
  -8   3   3 2546.85  127.39
   7  -3  -3 1593.84   78.99
   7  -3  -3 1455.95   86.39
   7  -3  -3 1624.54   81.79
   7  -3  -3 1738.73   90.29
   7  -3  -3 1553.64   84.49
   7  -3  -3 1469.45   84.79
  -7   3   3 1525.15   84.49
  -7   3   3 1535.95   77.89
  -7   3   3 1595.84   83.49
  -7   3   3 1422.06   77.99
  -7   3   3 1491.15   79.99
  -7   3   3 1659.13   80.39
   6  -3  -3 1500.35   81.29
   6  -3  -3 1334.07   81.69
   6  -3  -3 1478.95   74.59
   6  -3  -3 1411.26   78.19
   6  -3  -3 1547.65   78.39
   6  -3  -3 1468.65   75.79
  -6   3   3 1539.85   75.99
  -6   3   3 1528.95   78.89
  -6   3   3 1381.96   73.99
  -6   3   3 1600.94   80.39
  -6   3   3 1444.56   75.49
   5  -3  -3 1543.85   85.89
   5  -3  -3 1481.75   81.29
   5  -3  -3 1711.83   83.69
   5  -3  -3 1574.24   83.49
   5  -3  -3 1659.43   81.09
   5  -3  -3 1549.74   81.99
  -5   3   3 1470.55   80.59
  -5   3   3 1715.03   82.09
  -5   3   3 1710.83   82.09
  -5   3   3 1759.42   84.29
   4  -3  -3 1942.11   89.79
   4  -3  -3 1712.93   87.89
   4  -3  -3 1611.24   91.29
   4  -3  -3 1715.63   88.69
   4  -3  -3 1807.92   88.19
   4  -3  -3 1748.53   89.69
   4  -3  -3 1754.82   88.09
   4  -3  -3 1791.42   88.99
  -4   3   3 1840.92   88.69
  -4   3   3 1691.73   93.59
  -4   3   3 1865.01   89.09
  -4   3   3 1620.14   87.79
  -4   3   3 1850.01   89.79
   3  -3  -3 6804.22  352.66
   3  -3  -3 7367.16  351.06
  -3   3   3 7170.58  351.26
  -3   3   3 6937.31  349.87
   2  -3  -3 1780.72  103.29
   2  -3  -3 2159.18  102.29
   2  -3  -3 1901.81  101.59
   2  -3  -3 2086.79  100.89
   2  -3  -3 2190.58  100.79
   2  -3  -3 2121.79  101.19
  -2   3   3 1838.82  100.49
  -2   3   3 2256.27  101.79
  -2   3   3 1963.40  100.89
  -2   3   3 1978.90  101.89
   1  -3  -3  614.44   36.60
   1  -3  -3  705.03   33.10
   1  -3  -3  694.03   34.20
   1  -3  -3  660.43   35.10
   1  -3  -3  634.14   33.60
  -1   3   3  704.43   34.00
  -1   3   3  605.74   32.80
  -1   3   3  647.24   34.30
   0  -3  -3 2226.38  120.29
   0  -3  -3 2176.88  118.79
   0  -3  -3 2303.87  123.19
   0  -3  -3 2451.95  119.09
   0  -3  -3 2453.45  118.19
   0   3   3 2281.87  119.19
   0   3   3 2425.06  118.39
   0   3   3 2505.15  119.79
   0   3   3 2362.86  117.79
   0   3   3 2280.67  119.79
   0   3   3 2650.43  119.19
  -1  -3  -3 2126.09  102.89
  -1  -3  -3 2210.68  103.89
  -1  -3  -3 2210.58  106.19
  -1  -3  -3 2082.69  104.09
  -1  -3  -3 2159.28  103.89
  -1  -3  -3 1853.31  108.89
   1   3   3 2165.58  104.29
   1   3   3 1966.10  104.79
   1   3   3 1907.41  102.49
   1   3   3 2035.40  104.89
   1   3   3 1975.00  103.89
  -2  -3  -3 3090.09  146.99
  -2  -3  -3 2950.60  145.99
  -2  -3  -3 2981.10  147.39
  -2  -3  -3 2694.03  147.19
  -2  -3  -3 2655.43  153.48
  -2  -3  -3 3142.29  149.59
  -2  -3  -3 3129.99  145.29
   2   3   3 3180.78  149.79
   2   3   3 2641.34  145.69
   2   3   3 2954.10  147.89
   2   3   3 2880.71  148.59
   2   3   3 2861.41  147.49
  -3  -3  -3  468.45   26.20
  -3  -3  -3  457.05   22.60
  -3  -3  -3  420.36   21.60
  -3  -3  -3  381.66   24.10
  -3  -3  -3  423.46   23.50
  -3  -3  -3  447.16   23.10
   3   3   3  385.76   22.20
  -4  -3  -3  278.37   20.40
  -4  -3  -3  290.27   17.80
  -4  -3  -3  303.07   18.60
  -4  -3  -3  285.37   26.20
  -4  -3  -3  314.37   17.20
  -4  -3  -3  306.47   15.30
  -4  -3  -3  278.37   18.10
  -4  -3  -3  293.67   16.40
   4   3   3  271.17   16.40
  -5  -3  -3 1307.77   64.79
  -5  -3  -3 1319.97   78.49
  -5  -3  -3 1283.07   66.79
  -5  -3  -3 1230.48   68.39
  -5  -3  -3 1232.78   69.59
  -5  -3  -3 1361.36   65.89
  -5  -3  -3 1270.37   66.89
  -5  -3  -3 1348.77   68.09
   5   3   3 1298.07   68.19
   5   3   3 1279.47   66.09
   5   3   3 1295.57   69.99
  -6  -3  -3  477.45   25.00
  -6  -3  -3  480.95   28.30
  -6  -3  -3  463.45   39.90
  -6  -3  -3  508.65   30.70
  -6  -3  -3  477.55   27.60
  -6  -3  -3  468.35   26.10
  -6  -3  -3  428.66   31.00
  -6  -3  -3  480.05   27.30
   6   3   3  514.35   31.00
   6   3   3  528.65   26.90
  -7  -3  -3  299.27   16.90
  -7  -3  -3  323.97   19.00
  -7  -3  -3  284.77   22.20
  -7  -3  -3  270.47   30.80
  -7  -3  -3  267.87   19.10
  -7  -3  -3  341.37   21.60
  -7  -3  -3  323.47   20.10
   7   3   3  354.16   27.20
   7   3   3  368.96   19.50
  10  -4  -3  326.07   45.50
  10  -4  -3  318.57   38.20
  10  -4  -3  324.47   20.60
  10  -4  -3  280.17   47.60
  10  -4  -3  337.37   39.00
  10  -4  -3  339.87   37.00
  10  -4  -3  299.77   36.10
 -10   4   3  325.07   18.50
 -10   4   3  332.17   25.20
 -10   4   3  343.97   18.80
 -10   4   3  312.97   28.80
   9  -4  -3 1075.29   66.69
   9  -4  -3 1076.69   67.99
   9  -4  -3 1027.80   70.59
   9  -4  -3 1118.59   57.49
  -9   4   3 1105.29   58.79
  -9   4   3 1057.39   55.59
  -9   4   3 1061.69   65.39
  -9   4   3 1095.49   55.59
  -9   4   3 1185.58   63.19
   8  -4  -3 1311.57   84.39
   8  -4  -3 1573.24   78.29
   8  -4  -3 1495.75   76.29
   8  -4  -3 1515.65   82.99
   8  -4  -3 1410.26   82.69
   8  -4  -3 1377.86   86.59
  -8   4   3 1604.74   82.69
  -8   4   3 1459.85   74.89
  -8   4   3 1460.55   77.59
  -8   4   3 1549.14   77.79
  -8   4   3 1483.85   74.89
  -8   4   3 1581.84   83.69
   7  -4  -3  501.35   27.90
   7  -4  -3  486.85   35.90
   7  -4  -3  520.85   32.50
   7  -4  -3  532.05   34.70
  -7   4   3  474.95   28.80
  -7   4   3  582.64   33.10
  -7   4   3  539.15   27.10
  -7   4   3  512.55   27.00
  -7   4   3  550.54   29.40
   6  -4  -3 2040.60  121.49
   6  -4  -3 2427.56  124.29
   6  -4  -3 2361.46  120.19
   6  -4  -3 2375.16  119.19
   6  -4  -3 2414.66  122.09
  -6   4   3 2441.66  120.29
  -6   4   3 2517.75  122.99
  -6   4   3 2333.07  118.59
  -6   4   3 2396.06  120.09
  -6   4   3 2504.55  125.49
   5  -4  -3 2085.49   99.99
   5  -4  -3 2008.70  101.39
   5  -4  -3 2076.09  102.79
   5  -4  -3 2002.80  100.39
   5  -4  -3 1854.21  104.49
   5  -4  -3 1857.91  102.39
   5  -4  -3 1910.51  100.29
   5  -4  -3 2066.69  100.79
  -5   4   3 2000.00  102.99
  -5   4   3 1999.90  100.69
  -5   4   3 2082.29  101.39
  -5   4   3 2126.49  107.19
  -5   4   3 2031.30   99.99
   4  -4  -3 3254.17  153.08
   4  -4  -3 3006.70  152.68
   4  -4  -3 3223.78  153.88
   4  -4  -3 3053.49  151.88
   4  -4  -3 2790.42  154.88
   4  -4  -3 2730.93  153.28
  -4   4   3 3081.49  153.58
  -4   4   3 3155.28  152.88
  -4   4   3 3166.48  151.58
  -4   4   3 3138.89  153.38
  -4   4   3 3006.20  159.18
   3  -4  -3 3754.72  179.28
   3  -4  -3 3556.14  177.98
   3  -4  -3 3501.05  178.78
   3  -4  -3 3633.04  180.88
   3  -4  -3 3554.74  177.68
  -3   4   3 3591.04  178.28
  -3   4   3 3407.36  177.38
  -3   4   3 3724.43  178.68
  -3   4   3 3548.15  183.58
  -3   4   3 3540.35  178.68
   2  -4  -3 1055.59   52.19
   2  -4  -3 1056.79   54.19
   2  -4  -3 1039.60   52.89
   2  -4  -3 1022.00   52.59
   2  -4  -3 1081.59   55.89
   2  -4  -3 1039.90   53.49
  -2   4   3 1089.39   52.39
  -2   4   3  986.80   58.79
  -2   4   3  987.90   51.89
  -2   4   3 1077.19   53.19
   1  -4  -3 3683.43  180.28
   1  -4  -3 3447.35  178.28
   1  -4  -3 3375.06  181.58
   1  -4  -3 3816.42  177.48
   1  -4  -3 3670.93  178.38
   1  -4  -3 3414.06  178.58
  -1   4   3 3515.65  176.98
  -1   4   3 3678.03  178.38
   0  -4  -3 2364.06  124.59
   0  -4  -3 2408.56  124.59
   0  -4  -3 2325.97  129.49
   0  -4  -3 2502.75  123.39
   0  -4  -3 2286.07  126.59
   0   4   3 2580.94  123.59
   0   4   3 2691.33  124.89
   0   4   3 2572.54  129.79
   0   4   3 2565.04  122.99
  -1  -4  -3 1752.92   80.99
  -1  -4  -3 1602.44   83.89
  -1  -4  -3 1576.94   81.09
  -1  -4  -3 1585.54   80.99
  -1  -4  -3 1588.14   79.69
   1   4   3 1439.76   80.09
   1   4   3 1613.34   81.29
   1   4   3 1556.64   79.09
  -2  -4  -3 1569.84   81.69
  -2  -4  -3 1524.15   81.79
  -2  -4  -3 1719.53   79.29
  -2  -4  -3 1461.15   89.89
  -2  -4  -3 1607.74   84.09
  -2  -4  -3 1570.64   80.19
  -2  -4  -3 1654.03   81.59
   2   4   3 1538.05   83.19
   2   4   3 1671.03   79.79
   2   4   3 1701.03   82.89
   2   4   3 1527.45   81.69
  -3  -4  -3  375.06   22.70
  -3  -4  -3  403.26   22.10
  -3  -4  -3  372.76   24.70
  -3  -4  -3  395.66   20.70
  -3  -4  -3  372.86   22.40
  -3  -4  -3  394.46   19.50
  -3  -4  -3  361.86   30.50
   3   4   3  343.17   23.30
   3   4   3  343.27   22.00
   3   4   3  412.46   20.30
   3   4   3  431.66   24.70
  -4  -4  -3  949.11   51.19
  -4  -4  -3  947.71   51.89
  -4  -4  -3  940.41   51.89
  -4  -4  -3 1044.70   49.90
  -4  -4  -3 1025.80   50.39
  -4  -4  -3  959.20   62.09
  -4  -4  -3  974.50   54.49
  -4  -4  -3 1056.09   48.60
   4   4   3  888.81   53.29
   4   4   3  983.90   49.40
   4   4   3  871.71   52.99
  -5  -4  -3  659.93   35.40
  -5  -4  -3  598.74   36.40
  -5  -4  -3  658.63   37.00
  -5  -4  -3  621.84   47.30
  -5  -4  -3  634.74   33.20
  -5  -4  -3  681.83   40.10
  -5  -4  -3  684.73   36.30
   5   4   3  614.14   40.50
   5   4   3  656.73   38.40
   5   4   3  731.83   34.90
  -6  -4  -3  193.38   14.60
  -6  -4  -3  207.68   25.70
  -6  -4  -3  208.88   14.20
  -6  -4  -3  212.28   16.50
  -6  -4  -3  218.28   13.40
  -6  -4  -3  205.58   11.60
  -6  -4  -3  201.48   17.80
   6   4   3  201.18   20.10
  11  -5  -3  271.27   39.60
  11  -5  -3  321.77   21.10
  10  -5  -3  310.47   38.30
  10  -5  -3  365.36   22.10
  10  -5  -3  356.96   32.50
  10  -5  -3  330.67   37.00
 -10   5   3  378.86   28.70
 -10   5   3  356.26   19.70
 -10   5   3  356.36   19.30
   9  -5  -3 1470.15   94.99
   9  -5  -3 1507.75   80.09
   9  -5  -3 1575.84   99.29
   9  -5  -3 1555.24   78.49
   9  -5  -3 1514.05   86.29
  -9   5   3 1444.26   79.29
  -9   5   3 1455.85   84.89
  -9   5   3 1509.15   76.59
  -9   5   3 1438.16   84.69
  -9   5   3 1669.63   76.99
  -9   5   3 1617.64   84.69
   8  -5  -3  499.05   27.00
   8  -5  -3  448.76   31.40
   8  -5  -3  455.95   34.80
   8  -5  -3  460.55   32.00
   8  -5  -3  491.25   28.50
   8  -5  -3  415.66   36.70
  -8   5   3  454.25   25.40
  -8   5   3  560.84   35.00
  -8   5   3  492.35   25.80
  -8   5   3  510.45   28.70
  -8   5   3  509.05   32.50
  -8   5   3  548.75   27.90
   7  -5  -3  412.06   31.00
   7  -5  -3  400.66   22.40
   7  -5  -3  443.26   29.20
   7  -5  -3  431.96   24.00
   7  -5  -3  413.76   26.90
   7  -5  -3  367.46   26.10
  -7   5   3  404.76   21.50
  -7   5   3  439.66   26.50
  -7   5   3  389.36   21.60
  -7   5   3  451.45   29.80
  -7   5   3  411.76   23.80
   6  -5  -3 1768.02   87.99
   6  -5  -3 1915.91   90.59
   6  -5  -3 1802.42   86.89
   6  -5  -3 1618.94   89.69
   6  -5  -3 1613.74   91.99
   6  -5  -3 1650.03   86.59
  -6   5   3 1918.01   88.29
  -6   5   3 1791.62   90.29
  -6   5   3 1680.23   89.39
  -6   5   3 1664.03   94.29
  -6   5   3 1534.15   86.19
  -6   5   3 1783.62   86.19
   5  -5  -3 1662.73   88.09
   5  -5  -3 1771.62   90.79
   5  -5  -3 1813.92   89.49
   5  -5  -3 1841.42   88.39
   5  -5  -3 1787.52   88.89
  -5   5   3 1709.73   87.79
  -5   5   3 1747.43   89.99
  -5   5   3 1705.83   95.99
  -5   5   3 1781.72   90.79
  -5   5   3 1753.02   87.89
  -5   5   3 1836.12   89.69
   4  -5  -3 3075.89  146.49
   4  -5  -3 2681.33  146.69
   4  -5  -3 2941.11  145.99
   4  -5  -3 3024.60  146.39
   4  -5  -3 2924.71  148.89
   4  -5  -3 2984.50  145.29
   4  -5  -3 2921.51  146.99
  -4   5   3 2720.43  144.59
  -4   5   3 3025.30  153.48
  -4   5   3 2977.80  146.39
  -4   5   3 2796.72  145.99
  -4   5   3 2954.40  146.59
   3  -5  -3  631.64   31.70
   3  -5  -3  632.74   31.70
   3  -5  -3  672.83   34.30
   3  -5  -3  578.34   34.80
   3  -5  -3  620.04   33.10
   3  -5  -3  632.34   32.50
  -3   5   3  662.63   33.10
  -3   5   3  632.34   32.20
  -3   5   3  574.74   38.40
   2  -5  -3  885.41   46.60
   2  -5  -3  876.41   43.80
   2  -5  -3  817.82   45.40
   2  -5  -3  883.41   44.90
   2  -5  -3  857.41   47.90
  -2   5   3  879.01   44.00
  -2   5   3  891.91   45.00
   1  -5  -3 3496.45  185.18
   1  -5  -3 3775.42  185.48
   1  -5  -3 3633.84  187.48
   1  -5  -3 3617.74  186.08
   1  -5  -3 4016.90  184.28
   1  -5  -3 3760.12  189.78
  -1   5   3 3684.23  183.58
  -1   5   3 3482.15  190.68
  -1   5   3 3902.91  185.58
   0  -5  -3 1646.34   81.29
   0  -5  -3 1537.15   83.89
   0  -5  -3 1668.03   79.99
   0  -5  -3 1646.84   87.49
   0  -5  -3 1540.35   81.09
   0  -5  -3 1718.13   79.69
   0   5   3 1436.86   78.79
   0   5   3 1495.65   82.49
   0   5   3 1607.04   79.59
  -1  -5  -3 1044.00   55.99
  -1  -5  -3  996.80   62.49
  -1  -5  -3 1114.89   55.59
  -1  -5  -3 1116.69   59.39
  -1  -5  -3 1182.98   54.59
  -1  -5  -3 1043.00   56.09
   1   5   3  990.10   55.89
   1   5   3 1100.99   53.69
  -2  -5  -3  458.75   36.70
  -2  -5  -3  488.15   28.00
  -2  -5  -3  514.85   28.50
  -2  -5  -3  518.25   31.70
  -2  -5  -3  502.95   26.20
  -2  -5  -3  459.95   27.30
   2   5   3  475.25   25.30
   2   5   3  552.84   29.70
   2   5   3  486.15   29.30
  -3  -5  -3  750.72   41.10
  -3  -5  -3  756.22   44.00
  -3  -5  -3  737.23   40.80
  -3  -5  -3  666.23   49.90
  -3  -5  -3  786.82   40.70
  -3  -5  -3  738.73   38.80
   3   5   3  696.93   42.90
   3   5   3  821.12   38.10
  -4  -5  -3 1338.77   80.79
  -4  -5  -3 1304.07   65.09
  -4  -5  -3 1369.46   67.89
  -4  -5  -3 1179.38   66.89
  -4  -5  -3 1312.07   66.89
  -4  -5  -3 1267.07   70.79
   4   5   3 1169.48   70.09
  -5  -5  -3  235.58   27.40
  -5  -5  -3  212.58   21.00
  -5  -5  -3  259.07   17.30
  -5  -5  -3  243.88   14.90
  -5  -5  -3  249.78   18.40
   5   5   3  268.37   23.10
  10  -6  -3  637.94   34.00
  10  -6  -3  567.14   51.19
  10  -6  -3  571.44   43.20
  10  -6  -3  598.14   44.00
  10  -6  -3  549.05   48.10
 -10   6   3  648.34   31.40
 -10   6   3  557.94   39.30
 -10   6   3  591.74   41.30
   9  -6  -3  595.04   43.80
   9  -6  -3  623.94   35.60
   9  -6  -3  628.34   34.00
   9  -6  -3  613.14   40.40
   9  -6  -3  647.74   46.60
   9  -6  -3  585.34   47.40
  -9   6   3  650.23   36.30
  -9   6   3  637.14   39.90
  -9   6   3  614.14   42.40
  -9   6   3  643.34   32.40
  -9   6   3  610.24   32.00
   8  -6  -3  281.57   22.00
   8  -6  -3  284.97   18.50
   8  -6  -3  273.17   27.60
   8  -6  -3  303.97   17.20
   8  -6  -3  320.17   25.50
   8  -6  -3  289.57   22.20
  -8   6   3  279.97   18.70
  -8   6   3  283.57   15.60
  -8   6   3  292.47   21.20
  -8   6   3  280.87   15.10
  -8   6   3  273.07   24.50
   7  -6  -3 1656.63   95.09
   7  -6  -3 1908.51   89.29
   7  -6  -3 1672.83   92.59
   7  -6  -3 1809.02   90.39
   7  -6  -3 1847.52   98.29
   7  -6  -3 1790.12   93.39
  -7   6   3 1783.22   90.59
  -7   6   3 1711.43   98.69
  -7   6   3 1744.83   87.89
  -7   6   3 1736.73   92.39
   6  -6  -3 1394.26   72.29
   6  -6  -3 1274.27   67.39
   6  -6  -3 1193.88   66.19
   6  -6  -3 1429.16   65.89
   6  -6  -3 1244.28   69.19
   6  -6  -3 1291.87   69.49
   6  -6  -3 1367.06   66.19
  -6   6   3 1281.37   65.49
  -6   6   3 1256.07   67.49
  -6   6   3 1329.27   74.89
  -6   6   3 1356.86   68.39
   5  -6  -3  667.93   36.30
   5  -6  -3  756.82   37.50
   5  -6  -3  665.03   38.90
   5  -6  -3  690.13   40.50
   5  -6  -3  712.53   37.80
   5  -6  -3  721.03   39.50
   5  -6  -3  719.13   36.30
  -5   6   3  680.13   35.70
  -5   6   3  776.12   46.80
  -5   6   3  692.23   37.70
  -5   6   3  773.02   38.00
   4  -6  -3 1018.10   57.39
   4  -6  -3  987.20   55.59
   4  -6  -3 1033.50   55.39
   4  -6  -3 1077.99   53.59
   4  -6  -3 1113.49   55.49
   4  -6  -3 1098.69   54.09
  -4   6   3 1110.89   54.39
  -4   6   3 1041.40   54.89
  -4   6   3 1101.99   63.59
   3  -6  -3  615.84   35.30
   3  -6  -3  624.14   33.50
   3  -6  -3  601.04   32.70
   3  -6  -3  667.13   32.70
   3  -6  -3  639.44   34.40
  -3   6   3  699.83   37.10
   2  -6  -3 2030.10  110.19
   2  -6  -3 2225.58  109.19
   2  -6  -3 2150.08  111.89
   2  -6  -3 2037.60  109.39
   2  -6  -3 2221.58  113.79
   2  -6  -3 2163.88  108.09
  -2   6   3 2262.67  108.79
  -2   6   3 2238.68  109.79
  -2   6   3 2188.28  118.19
   1  -6  -3 1109.89   61.69
   1  -6  -3 1099.99   56.89
   1  -6  -3 1103.29   56.79
   1  -6  -3 1100.99   59.49
   1  -6  -3 1113.89   55.19
   1  -6  -3 1110.49   57.69
  -1   6   3 1152.98   57.19
  -1   6   3  978.90   62.89
   0  -6  -3  374.96   26.80
   0  -6  -3  329.07   20.70
   0  -6  -3  341.87   23.70
   0  -6  -3  363.36   20.90
   0  -6  -3  357.16   18.60
   0   6   3  322.57   24.80
   0   6   3  350.66   21.20
  -1  -6  -3  821.92   51.99
  -1  -6  -3  843.32   42.80
  -1  -6  -3  908.41   44.30
  -1  -6  -3  826.02   43.80
  -1  -6  -3  721.03   42.50
  -1  -6  -3  799.52   46.90
   1   6   3  759.22   44.30
   1   6   3  839.62   40.50
  -2  -6  -3  539.15   31.60
  -2  -6  -3  577.44   29.50
  -2  -6  -3  524.15   40.50
  -2  -6  -3  574.74   30.90
  -2  -6  -3  539.75   34.60
   2   6   3  549.54   27.80
   2   6   3  558.14   32.90
  -3  -6  -3  734.03   45.80
  -3  -6  -3  837.02   42.90
  -3  -6  -3  797.62   42.30
  -3  -6  -3  771.12   53.99
  -3  -6  -3  733.13   39.90
   3   6   3  722.03   44.30
  -4  -6  -3  331.27   29.90
  -4  -6  -3  324.07   21.30
  -4  -6  -3  325.17   33.50
  -4  -6  -3  343.07   19.20
  -4  -6  -3  354.76   22.70
   4   6   3  330.37   26.80
  10  -7  -3  640.54   54.29
  10  -7  -3  722.33   48.40
  10  -7  -3  723.03   48.30
  10  -7  -3  657.13   52.99
  10  -7  -3  698.43   39.30
  10  -7  -3  714.93   41.00
 -10   7   3  736.53   37.10
 -10   7   3  734.73   48.90
 -10   7   3  729.43   40.80
 -10   7   3  783.22   45.00
 -10   7   3  695.23   41.40
   9  -7  -3  350.56   35.10
   9  -7  -3  357.56   30.60
   9  -7  -3  373.36   23.20
   9  -7  -3  379.96   21.80
   9  -7  -3  406.86   28.80
   9  -7  -3  392.36   27.80
  -9   7   3  388.16   29.10
  -9   7   3  333.87   19.90
  -9   7   3  388.96   24.30
  -9   7   3  357.96   23.20
  -9   7   3  408.06   31.00
   8  -7  -3  729.23   50.19
   8  -7  -3  823.32   42.70
   8  -7  -3  829.42   47.00
   8  -7  -3  789.22   46.70
   8  -7  -3  739.13   51.89
   8  -7  -3  836.92   41.20
  -8   7   3  768.22   42.00
  -8   7   3  811.12   50.69
  -8   7   3  789.82   39.60
  -8   7   3  742.43   42.70
  -8   7   3  735.23   43.90
   7  -7  -3 1785.42   93.99
   7  -7  -3 1663.43   97.99
   7  -7  -3 1841.32   89.69
   7  -7  -3 1817.92   91.19
   7  -7  -3 1947.21   94.49
  -7   7   3 1749.92  101.89
  -7   7   3 1666.73   88.59
  -7   7   3 1787.82   92.39
  -7   7   3 1760.22   91.39
   6  -7  -3  631.74   33.00
   6  -7  -3  612.74   33.50
   6  -7  -3  691.13   39.90
   6  -7  -3  645.14   37.20
   6  -7  -3  668.23   37.40
   6  -7  -3  662.63   35.50
   6  -7  -3  612.14   33.90
  -6   7   3  722.83   37.90
  -6   7   3  613.74   35.20
   5  -7  -3  896.31   49.40
   5  -7  -3  855.11   48.90
   5  -7  -3  906.61   48.10
   5  -7  -3  853.21   46.10
   5  -7  -3  975.10   50.69
   5  -7  -3  880.61   46.30
  -5   7   3  969.90   47.60
  -5   7   3  911.81   47.90
  -5   7   3  953.40   57.49
   4  -7  -3  825.52   42.70
   4  -7  -3  807.52   42.10
   4  -7  -3  787.32   43.80
   4  -7  -3  779.02   42.20
   4  -7  -3  793.12   39.70
   4  -7  -3  757.22   40.50
  -4   7   3  801.02   41.70
  -4   7   3  803.22   40.70
  -4   7   3  687.03   48.90
   3  -7  -3 1070.39   57.69
   3  -7  -3 1060.29   57.09
   3  -7  -3 1021.10   54.59
   3  -7  -3 1071.79   53.89
   3  -7  -3 1100.59   53.39
   3  -7  -3 1053.29   55.69
  -3   7   3 1066.89   55.19
  -3   7   3 1101.29   54.19
  -3   7   3  981.50   62.49
   2  -7  -3 1592.44   81.99
   2  -7  -3 1477.55   80.69
   2  -7  -3 1574.74   80.49
   2  -7  -3 1589.34   84.79
   2  -7  -3 1596.24   83.89
   2  -7  -3 1525.45   79.09
  -2   7   3 1657.73   81.29
  -2   7   3 1636.34   89.79
   1  -7  -3  294.57   20.70
   1  -7  -3  274.77   22.70
   1  -7  -3  286.47   17.70
   1  -7  -3  265.57   18.80
   1  -7  -3  282.97   17.50
   1  -7  -3  286.37   15.40
  -1   7   3  255.17   24.30
  -1   7   3  310.97   18.20
   0  -7  -3  455.75   24.20
   0  -7  -3  428.86   26.40
   0  -7  -3  474.35   34.10
   0  -7  -3  466.25   30.40
   0  -7  -3  481.35   26.60
   0   7   3  475.35   27.00
   0   7   3  415.56   31.70
  -1  -7  -3  654.93   45.80
  -1  -7  -3  716.63   37.40
  -1  -7  -3  683.33   34.70
  -1  -7  -3  609.94   36.60
  -1  -7  -3  636.74   40.20
  -2  -7  -3  446.36   37.90
  -2  -7  -3  473.15   27.40
  -2  -7  -3  404.46   26.00
  -2  -7  -3  431.56   24.00
  -2  -7  -3  368.06   28.70
   2   7   3  500.85   29.00
  -3  -7  -3  370.96   21.70
  -3  -7  -3  371.06   27.50
   3   7   3  412.86   28.60
  10  -8  -3  451.05   39.80
  10  -8  -3  480.55   32.90
  10  -8  -3  402.56   38.80
  10  -8  -3  419.76   33.20
 -10   8   3  375.36   24.90
 -10   8   3  418.06   36.40
 -10   8   3  433.66   29.20
 -10   8   3  389.96   22.00
 -10   8   3  437.16   26.90
   9  -8  -3  360.86   26.80
   9  -8  -3  343.67   20.20
   9  -8  -3  343.57   32.10
   9  -8  -3  295.47   32.70
   9  -8  -3  336.97   27.00
   9  -8  -3  359.16   21.90
  -9   8   3  347.27   22.50
  -9   8   3  351.36   23.70
  -9   8   3  341.77   20.70
  -9   8   3  346.07   33.10
   8  -8  -3 1205.98   59.99
   8  -8  -3 1028.00   68.09
   8  -8  -3 1168.58   63.49
   8  -8  -3 1170.58   58.09
   8  -8  -3 1100.69   69.19
   8  -8  -3 1156.98   63.29
  -8   8   3 1073.59   60.49
  -8   8   3 1095.99   70.69
  -8   8   3 1130.39   60.09
   7  -8  -3  717.53   40.30
   7  -8  -3  802.62   45.90
   7  -8  -3  815.72   49.70
   7  -8  -3  834.72   42.60
  -7   8   3  756.42   42.60
  -7   8   3  801.02   52.09
  -7   8   3  765.12   42.50
   6  -8  -3  437.26   26.70
   6  -8  -3  490.05   27.10
   6  -8  -3  441.46   30.10
   6  -8  -3  477.65   28.40
   6  -8  -3  446.86   28.30
  -6   8   3  447.06   26.20
  -6   8   3  471.75   36.30
  -6   8   3  470.75   26.10
   5  -8  -3 1041.80   52.89
   5  -8  -3  904.71   53.39
   5  -8  -3 1041.50   53.79
   5  -8  -3 1033.20   55.09
   5  -8  -3  933.21   52.09
   5  -8  -3  915.91   50.49
  -5   8   3 1041.50   52.29
  -5   8   3 1052.29   51.49
  -5   8   3  922.11   61.89
   4  -8  -3  750.62   43.90
   4  -8  -3  847.02   43.80
   4  -8  -3  712.63   41.70
   4  -8  -3  749.42   44.80
   4  -8  -3  864.61   44.40
  -4   8   3  812.32   41.80
  -4   8   3  877.61   43.00
  -4   8   3  785.72   52.79
   3  -8  -3 1166.38   61.39
   3  -8  -3 1161.58   62.49
   3  -8  -3 1167.58   64.39
   3  -8  -3 1182.68   64.29
   3  -8  -3 1157.88   60.79
  -3   8   3 1322.27   62.39
  -3   8   3 1216.28   61.69
  -3   8   3 1100.29   70.39
   2  -8  -3  654.13   37.50
   2  -8  -3  641.54   34.60
   2  -8  -3  580.64   37.90
   2  -8  -3  580.54   33.50
   2  -8  -3  657.53   38.00
  -2   8   3  649.83   34.60
   1  -8  -3  251.37   22.10
   1  -8  -3  268.97   16.20
   1  -8  -3  266.57   20.50
   1  -8  -3  249.48   18.30
   1  -8  -3  261.17   19.30
  -1   8   3  213.48   21.50
  -1   8   3  237.48   17.40
   0  -8  -3  684.33   46.90
   0  -8  -3  773.42   40.60
   0  -8  -3  697.33   40.00
   0  -8  -3  789.72   42.40
   0  -8  -3  738.03   44.20
   0   8   3  635.24   43.70
   0   8   3  738.63   40.20
  -1  -8  -3  525.05   29.70
  -1  -8  -3  480.45   29.50
  -1  -8  -3  465.05   38.40
  -1  -8  -3  485.45   33.20
   1   8   3  507.95   31.30
   9  -9  -3  528.65   35.50
   9  -9  -3  480.55   33.90
   9  -9  -3  489.05   40.00
   9  -9  -3  491.55   38.60
   9  -9  -3  490.85   29.40
  -9   9   3  521.35   30.40
  -9   9   3  486.45   30.60
  -9   9   3  452.75   41.40
   8  -9  -3  582.54   35.30
   8  -9  -3  519.55   40.00
   8  -9  -3  565.44   36.00
   8  -9  -3  590.34   40.60
  -8   9   3  587.84   43.60
  -8   9   3  561.74   32.60
  -8   9   3  495.75   35.00
   7  -9  -3  155.58   17.30
   7  -9  -3  135.29   14.20
   7  -9  -3  157.48   15.10
  -7   9   3  154.38   11.70
  -7   9   3  136.69   12.90
  -7   9   3  137.89   21.50
   6  -9  -3  593.84   34.50
   6  -9  -3  596.44   35.20
   6  -9  -3  601.24   33.90
  -6   9   3  505.15   30.50
  -6   9   3  565.64   31.40
  -6   9   3  510.45   43.40
   5  -9  -3  922.11   47.90
   5  -9  -3  850.51   49.00
   5  -9  -3  894.21   47.80
   5  -9  -3  795.92   44.20
   5  -9  -3  784.72   46.00
   5  -9  -3  921.31   49.00
  -5   9   3  788.22   58.29
  -5   9   3  890.11   45.40
   4  -9  -3  456.75   29.70
   4  -9  -3  539.45   29.90
   4  -9  -3  472.95   29.10
   4  -9  -3  457.25   29.20
   4  -9  -3  470.45   26.70
  -4   9   3  517.15   27.50
  -4   9   3  454.95   38.10
   3  -9  -3  427.96   26.20
   3  -9  -3  361.16   26.40
   3  -9  -3  442.66   28.10
  -3   9   3  401.36   33.80
  -3   9   3  469.95   25.10
   2  -9  -3  217.78   18.00
   2  -9  -3  191.48   17.70
   2  -9  -3  219.08   14.20
   2  -9  -3  230.78   18.80
   2  -9  -3  226.38   15.70
  -2   9   3  223.28   15.40
   1  -9  -3  588.94   36.60
   1  -9  -3  586.24   34.30
   1  -9  -3  592.74   33.50
   1  -9  -3  583.54   38.10
  -1   9   3  602.64   34.40
   7 -10  -3  221.78   18.60
   7 -10  -3  213.18   15.70
   7 -10  -3  215.58   17.80
   7 -10  -3  192.88   19.70
  -7  10   3  245.08   17.00
  -7  10   3  227.58   29.80
   6 -10  -3  496.35   31.00
   6 -10  -3  530.05   30.80
   6 -10  -3  491.85   31.10
   6 -10  -3  457.95   28.50
  -6  10   3  437.76   40.40
   5 -10  -3  293.67   20.60
   5 -10  -3  280.67   20.60
   5 -10  -3  270.17   19.70
   5 -10  -3  293.47   21.20
  -5  10   3  299.27   19.30
  -5  10   3  317.77   32.20
   4 -10  -3  276.87   19.60
   4 -10  -3  260.67   18.60
   4 -10  -3  287.77   19.80
   4 -10  -3  259.57   16.60
   4 -10  -3  256.47   18.80
  -4  10   3  251.57   27.20
  -4  10   3  278.07   17.50
  -3  10   3  267.37   17.90
  -3  10   3  219.38   25.10
  -4  11  -4  557.24   33.70
  -4  11  -4  545.15   40.00
   4 -11   4  471.85   30.20
  -5  11  -4  481.15   29.90
  -5  11  -4  395.76   34.10
  -6  11  -4  491.45   39.70
  -6  11  -4  550.64   35.30
  -1  10  -4  361.56   27.90
  -1  10  -4  365.86   27.50
   1 -10   4  286.67   28.20
   1 -10   4  391.06   22.80
   1 -10   4  337.07   23.80
  -2  10  -4  178.28   17.40
  -2  10  -4  165.48   18.50
   2 -10   4  151.78   12.10
   2 -10   4  135.99   18.10
   2 -10   4  178.98   14.50
  -3  10  -4  692.13   40.40
  -3  10  -4  714.33   46.70
   3 -10   4  644.94   38.60
   3 -10   4  702.53   38.00
  -4  10  -4  847.52   48.00
  -4  10  -4  788.02   54.09
   4 -10   4  819.52   45.30
   4 -10   4  834.92   57.29
   4 -10   4  921.01   62.29
  -5  10  -4  303.37   30.50
  -5  10  -4  297.57   21.90
   5 -10   4  323.87   19.60
  -6  10  -4  463.65   31.30
  -6  10  -4  496.75   25.10
  -6  10  -4  496.15   39.10
  -6  10  -4  473.15   27.30
   6 -10   4  530.05   41.90
   6 -10   4  566.44   58.49
   6 -10   4  482.75   36.10
   6 -10   4  457.25   28.90
  -7  10  -4  375.76   20.50
  -7  10  -4  393.46   33.90
  -7  10  -4  409.46   28.10
  -7  10  -4  376.16   22.90
   7 -10   4  424.56   38.90
   7 -10   4  413.96   45.30
  -8  10  -4  668.03   38.70
  -8  10  -4  762.92   48.80
  -8  10  -4  637.34   36.30
  -8  10  -4  691.03   42.80
   8 -10   4  815.02   66.49
   8 -10   4  758.72   57.49
   8 -10   4  795.92   58.09
  -1  -9   4  284.37   20.60
   0   9  -4  620.14   39.10
   0  -9   4  621.54   34.90
   0  -9   4  594.84   36.20
  -1   9  -4  534.35   36.80
  -1   9  -4  533.05   34.90
   1  -9   4  597.14   34.20
   1  -9   4  614.74   32.70
  -2   9  -4  453.65   34.00
  -2   9  -4  494.25   31.30
   2  -9   4  538.95   28.90
  -3   9  -4 1109.79   65.69
  -3   9  -4 1134.59   57.19
  -3   9  -4 1057.09   59.39
   3  -9   4 1264.47   62.19
   3  -9   4 1122.79   58.09
   3  -9   4  980.60   55.89
   3  -9   4 1028.90   56.59
  -4   9  -4  433.36   34.40
  -4   9  -4  406.06   27.80
  -4   9  -4  509.75   23.70
   4  -9   4  441.86   25.90
   4  -9   4  499.55   30.50
   4  -9   4  467.45   26.70
  -5   9  -4  644.04   44.60
  -5   9  -4  644.04   32.80
  -5   9  -4  670.83   35.00
  -5   9  -4  622.84   37.60
   5  -9   4  634.94   36.00
   5  -9   4  633.84   41.50
   5  -9   4  629.94   35.80
   5  -9   4  657.03   50.69
   5  -9   4  700.23   46.40
  -6   9  -4  641.84   31.80
  -6   9  -4  648.34   43.50
  -6   9  -4  617.14   34.10
  -6   9  -4  657.93   37.80
   6  -9   4  574.74   43.60
   6  -9   4  648.74   52.09
   6  -9   4  614.94   35.50
   6  -9   4  630.54   46.20
   6  -9   4  586.44   37.00
  -7   9  -4  400.86   24.20
  -7   9  -4  398.66   21.60
  -7   9  -4  429.36   33.90
  -7   9  -4  410.06   27.60
   7  -9   4  398.46   25.90
   7  -9   4  448.86   45.30
   7  -9   4  401.26   41.00
   7  -9   4  427.66   28.90
   7  -9   4  443.56   39.90
  -8   9  -4  722.53   44.30
  -8   9  -4  709.73   38.20
  -8   9  -4  730.43   50.69
  -8   9  -4  742.13   41.30
   8  -9   4  822.22   60.69
   8  -9   4  694.03   48.40
   8  -9   4  726.53   56.29
   8  -9   4  822.62   51.99
   8  -9   4  854.01   67.99
  -9   9  -4  282.47   22.10
  -9   9  -4  274.77   26.10
  -9   9  -4  255.17   15.30
  -9   9  -4  262.87   18.60
   9  -9   4  254.87   23.80
   9  -9   4  321.67   31.00
   9  -9   4  361.16   45.90
  -3  -8   4  574.24   44.00
  -3  -8   4  729.13   39.90
  -2  -8   4  773.12   54.99
  -2  -8   4  963.30   49.00
  -2  -8   4  856.51   49.80
  -1  -8   4  445.16   27.00
  -1  -8   4  461.05   28.50
   0   8  -4  697.53   42.80
   0   8  -4  760.02   43.50
   0  -8   4  769.42   41.00
   0  -8   4  798.42   40.50
   0  -8   4  635.34   42.50
  -1   8  -4  722.93   46.80
  -1   8  -4  787.72   44.80
   1  -8   4  881.01   43.60
  -2   8  -4 2244.38  109.49
  -2   8  -4 1997.70  110.79
  -2   8  -4 2125.69  115.79
   2  -8   4 2240.68  112.79
  -3   8  -4 1469.15   72.09
  -3   8  -4 1235.08   73.69
  -3   8  -4 1403.86   69.99
  -3   8  -4 1417.16   79.89
   3  -8   4 1282.07   70.59
   3  -8   4 1471.15   79.39
   3  -8   4 1451.05   80.19
   3  -8   4 1384.76   73.79
   3  -8   4 1511.25   72.89
  -4   8  -4  348.77   17.00
  -4   8  -4  341.87   21.60
  -4   8  -4  339.87   19.00
  -4   8  -4  304.57   26.90
   4  -8   4  289.77   18.90
   4  -8   4  307.87   19.80
   4  -8   4  323.97   22.40
   4  -8   4  318.87   25.50
   4  -8   4  367.66   31.00
  -5   8  -4 1292.27   65.49
  -5   8  -4 1207.78   63.49
  -5   8  -4 1271.07   73.39
  -5   8  -4 1293.77   67.99
   5  -8   4 1326.87   78.59
   5  -8   4 1248.98   66.59
   5  -8   4 1299.67   72.29
   5  -8   4 1150.18   67.29
   5  -8   4 1375.56   84.19
  -6   8  -4 1083.39   63.59
  -6   8  -4 1047.70   54.49
  -6   8  -4 1147.49   59.39
  -6   8  -4 1029.10   56.59
   6  -8   4 1222.98   68.99
   6  -8   4 1080.29   69.89
   6  -8   4 1015.10   57.99
   6  -8   4 1117.39   74.89
   6  -8   4 1068.59   59.89
  -7   8  -4  856.41   46.00
  -7   8  -4  876.91   48.40
  -7   8  -4  903.61   50.99
  -7   8  -4  989.00   57.29
   7  -8   4  971.30   70.09
   7  -8   4 1035.20   63.49
   7  -8   4  797.92   50.99
   7  -8   4  868.11   55.39
   7  -8   4  992.40   64.69
  -8   8  -4  447.86   30.10
  -8   8  -4  394.36   25.10
  -8   8  -4  453.75   33.00
  -8   8  -4  417.26   26.90
   8  -8   4  533.15   43.90
   8  -8   4  509.35   49.60
   8  -8   4  538.85   42.20
  -9   8  -4  167.88   14.60
  -9   8  -4  177.28   21.60
  -9   8  -4  203.18   19.20
  -9   8  -4  175.78   11.00
   9  -8   4  226.98   18.90
   9  -8   4  174.08   31.10
   9  -8   4  153.88   20.00
   9  -8   4  192.58   29.20
   9  -8   4  168.88   25.70
  -4  -7   4  409.66   22.30
  -4  -7   4  393.06   27.30
  -4  -7   4  401.46   36.20
  -3  -7   4  880.91   45.60
  -3  -7   4  936.61   50.79
  -3  -7   4  793.92   55.79
  -3  -7   4  933.21   49.40
  -2  -7   4  315.87   25.60
  -2  -7   4  274.07   16.10
  -2  -7   4  308.97   19.40
  -2  -7   4  296.07   20.70
   1   7  -4  844.12   49.50
  -1  -7   4  878.01   50.59
  -1  -7   4  896.31   47.30
   0   7  -4 1478.75   77.19
   0   7  -4 1388.56   80.59
   0  -7   4 1519.95   78.09
   0  -7   4 1407.26   75.99
  -1   7  -4 1314.47   64.29
  -1   7  -4 1239.78   68.59
  -1   7  -4 1136.59   65.09
   1  -7   4 1315.77   64.19
   1  -7   4 1164.18   63.49
  -2   7  -4 2130.49  106.89
  -2   7  -4 2139.59  110.49
  -2   7  -4 2000.80  113.89
  -2   7  -4 2093.39  108.39
   2  -7   4 2261.67  109.69
   2  -7   4 1922.51  107.49
   2  -7   4 2280.07  113.59
   2  -7   4 2396.76  111.89
   2  -7   4 2137.59  109.29
  -3   7  -4  795.62   41.80
  -3   7  -4  783.42   38.20
  -3   7  -4  677.73   46.10
  -3   7  -4  804.62   39.90
   3  -7   4  775.32   42.40
   3  -7   4  703.33   40.50
   3  -7   4  685.13   39.10
   3  -7   4  848.52   47.00
  -4   7  -4 1636.34   79.69
  -4   7  -4 1604.14   76.09
  -4   7  -4 1420.66   83.09
  -4   7  -4 1567.84   77.59
   4  -7   4 1420.36   88.99
   4  -7   4 1418.46   77.89
   4  -7   4 1525.25   86.49
   4  -7   4 1507.05   78.69
   4  -7   4 1575.64   77.49
  -5   7  -4 2387.36  114.09
  -5   7  -4 2336.77  118.09
  -5   7  -4 2250.67  122.19
   5  -7   4 2256.07  118.09
   5  -7   4 2077.89  116.89
   5  -7   4 2252.77  131.29
   5  -7   4 2417.96  122.79
   5  -7   4 2384.26  128.19
  -6   7  -4  905.91   45.10
  -6   7  -4  924.71   49.70
  -6   7  -4  922.41   47.30
  -6   7  -4  878.21   54.09
   6  -7   4  885.21   50.99
   6  -7   4  843.52   51.79
   6  -7   4  879.41   49.30
   6  -7   4  925.91   64.49
   6  -7   4  834.72   46.10
   6  -7   4  863.01   57.89
   6  -7   4  988.30   60.89
  -7   7  -4 1034.20   63.39
  -7   7  -4 1044.00   59.49
  -7   7  -4 1134.59   57.29
  -7   7  -4 1119.89   54.59
   7  -7   4 1121.09   70.89
   7  -7   4 1063.99   62.19
   7  -7   4 1033.80   62.19
   7  -7   4 1216.68   71.49
   7  -7   4 1005.30   58.09
   7  -7   4 1086.79   77.09
  -8   7  -4  507.55   29.60
  -8   7  -4  501.05   34.60
  -8   7  -4  544.85   38.60
  -8   7  -4  483.25   26.60
   8  -7   4  493.65   48.60
   8  -7   4  539.55   43.80
   8  -7   4  511.35   42.60
   8  -7   4  494.05   36.70
   8  -7   4  547.05   34.50
  -9   7  -4  652.83   41.50
  -9   7  -4  594.64   39.10
  -9   7  -4  622.14   36.30
  -9   7  -4  627.44   33.00
   9  -7   4  628.14   45.10
   9  -7   4  698.73   52.59
   9  -7   4  622.44   55.89
   9  -7   4  616.44   42.90
   9  -7   4  698.63   50.49
 -10   7  -4  665.33   35.70
 -10   7  -4  628.24   39.50
 -10   7  -4  731.53   43.40
 -10   7  -4  751.02   44.10
  10  -7   4  632.74   52.29
  10  -7   4  721.73   45.70
  10  -7   4  699.83   59.79
  10  -7   4  670.83   49.10
   5   6  -4  295.77   21.30
  -5  -6   4  325.87   32.90
  -5  -6   4  384.76   20.00
  -5  -6   4  368.66   24.60
  -4  -6   4  844.02   56.99
  -4  -6   4  874.61   45.80
  -4  -6   4  875.21   49.60
  -4  -6   4  951.50   49.90
  -3  -6   4  598.74   33.60
  -3  -6   4  588.94   34.30
  -3  -6   4  540.65   37.80
  -3  -6   4  604.64   32.90
  -2  -6   4  252.67   15.00
  -2  -6   4  286.37   17.90
  -2  -6   4  312.67   21.50
   1   6  -4 1994.70  103.79
  -1  -6   4 1997.20  103.09
  -1  -6   4 1922.71   99.09
  -1  -6   4 2044.10  101.69
   0   6  -4 1446.66   75.19
   0   6  -4 1534.75   74.59
   0  -6   4 1405.36   73.79
   0  -6   4 1432.16   74.09
   0  -6   4 1378.36   71.59
  -1   6  -4 1449.76   79.29
  -1   6  -4 1571.14   74.99
  -1   6  -4 1468.05   76.19
  -1   6  -4 1496.95   73.09
   1  -6   4 1406.96   72.79
   1  -6   4 1583.94   75.79
   1  -6   4 1451.25   74.09
   1  -6   4 1333.77   73.19
   1  -6   4 1435.46   75.29
  -2   6  -4 1234.18   63.09
  -2   6  -4 1295.57   64.59
  -2   6  -4 1236.68   69.19
   2  -6   4 1417.86   68.79
   2  -6   4 1247.28   65.59
   2  -6   4 1201.08   63.89
   2  -6   4 1232.38   63.69
   2  -6   4 1294.57   65.39
   2  -6   4 1245.28   62.89
  -3   6  -4  872.31   43.80
  -3   6  -4  869.81   45.20
  -3   6  -4  865.31   47.20
   3  -6   4  900.61   45.50
   3  -6   4  933.71   52.49
   3  -6   4  922.31   43.70
   3  -6   4  770.52   44.80
   3  -6   4  818.82   46.10
   3  -6   4  908.71   55.19
   3  -6   4  904.01   49.00
  -4   6  -4 3420.36  164.48
  -4   6  -4 3384.56  170.48
  -4   6  -4 3423.96  162.78
  -4   6  -4 3129.89  165.78
   4  -6   4 3108.99  165.58
   4  -6   4 3193.58  165.58
   4  -6   4 3243.88  162.88
   4  -6   4 3241.28  176.68
   4  -6   4 3280.77  169.78
   4  -6   4 3379.86  173.78
  -5   6  -4 1248.98   70.59
  -5   6  -4 1239.98   66.79
  -5   6  -4 1382.96   65.19
  -5   6  -4 1287.47   63.09
   5  -6   4 1325.77   80.29
   5  -6   4 1173.08   67.59
   5  -6   4 1170.98   65.39
   5  -6   4 1258.87   74.69
   5  -6   4 1191.58   68.19
   5  -6   4 1317.77   75.99
   5  -6   4 1291.87   63.59
  -6   6  -4  728.13   35.80
  -6   6  -4  662.33   39.60
  -6   6  -4  720.63   37.90
  -6   6  -4  676.33   43.50
   6  -6   4  747.63   49.20
   6  -6   4  714.93   54.29
   6  -6   4  714.83   49.70
   6  -6   4  694.43   42.20
  -7   6  -4 1200.88   61.99
  -7   6  -4 1047.80   53.79
  -7   6  -4 1051.09   56.59
  -7   6  -4 1120.59   58.89
   7  -6   4 1118.09   54.79
   7  -6   4 1101.79   64.09
   7  -6   4  947.61   56.79
   7  -6   4 1018.60   73.19
   7  -6   4  953.70   60.49
   7  -6   4 1075.49   67.99
   7  -6   4 1119.59   78.59
  -8   6  -4  702.53   40.30
  -8   6  -4  580.04   35.10
  -8   6  -4  648.84   38.20
  -8   6  -4  607.44   32.30
   8  -6   4  652.73   46.60
   8  -6   4  638.84   53.89
   8  -6   4  619.44   40.10
   8  -6   4  601.04   46.60
   8  -6   4  601.04   33.30
  -9   6  -4 1078.79   54.49
  -9   6  -4 1041.10   60.99
  -9   6  -4 1065.89   61.09
  -9   6  -4 1053.79   53.59
  -9   6  -4 1001.20   57.69
   9  -6   4 1097.69   78.39
   9  -6   4 1003.10   67.49
   9  -6   4 1123.69   70.09
   9  -6   4 1196.58   65.59
   9  -6   4 1125.99   72.19
 -10   6  -4  391.86   21.20
 -10   6  -4  378.96   27.90
 -10   6  -4  344.87   24.90
  10  -6   4  395.36   36.90
  10  -6   4  408.86   30.30
  10  -6   4  473.55   49.99
  10  -6   4  424.26   37.50
  10  -6   4  392.36   42.40
  -6  -5   4  663.73   31.90
  -6  -5   4  543.45   34.80
  -6  -5   4  533.35   45.30
  -5  -5   4  586.54   45.20
  -5  -5   4  669.23   39.10
  -5  -5   4  706.73   34.80
  -5  -5   4  649.74   38.50
  -4  -5   4 1521.55   74.39
  -4  -5   4 1264.27   78.89
  -4  -5   4 1376.26   70.29
  -4  -5   4 1393.66   73.59
  -3  -5   4  411.76   22.10
  -3  -5   4  427.96   28.80
  -3  -5   4  409.66   25.00
  -3  -5   4  432.26   25.10
  -2  -5   4 1518.15   78.19
  -2  -5   4 1552.14   80.49
  -2  -5   4 1622.04   82.89
   1   5  -4 3423.26  171.38
   1   5  -4 3558.74  171.08
  -1  -5   4 3237.58  167.68
  -1  -5   4 3374.86  169.88
  -1  -5   4 3313.77  170.28
   0   5  -4 1354.56   74.39
   0   5  -4 1458.35   72.69
   0   5  -4 1462.65   72.39
   0  -5   4 1400.46   71.89
   0  -5   4 1366.66   71.19
   0  -5   4 1369.86   69.69
  -1   5  -4 2257.87  104.89
  -1   5  -4 2170.18  106.39
  -1   5  -4 2092.59  107.29
   1  -5   4 2039.00  106.69
   1  -5   4 1996.50  105.99
  -2   5  -4  873.51   42.90
  -2   5  -4  853.71   45.20
  -2   5  -4  791.92   48.40
   2  -5   4  866.71   42.70
   2  -5   4  909.51   49.99
   2  -5   4  846.62   46.60
   2  -5   4  838.22   44.30
   2  -5   4  828.92   44.70
   2  -5   4  899.31   48.10
  -3   5  -4 2468.85  128.59
  -3   5  -4 2422.26  125.39
  -3   5  -4 2622.34  124.29
  -3   5  -4 2333.27  122.79
   3  -5   4 2459.55  128.79
   3  -5   4 2401.36  125.09
   3  -5   4 2573.04  130.49
   3  -5   4 2570.34  133.79
   3  -5   4 2228.38  124.59
   3  -5   4 2673.43  122.99
  -4   5  -4 3295.37  166.28
  -4   5  -4 3160.18  168.98
  -4   5  -4 3642.64  167.98
   4  -5   4 3254.67  169.98
   4  -5   4 3461.85  179.98
   4  -5   4 3519.15  176.28
   4  -5   4 3358.86  166.58
   4  -5   4 2908.11  169.18
   4  -5   4 3588.74  175.18
  -5   5  -4  416.06   21.30
  -5   5  -4  437.76   23.30
  -5   5  -4  411.06   27.20
  -5   5  -4  417.46   24.70
   5  -5   4  418.36   26.40
   5  -5   4  386.56   33.20
   5  -5   4  449.76   31.30
   5  -5   4  402.56   26.70
   5  -5   4  414.06   23.10
   5  -5   4  390.16   30.70
  -6   5  -4  890.41   43.60
  -6   5  -4  876.11   48.00
  -6   5  -4  949.60   50.39
  -6   5  -4  831.52   44.00
  -6   5  -4  875.11   46.30
   6  -5   4  851.81   52.49
   6  -5   4  831.72   49.90
   6  -5   4  834.32   46.70
   6  -5   4  868.71   56.99
   6  -5   4  877.31   63.19
   6  -5   4  873.01   44.70
   6  -5   4  902.91   55.39
  -7   5  -4  958.30   50.79
  -7   5  -4  886.71   46.60
  -7   5  -4  832.32   50.09
  -7   5  -4  851.81   43.80
  -7   5  -4  873.71   43.40
  -7   5  -4  840.82   48.30
   7  -5   4  900.11   56.79
   7  -5   4  847.52   61.49
   7  -5   4  816.72   45.00
   7  -5   4  902.41   51.79
   7  -5   4  863.21   57.79
   7  -5   4  786.72   53.19
  -8   5  -4  986.40   48.10
  -8   5  -4  886.61   48.30
  -8   5  -4  919.61   51.39
  -8   5  -4  963.50   54.39
  -8   5  -4 1014.90   54.59
   8  -5   4  969.40   62.99
   8  -5   4  983.80   68.09
   8  -5   4  915.01   61.49
   8  -5   4  978.50   61.29
   8  -5   4  927.01   49.50
   8  -5   4  937.01   56.49
  -9   5  -4  779.82   45.40
  -9   5  -4  861.91   48.10
  -9   5  -4  798.02   41.70
  -9   5  -4  781.12   42.20
  -9   5  -4  784.42   48.70
   9  -5   4  891.31   63.19
   9  -5   4  825.22   56.39
   9  -5   4  900.21   57.79
   9  -5   4  820.42   50.49
   9  -5   4  802.62   56.29
 -10   5  -4  100.29   16.90
 -10   5  -4  123.29    8.10
 -10   5  -4  116.29   12.90
 -10   5  -4  125.79    8.60
  10  -5   4  137.49   22.30
  10  -5   4   93.79   15.00
  10  -5   4  140.49   12.00
  10  -5   4  124.09   25.40
  10  -5   4  122.29   23.10
   7   4  -4  947.51   47.10
  -7  -4   4  827.92   61.09
  -7  -4   4  914.11   51.09
   6   4  -4  551.84   30.10
  -6  -4   4  577.24   34.00
  -6  -4   4  494.75   32.70
  -6  -4   4  609.34   29.90
  -6  -4   4  535.55   42.90
   5   4  -4  557.24   31.40
  -5  -4   4  572.34   40.30
  -5  -4   4  618.34   31.20
  -5  -4   4  621.14   34.40
  -5  -4   4  574.54   33.70
   4   4  -4 1029.00   53.79
   4   4  -4 1158.98   65.09
  -4  -4   4 1059.79   55.99
  -4  -4   4  946.41   59.79
  -4  -4   4 1070.69   55.89
  -4  -4   4 1022.70   53.29
   3   4  -4 1550.54   76.59
  -3  -4   4 1552.94   76.09
  -3  -4   4 1465.95   80.69
  -3  -4   4 1501.25   78.19
   2   4  -4 5394.06  271.67
   2   4  -4 5969.50  279.47
   2   4  -4 5704.53  275.87
  -2  -4   4 5333.77  271.17
  -2  -4   4 5196.68  273.97
  -2  -4   4 5244.98  273.17
   1   4  -4 1465.55   77.29
   1   4  -4 1529.45   76.39
   1   4  -4 1524.45   79.09
  -1  -4   4 1391.66   74.09
  -1  -4   4 1537.35   76.29
  -1  -4   4 1492.35   75.89
   0   4  -4 1484.75   71.09
   0   4  -4 1433.36   69.39
   0   4  -4 1293.17   73.09
   0   4  -4 1299.27   71.29
   0  -4   4 1302.17   69.19
   0  -4   4 1451.65   69.69
   0  -4   4 1388.56   71.19
   0  -4   4 1485.05   70.09
  -1   4  -4 5162.88  263.37
  -1   4  -4 5230.68  261.37
  -1   4  -4 4933.61  265.67
  -1   4  -4 5994.30  262.87
   1  -4   4 5332.27  261.27
   1  -4   4 5297.97  262.77
   1  -4   4 4993.50  263.37
  -2   4  -4 4033.50  212.58
  -2   4  -4 3640.74  209.38
  -2   4  -4 4337.77  209.08
   2  -4   4 4337.77  210.98
   2  -4   4 3984.70  207.68
   2  -4   4 4279.57  209.88
   2  -4   4 4539.05  213.28
   2  -4   4 4396.16  215.38
  -3   4  -4 4382.06  205.68
  -3   4  -4 3994.20  208.08
  -3   4  -4 4047.70  211.18
  -3   4  -4 4028.30  207.18
  -3   4  -4 3904.71  205.98
   3  -4   4 4402.76  206.28
   3  -4   4 4397.26  211.88
   3  -4   4 4264.27  209.28
   3  -4   4 3961.20  214.28
   3  -4   4 4180.58  212.28
  -4   4  -4  848.82   40.10
  -4   4  -4  808.42   42.90
  -4   4  -4  755.12   40.30
  -4   4  -4  809.92   45.80
  -4   4  -4  837.72   43.10
  -4   4  -4  851.31   42.00
   4  -4   4  754.72   51.39
   4  -4   4  750.12   48.40
   4  -4   4  773.52   47.50
   4  -4   4  855.81   41.00
   4  -4   4  759.82   44.10
  -5   4  -4 1038.10   51.29
  -5   4  -4  967.50   49.10
  -5   4  -4  991.60   52.39
  -5   4  -4 1074.49   50.09
   5  -4   4  994.50   57.89
   5  -4   4  877.71   53.99
   5  -4   4  920.91   50.89
  -6   4  -4 2869.01  143.49
  -6   4  -4 3055.99  147.29
  -6   4  -4 2960.30  139.59
  -6   4  -4 2892.41  141.89
  -6   4  -4 3046.10  145.89
   6  -4   4 2451.95  144.19
   6  -4   4 2881.91  149.79
   6  -4   4 2643.84  141.79
   6  -4   4 2807.82  140.29
   6  -4   4 2640.34  150.08
   6  -4   4 2544.05  153.88
  -7   4  -4  841.72   44.20
  -7   4  -4  878.71   42.80
  -7   4  -4  845.42   47.40
  -7   4  -4  835.22   45.50
  -7   4  -4  834.72   47.20
  -7   4  -4  869.41   50.69
  -7   4  -4  815.52   42.70
   7  -4   4  879.31   55.69
   7  -4   4  859.01   55.89
   7  -4   4  742.43   53.59
   7  -4   4  881.11   51.49
   7  -4   4  794.22   43.70
   7  -4   4  868.41   60.59
  -8   4  -4  704.63   42.90
  -8   4  -4  667.03   33.60
  -8   4  -4  610.34   36.20
  -8   4  -4  592.74   34.90
  -8   4  -4  735.63   39.20
  -8   4  -4  628.94   39.00
  -8   4  -4  668.43   33.50
   8  -4   4  666.03   45.10
   8  -4   4  691.03   45.90
   8  -4   4  649.14   41.10
   8  -4   4  588.54   44.40
   8  -4   4  605.74   49.00
  -9   4  -4  305.77   17.10
  -9   4  -4  294.37   20.50
  -9   4  -4  341.27   19.20
  -9   4  -4  311.37   17.20
  -9   4  -4  310.47   26.70
  -9   4  -4  294.87   23.60
   9  -4   4  344.87   20.30
   9  -4   4  316.07   31.00
   9  -4   4  319.37   25.10
   9  -4   4  331.97   34.60
   9  -4   4  272.97   28.20
   9  -4   4  295.17   28.20
 -10   4  -4  280.57   24.50
 -10   4  -4  282.77   20.50
 -10   4  -4  312.97   18.60
 -10   4  -4  263.97   16.40
 -10   4  -4  297.47   16.60
  10  -4   4  297.77   30.40
  10  -4   4  315.67   31.40
  10  -4   4  323.97   25.10
  10  -4   4  288.77   19.60
  10  -4   4  274.17   28.90
  10  -4   4  299.67   32.20
   8   3  -4  368.66   27.90
   8   3  -4  440.96   39.40
   8   3  -4  459.65   24.50
  -8  -3   4  406.56   39.90
  -8  -3   4  418.26   23.70
  -8  -3   4  383.46   25.90
   7   3  -4  773.52   55.49
   7   3  -4  777.02   41.20
   7   3  -4  759.72   45.60
  -7  -3   4  697.43   53.59
  -7  -3   4  676.53   42.30
  -7  -3   4  821.52   40.40
  -7  -3   4  825.72   50.09
   6   3  -4  339.77   21.30
   6   3  -4  352.66   23.90
   6   3  -4  398.36   35.30
   6   3  -4  366.16   26.30
  -6  -3   4  366.16   20.40
  -6  -3   4  389.96   26.30
  -6  -3   4  343.87   23.30
  -6  -3   4  400.36   31.10
   5   3  -4 1505.75   82.79
   5   3  -4 1266.17   72.19
   5   3  -4 1290.77   67.89
   5   3  -4 1273.97   69.79
  -5  -3   4 1229.18   69.09
  -5  -3   4 1369.06   67.19
  -5  -3   4 1351.86   70.09
  -5  -3   4 1338.67   74.89
   4   3  -4  865.71   48.20
   4   3  -4  743.23   43.10
   4   3  -4  796.62   42.00
   4   3  -4  907.41   52.69
   4   3  -4  825.42   45.80
  -4  -3   4  766.02   41.00
  -4  -3   4  822.52   43.40
  -4  -3   4  767.62   46.60
   3   3  -4 2403.46  121.09
   3   3  -4 2508.15  124.19
   3   3  -4 2272.97  119.19
   3   3  -4 2377.86  116.89
   3   3  -4 2315.17  116.59
  -3  -3   4 2129.99  119.09
  -3  -3   4 2389.76  117.99
  -3  -3   4 2225.08  115.79
   2   3  -4 3890.91  213.58
   2   3  -4 4467.85  216.38
   2   3  -4 4290.47  214.38
   2   3  -4 4486.65  212.48
   2   3  -4 4234.78  210.98
   2   3  -4 4506.15  213.78
  -2  -3   4 3988.80  212.58
  -2  -3   4 4143.59  212.18
  -2  -3   4 4202.08  210.48
   1   3  -4 1089.59   52.59
   1   3  -4 1075.49   54.09
   1   3  -4  948.81   52.59
  -1  -3   4  948.31   50.89
  -1  -3   4  987.80   50.49
  -1  -3   4 1047.10   52.19
  -1  -3   4 1006.00   51.89
   0   3  -4 3820.92  202.48
   0   3  -4 4023.80  200.98
   0   3  -4 4234.08  200.98
   0   3  -4 4040.60  203.08
   0   3  -4 4112.89  202.28
   0  -3   4 4335.97  200.88
   0  -3   4 3851.21  202.38
   0  -3   4 4057.29  201.98
   0  -3   4 4024.40  201.48
  -1   3  -4 4014.70  189.88
  -1   3  -4 3900.81  191.58
  -1   3  -4 3631.14  191.18
  -1   3  -4 3931.51  194.08
  -1   3  -4 3958.30  190.98
  -1   3  -4 3767.52  189.78
   1  -3   4 3791.82  191.68
   1  -3   4 3876.41  191.88
   1  -3   4 3600.54  189.78
   1  -3   4 3847.61  192.78
  -2   3  -4 4630.04  239.18
  -2   3  -4 5049.19  239.28
  -2   3  -4 4420.76  243.08
  -2   3  -4 4879.01  239.38
  -2   3  -4 4565.34  240.78
  -2   3  -4 4793.02  240.38
   2  -3   4 4870.11  239.58
   2  -3   4 4864.71  241.68
   2  -3   4 5187.98  243.68
   2  -3   4 5015.70  245.28
   2  -3   4 4873.11  239.38
  -3   3  -4 4622.34  222.18
  -3   3  -4 4483.15  220.38
  -3   3  -4 4113.89  223.08
  -3   3  -4 4493.65  219.08
  -3   3  -4 4620.84  219.38
  -3   3  -4 4807.22  220.48
  -3   3  -4 4538.45  219.08
  -3   3  -4 4438.76  220.98
   3  -3   4 4041.30  220.78
   3  -3   4 4086.89  226.68
   3  -3   4 4693.13  224.68
   3  -3   4 4384.76  219.48
   3  -3   4 4150.98  224.68
  -4   3  -4  770.62   40.80
  -4   3  -4  847.52   44.40
  -4   3  -4  792.52   41.20
  -4   3  -4  805.92   39.80
  -4   3  -4  797.22   39.60
  -4   3  -4  808.42   44.10
  -4   3  -4  729.33   39.50
  -4   3  -4  846.02   42.30
  -4   3  -4  824.02   40.70
   4  -3   4  723.93   46.20
   4  -3   4  760.62   42.70
   4  -3   4  737.03   40.20
  -5   3  -4 2947.21  142.39
  -5   3  -4 2948.10  143.19
  -5   3  -4 3063.29  141.99
  -5   3  -4 2963.30  147.39
  -5   3  -4 2910.61  144.19
  -5   3  -4 3147.29  145.79
   5  -3   4 2637.64  149.19
   5  -3   4 2643.24  148.19
   5  -3   4 2667.93  157.08
   5  -3   4 2497.55  155.18
   5  -3   4 2701.73  145.59
  -6   3  -4 2132.29  113.99
  -6   3  -4 2536.45  118.59
  -6   3  -4 2533.95  114.99
  -6   3  -4 2073.39  113.79
  -6   3  -4 2493.75  113.89
  -6   3  -4 2546.05  122.89
  -6   3  -4 2321.37  118.09
  -6   3  -4 2133.79  115.99
  -6   3  -4 2282.07  115.29
   6  -3   4 2064.19  122.99
   6  -3   4 2251.37  127.49
   6  -3   4 2277.27  123.59
   6  -3   4 2209.48  119.49
   6  -3   4 2135.79  122.39
  -7   3  -4  813.32   43.80
  -7   3  -4  842.02   43.40
  -7   3  -4  822.92   46.40
  -7   3  -4  858.11   44.80
  -7   3  -4  858.81   43.00
  -7   3  -4  850.71   43.20
  -7   3  -4  877.51   47.90
  -7   3  -4  837.52   51.39
   7  -3   4  903.81   54.49
   7  -3   4  831.82   52.89
   7  -3   4  850.11   49.30
   7  -3   4  892.71   55.49
   7  -3   4  818.92   56.59
  -8   3  -4  751.32   45.30
  -8   3  -4  793.92   40.50
  -8   3  -4  775.22   50.19
  -8   3  -4  758.72   40.70
  -8   3  -4  759.32   44.10
  -8   3  -4  815.82   42.40
   8  -3   4  732.43   51.59
   8  -3   4  845.02   42.60
   8  -3   4  796.02   50.89
   8  -3   4  775.82   50.79
   8  -3   4  906.61   48.80
   8  -3   4  783.22   55.59
  -9   3  -4  260.87   15.10
  -9   3  -4  258.07   14.70
  -9   3  -4  266.37   25.30
  -9   3  -4  227.68   17.90
  -9   3  -4  280.67   17.20
  -9   3  -4  264.17   21.30
   9  -3   4  247.88   22.20
   9  -3   4  253.67   24.60
   9  -3   4  262.27   17.50
   9  -3   4  248.78   28.90
   9  -3   4  256.37   26.50
   9  -3   4  275.47   29.80
   8   2  -4 1084.59   60.99
   8   2  -4 1113.69   56.39
   8   2  -4 1092.99   73.99
   8   2  -4 1047.50   62.19
  -8  -2   4  945.81   68.29
  -8  -2   4 1066.19   57.39
   7   2  -4  274.37   18.30
   7   2  -4  285.77   24.10
   7   2  -4  278.67   33.70
   7   2  -4  274.57   26.80
   7   2  -4  246.78   22.20
  -7  -2   4  295.47   19.30
  -7  -2   4  304.87   16.70
  -7  -2   4  295.77   20.50
   6   2  -4  430.36   26.80
   6   2  -4  522.05   40.30
   6   2  -4  420.36   33.10
   6   2  -4  504.05   33.00
  -6  -2   4  478.85   25.60
  -6  -2   4  514.35   33.90
  -6  -2   4  470.65   27.30
  -6  -2   4  475.55   28.70
   5   2  -4 1915.41  110.39
   5   2  -4 2038.00  114.09
   5   2  -4 1868.91  102.99
   5   2  -4 2089.69  108.89
   5   2  -4 1953.80  107.89
  -5  -2   4 2179.68  108.79
  -5  -2   4 2101.49  104.59
  -5  -2   4 2073.99  104.59
  -5  -2   4 2140.89  102.29
   4   2  -4 1796.12   95.49
   4   2  -4 1736.83   91.99
   4   2  -4 1646.74   86.59
   4   2  -4 1725.73   93.49
  -4  -2   4 1660.63   85.69
  -4  -2   4 1734.23   87.89
   3   2  -4 3009.20  152.88
   3   2  -4 3035.00  151.78
   3   2  -4 2870.81  150.68
   3   2  -4 3288.57  154.18
   3   2  -4 2747.23  147.19
  -3  -2   4 2954.80  148.39
  -3  -2   4 2823.22  149.19
  -3  -2   4 2924.41  146.69
   2   2  -4  549.65   30.60
   2   2  -4  587.04   30.50
   2   2  -4  510.85   26.80
  -2  -2   4  505.65   26.40
  -2  -2   4  477.75   28.00
   1   2  -4 1798.02   91.79
   1   2  -4 1790.42   89.19
   1   2  -4 1977.40   91.09
   1   2  -4 1954.20   90.89
   1   2  -4 1840.22   92.79
   1   2  -4 1733.03   90.79
   1   2  -4 1729.33   89.39
   1   2  -4 1648.54   90.99
  -1  -2   4 1922.01   89.49
  -1  -2   4 1580.24   90.69
  -1  -2   4 1657.03   89.09
  -1  -2   4 1772.02   90.39
  -1  -2   4 1928.01   89.79
   0   2  -4 9040.70  448.66
  -1   2  -4 2256.97  112.49
  -1   2  -4 2274.67  111.29
  -1   2  -4 2244.18  111.99
  -1   2  -4 2321.07  112.49
  -1   2  -4 2208.98  113.39
   1  -2   4 2241.18  113.19
   1  -2   4 2343.27  111.89
   1  -2   4 2125.99  113.39
   1  -2   4 2253.57  111.29
   1  -2   4 2155.58  113.89
  -2   2  -4 2021.00  104.19
  -2   2  -4 2261.17  107.49
  -2   2  -4 2024.30  104.09
  -2   2  -4 2129.39  105.29
  -2   2  -4 2141.99  105.19
  -2   2  -4 2018.60  107.79
  -2   2  -4 2064.69  104.09
  -2   2  -4 2299.27  104.49
  -2   2  -4 2139.49  105.29
   2  -2   4 1985.30  108.99
   2  -2   4 2147.79  104.29
   2  -2   4 1921.41  107.29
  -3   2  -4 1452.05   72.09
  -3   2  -4 1378.46   68.29
  -3   2  -4 1437.36   68.39
  -3   2  -4 1447.26   69.39
  -3   2  -4 1459.75   72.79
  -3   2  -4 1388.06   70.09
  -3   2  -4 1383.26   69.59
  -3   2  -4 1340.47   69.29
   3  -2   4 1438.06   72.39
   3  -2   4 1203.38   74.99
   3  -2   4 1270.67   70.09
   3  -2   4 1385.56   68.79
   3  -2   4 1211.58   72.89
  -4   2  -4 2332.27  110.59
  -4   2  -4 2379.26  109.09
  -4   2  -4 2272.27  109.59
  -4   2  -4 2114.09  107.89
  -4   2  -4 2281.77  113.99
  -4   2  -4 1915.91  107.69
  -4   2  -4 2122.29  109.09
  -4   2  -4 2285.07  107.99
   4  -2   4 1963.30  113.59
   4  -2   4 2049.59  116.59
   4  -2   4 2201.18  114.39
   4  -2   4 2087.69  110.79
   4  -2   4 2144.59  108.39
  -5   2  -4 3901.31  186.38
  -5   2  -4 3731.03  184.38
  -5   2  -4 3675.33  182.98
  -5   2  -4 4010.60  182.98
  -5   2  -4 3738.73  184.68
  -5   2  -4 3728.43  190.08
  -5   2  -4 3544.25  183.38
   5  -2   4 3575.74  190.28
   5  -2   4 3766.82  183.78
   5  -2   4 3418.56  192.08
   5  -2   4 3496.55  189.58
   5  -2   4 3550.84  187.28
  -6   2  -4  573.04   29.50
  -6   2  -4  617.64   34.10
  -6   2  -4  587.44   29.80
  -6   2  -4  539.25   29.30
  -6   2  -4  573.84   31.10
  -6   2  -4  598.64   30.80
  -6   2  -4  571.24   31.90
  -6   2  -4  574.34   38.70
   6  -2   4  551.84   30.70
   6  -2   4  603.64   40.20
   6  -2   4  534.15   37.80
   6  -2   4  571.44   37.90
   6  -2   4  554.04   34.40
   6  -2   4  571.94   41.40
  -7   2  -4  645.84   33.10
  -7   2  -4  598.54   42.20
  -7   2  -4  591.54   37.40
  -7   2  -4  671.93   34.20
  -7   2  -4  656.23   32.70
  -7   2  -4  659.23   32.70
  -7   2  -4  630.94   35.40
  -7   2  -4  709.53   34.80
   7  -2   4  626.04   43.80
   7  -2   4  655.63   34.50
   7  -2   4  574.44   43.80
   7  -2   4  619.14   38.60
   7  -2   4  591.94   41.50
   7  -2   4  628.14   41.30
  -8   2  -4  808.42   41.60
  -8   2  -4  744.43   44.50
  -8   2  -4  746.13   43.70
  -8   2  -4  731.33   39.50
  -8   2  -4  800.32   51.89
  -8   2  -4  748.13   39.10
  -8   2  -4  711.13   40.40
   8  -2   4  777.42   45.80
   8  -2   4  779.82   66.19
   8  -2   4  719.83   48.70
   8  -2   4  825.82   49.60
   8  -2   4  859.21   44.30
   8  -2   4  719.33   50.79
  -9   2  -4  486.95   27.90
  -9   2  -4  509.15   31.00
  -9   2  -4  529.75   29.80
  -9   2  -4  489.55   39.60
  -9   2  -4  560.54   27.40
  -9   2  -4  501.95   34.00
   9  -2   4  539.35   35.30
   9  -2   4  476.35   38.60
   9  -2   4  563.04   39.70
   9  -2   4  541.15   35.90
   9  -2   4  485.85   36.70
   9  -2   4  534.25   30.10
   9   1  -4  631.14   54.79
   9   1  -4  625.14   35.90
   9   1  -4  631.64   42.30
   9   1  -4  604.24   42.50
  -9  -1   4  682.43   33.90
  -9  -1   4  553.74   49.00
  -9  -1   4  664.63   34.50
   8   1  -4  771.02   51.59
   8   1  -4  817.52   43.90
   8   1  -4  859.61   52.49
   8   1  -4  808.92   63.49
   8   1  -4  842.42   51.79
  -8  -1   4  838.12   42.30
  -8  -1   4  755.42   43.70
  -8  -1   4  772.32   46.10
   7   1  -4  250.27   24.00
   7   1  -4  246.48   20.70
   7   1  -4  325.77   32.70
   7   1  -4  288.17   26.00
   7   1  -4  291.97   17.90
   7   1  -4  291.27   25.40
   7   1  -4  311.97   26.30
  -7  -1   4  281.17   19.30
  -7  -1   4  286.57   18.00
  -7  -1   4  242.88   24.10
  -7  -1   4  278.77   16.10
   6   1  -4 2036.10  116.59
   6   1  -4 2038.60  119.59
   6   1  -4 2253.77  120.89
   6   1  -4 2142.59  123.29
   6   1  -4 2356.76  112.19
   6   1  -4 2072.59  118.99
  -6  -1   4 2191.18  117.69
  -6  -1   4 2379.06  114.09
  -6  -1   4 2274.97  110.99
  -6  -1   4 2380.06  112.69
   5   1  -4 2478.25  124.39
   5   1  -4 2364.66  113.79
   5   1  -4 2202.98  119.59
   5   1  -4 2040.50  120.19
   5   1  -4 2199.18  121.49
  -5  -1   4 2315.07  117.59
  -5  -1   4 2096.19  113.19
  -5  -1   4 2335.07  114.19
  -5  -1   4 2281.67  114.79
   4   1  -4 1939.31  111.89
   4   1  -4 2374.16  113.89
   4   1  -4 2183.68  113.49
   4   1  -4 2181.68  106.89
   4   1  -4 1901.01  112.69
  -4  -1   4 2076.99  106.19
  -4  -1   4 2216.88  109.59
  -4  -1   4 2154.88  107.99
   3   1  -4 2749.32  136.79
   3   1  -4 2705.63  138.79
   3   1  -4 2620.84  140.99
   3   1  -4 2870.81  140.99
   3   1  -4 2953.60  142.09
   3   1  -4 2689.23  140.09
  -3  -1   4 2808.82  136.39
  -3  -1   4 2600.14  138.99
  -3  -1   4 2714.93  138.39
   2   1  -4 1014.40   54.59
   2   1  -4 1068.09   54.79
   2   1  -4 1130.19   55.79
   2   1  -4 1066.49   56.79
   2   1  -4 1056.29   53.79
   2   1  -4 1026.00   55.29
   2   1  -4 1142.29   56.59
  -2  -1   4 1021.10   53.49
  -2  -1   4 1124.29   55.19
  -2  -1   4 1091.49   54.79
   1   1  -4 7395.36  383.76
   1   1  -4 8064.39  383.86
   0   1  -4 4826.82  251.27
   0   1  -4 5160.38  253.17
   0   1  -4 5276.37  251.37
   0   1  -4 5127.89  250.97
   0  -1   4 4923.21  251.57
   0  -1   4 5056.89  252.17
  -1   1  -4  971.60   47.40
  -1   1  -4  842.62   47.20
  -1   1  -4 1030.60   51.09
  -1   1  -4  940.71   48.60
  -1   1  -4 1022.00   48.10
  -1   1  -4  885.31   47.70
   1  -1   4  827.82   49.70
   1  -1   4  990.30   47.40
   1  -1   4 1027.60   48.40
   1  -1   4  951.80   50.09
  -2   1  -4 2321.37  123.49
  -2   1  -4 2573.94  128.09
  -2   1  -4 2266.37  123.89
  -2   1  -4 2478.75  123.89
  -2   1  -4 2559.44  124.79
  -2   1  -4 2427.86  124.59
  -2   1  -4 2284.17  124.79
  -2   1  -4 2536.95  123.79
  -2   1  -4 2596.54  124.79
   2  -1   4 2523.55  123.89
   2  -1   4 2653.83  125.79
   2  -1   4 2665.43  125.59
  -3   1  -4 1516.55   77.89
  -3   1  -4 1545.85   78.09
  -3   1  -4 1666.73   83.19
  -3   1  -4 1584.44   76.89
  -3   1  -4 1557.34   76.79
  -3   1  -4 1470.85   76.59
  -3   1  -4 1660.73   78.39
  -3   1  -4 1555.04   76.99
   3  -1   4 1440.46   81.09
   3  -1   4 1484.65   82.79
   3  -1   4 1542.25   78.39
   3  -1   4 1575.84   80.59
   3  -1   4 1512.05   80.89
   3  -1   4 1423.06   77.09
  -4   1  -4 3572.04  176.18
  -4   1  -4 3450.35  178.48
  -4   1  -4 3703.53  176.58
  -4   1  -4 3899.01  178.08
  -4   1  -4 3482.65  177.58
  -4   1  -4 3567.24  176.38
  -4   1  -4 3845.02  178.08
  -4   1  -4 3695.23  183.68
   4  -1   4 3653.63  179.38
   4  -1   4 3369.46  184.68
   4  -1   4 3186.78  181.78
   4  -1   4 3288.77  176.78
   4  -1   4 3419.56  182.48
  -5   1  -4 1259.47   60.99
  -5   1  -4 1292.57   58.09
  -5   1  -4 1112.09   59.19
  -5   1  -4 1205.98   57.89
  -5   1  -4 1167.78   60.89
  -5   1  -4 1213.28   57.49
   5  -1   4 1134.29   61.19
   5  -1   4 1062.69   64.09
   5  -1   4 1145.89   58.59
   5  -1   4 1040.50   64.89
   5  -1   4 1045.10   66.89
   5  -1   4 1024.00   63.89
  -6   1  -4  172.58   11.20
  -6   1  -4  193.98   12.90
  -6   1  -4  199.98   11.20
  -6   1  -4  202.18   13.60
  -6   1  -4  178.18   12.80
  -6   1  -4  204.68   10.80
  -6   1  -4  232.18   21.40
   6  -1   4  174.18   17.30
   6  -1   4  200.58   15.50
   6  -1   4  172.78   12.40
   6  -1   4  167.18   17.70
   6  -1   4  186.88   20.50
   6  -1   4  175.18   20.40
  -7   1  -4 1141.39   55.39
  -7   1  -4 1119.99   55.79
  -7   1  -4 1101.49   57.69
  -7   1  -4 1136.39   57.79
  -7   1  -4 1106.79   55.79
  -7   1  -4 1089.39   67.39
  -7   1  -4 1189.68   58.69
   7  -1   4 1116.29   65.79
   7  -1   4 1044.00   57.09
   7  -1   4 1077.29   62.39
   7  -1   4 1013.10   63.09
   7  -1   4 1051.29   60.69
   7  -1   4 1019.20   66.29
  -8   1  -4  580.34   33.70
  -8   1  -4  581.64   36.40
  -8   1  -4  558.74   30.90
  -8   1  -4  592.34   32.80
  -8   1  -4  589.94   30.20
  -8   1  -4  624.24   58.29
  -8   1  -4  538.15   32.20
  -8   1  -4  565.94   30.50
   8  -1   4  629.74   37.70
   8  -1   4  560.94   32.00
   8  -1   4  531.85   38.30
   8  -1   4  645.04   41.90
   8  -1   4  609.94   43.40
   8  -1   4  575.64   38.70
  -9   1  -4  434.46   26.10
  -9   1  -4  438.06   37.70
  -9   1  -4  426.96   26.50
  -9   1  -4  441.06   23.80
  -9   1  -4  416.26   22.90
  -9   1  -4  387.26   29.20
   9  -1   4  466.45   38.50
   9  -1   4  452.45   33.40
   9  -1   4  441.86   25.90
   9  -1   4  436.76   33.80
   9   0  -4  729.63   37.80
   9   0  -4  772.52   49.80
   9   0  -4  629.94   57.19
   9   0  -4  700.83   46.30
   9   0  -4  640.54   45.40
  -9   0   4  560.54   40.20
  -9   0   4  603.14   48.50
  -9   0   4  652.03   35.20
   8   0  -4  407.56   39.40
   8   0  -4  388.86   34.30
   8   0  -4  405.06   34.80
   8   0  -4  431.76   31.90
   8   0  -4  354.56   32.70
  -8   0   4  399.36   32.40
  -8   0   4  407.16   23.30
  -8   0   4  359.36   28.50
   7   0  -4 1097.59   69.89
   7   0  -4 1093.59   66.19
   7   0  -4 1175.18   72.19
   7   0  -4 1151.38   57.99
   7   0  -4 1047.30   65.89
   7   0  -4 1081.79   67.89
   7   0  -4 1093.79   66.59
  -7   0   4 1099.29   56.59
  -7   0   4 1078.99   57.79
  -7   0   4 1151.88   59.49
  -7   0   4 1123.39   64.79
   6   0  -4 2873.71  158.58
   6   0  -4 3159.38  162.18
   6   0  -4 3091.59  150.38
   6   0  -4 2864.41  160.78
   6   0  -4 2978.30  159.58
  -6   0   4 2972.70  150.38
  -6   0   4 3281.07  153.78
  -6   0   4 2714.93  155.18
  -6   0   4 2813.92  149.29
  -6   0   4 3170.98  151.98
   5   0  -4  858.81   45.50
   5   0  -4  868.71   51.49
   5   0  -4  900.91   52.59
   5   0  -4  812.52   47.80
   5   0  -4  875.21   51.49
   5   0  -4  932.61   52.89
  -5   0   4  896.11   49.30
  -5   0   4  913.61   46.70
  -5   0   4  879.41   44.70
   4   0  -4 2669.43  142.69
   4   0  -4 3000.50  146.59
   4   0  -4 2950.60  144.99
   4   0  -4 2769.22  140.99
   4   0  -4 3004.70  144.29
   4   0  -4 2764.62  144.79
  -4   0   4 2923.81  141.69
  -4   0   4 2514.05  140.39
  -4   0   4 2846.62  142.09
  -4   0   4 2835.02  143.29
   3   0  -4 3292.57  168.08
   3   0  -4 3552.24  167.68
   3   0  -4 3444.36  167.98
   3   0  -4 3372.46  169.78
   3   0  -4 3354.96  165.98
   3   0  -4 3216.98  166.48
   3   0  -4 3428.46  167.38
  -3   0   4 3074.49  166.58
  -3   0   4 3074.29  165.58
  -3   0   4 3597.64  167.78
   2   0  -4 4461.45  212.28
   2   0  -4 3868.21  212.08
   2   0  -4 3941.21  211.18
   2   0  -4 4491.65  211.68
   2   0  -4 4557.64  214.58
   2   0  -4 4440.76  211.98
   2   0  -4 4434.86  211.18
  -2   0   4 3866.11  211.58
   0   0  -4 1394.36   76.59
   0   0  -4 1656.73   76.79
   0   0  -4 1521.95   75.89
   0   0  -4 1579.74   78.69
   0   0  -4 1582.24   75.69
   0   0  -4 1501.65   75.39
   0   0   4 1378.96   77.69
   0   0   4 1511.65   75.89
  -1   0  -4 4336.57  224.88
  -1   0  -4 4497.05  225.08
  -1   0  -4 4626.24  225.08
  -1   0  -4 4525.45  225.68
  -1   0  -4 4459.75  224.78
  -1   0  -4 4939.61  226.28
  -1   0  -4 4630.64  224.48
  -1   0  -4 4341.77  228.38
   1   0   4 4523.95  225.68
   1   0   4 4501.35  227.38
   1   0   4 4496.25  224.68
  -2   0  -4 4071.19  207.38
  -2   0  -4 4107.59  207.08
  -2   0  -4 4068.29  206.68
  -2   0  -4 4644.04  206.08
  -2   0  -4 4469.55  206.78
  -2   0  -4 4197.28  206.38
  -2   0  -4 4009.40  207.78
  -2   0  -4 4144.49  211.78
  -2   0  -4 4320.27  207.18
   2   0   4 3793.92  206.38
   2   0   4 4136.79  208.78
   2   0   4 4055.99  210.08
   2   0   4 3923.31  209.98
   2   0   4 4018.50  208.18
   2   0   4 4416.26  208.18
  -3   0  -4 1933.81   94.09
  -3   0  -4 1905.51   95.59
  -3   0  -4 1930.31  100.89
  -3   0  -4 1940.51   94.69
  -3   0  -4 1913.81   94.89
  -3   0  -4 1844.32   93.69
  -3   0  -4 1951.30   93.29
  -3   0  -4 1958.70   95.29
   3   0   4 1834.02   99.09
   3   0   4 1669.53   93.89
   3   0   4 1752.92   96.89
  -4   0  -4 2538.25  124.29
  -4   0  -4 2395.46  131.89
  -4   0  -4 2501.65  123.89
  -4   0  -4 2485.55  122.59
   4   0   4 2398.46  130.09
  -5   0  -4  477.15   23.20
  -5   0  -4  478.85   26.20
  -5   0  -4  434.46   25.30
  -5   0  -4  474.15   25.50
  -5   0  -4  447.86   23.80
  -5   0  -4  470.25   33.60
   5   0   4  418.36   28.50
   5   0   4  460.95   32.20
   5   0   4  416.36   29.10
   5   0   4  444.56   24.50
   5   0   4  411.26   31.10
  -6   0  -4  885.21   49.20
  -6   0  -4  947.81   46.60
  -6   0  -4  901.71   49.00
  -6   0  -4  938.01   58.29
  -6   0  -4  875.61   47.20
  -6   0  -4  868.41   48.80
  -6   0  -4  917.51   47.20
   6   0   4  942.81   55.79
   6   0   4  932.01   57.19
   6   0   4  890.81   53.99
   6   0   4 1014.50   54.09
  -7   0  -4  975.40   50.69
  -7   0  -4  954.70   52.79
  -7   0  -4  952.90   52.69
  -7   0  -4  941.21   54.89
  -7   0  -4  945.51   62.79
  -7   0  -4  880.31   50.79
  -7   0  -4  948.21   49.80
   7   0   4 1110.09   57.19
   7   0   4 1073.99   60.39
   7   0   4  978.00   51.69
   7   0   4 1053.29   59.49
   7   0   4 1028.90   62.29
  -8   0  -4  292.97   19.60
  -8   0  -4  272.37   29.60
  -8   0  -4  283.47   19.10
  -8   0  -4  255.57   16.60
  -8   0  -4  272.97   17.30
  -8   0  -4  282.77   15.80
  -8   0  -4  248.68   18.90
   8   0   4  318.87   29.50
   8   0   4  292.77   25.20
   8   0   4  289.57   24.70
   8   0   4  316.27   23.00
   8   0   4  293.67   18.40
  10  -1  -4  345.67   29.30
  10  -1  -4  302.57   41.20
  10  -1  -4  329.97   33.20
  10  -1  -4  348.67   32.90
  10  -1  -4  295.77   43.10
  10  -1  -4  315.37   21.40
 -10   1   4  288.57   19.20
 -10   1   4  327.07   18.70
 -10   1   4  285.37   31.50
 -10   1   4  330.77   19.30
   9  -1  -4  519.65   28.90
   9  -1  -4  482.25   41.70
   9  -1  -4  445.36   38.80
   9  -1  -4  541.85   41.70
   9  -1  -4  474.25   37.80
   9  -1  -4  460.95   47.00
  -9   1   4  458.45   29.60
  -9   1   4  495.55   26.60
  -9   1   4  484.35   27.10
  -9   1   4  472.55   39.10
   8  -1  -4  253.47   28.40
   8  -1  -4  265.57   28.00
   8  -1  -4  282.17   17.70
   8  -1  -4  302.87   30.10
   8  -1  -4  278.17   27.80
   8  -1  -4  320.47   30.80
  -8   1   4  272.37   24.80
  -8   1   4  262.07   16.80
  -8   1   4  286.27   15.90
  -8   1   4  259.47   18.80
   7  -1  -4 2656.43  137.69
   7  -1  -4 2428.06  138.19
   7  -1  -4 2317.57  126.89
   7  -1  -4 2442.76  136.89
   7  -1  -4 2490.05  139.89
  -7   1   4 2490.45  125.99
  -7   1   4 2543.85  131.19
  -7   1   4 2634.54  134.29
  -7   1   4 2638.74  130.59
  -7   1   4 2545.05  126.89
   6  -1  -4 1659.63   87.49
   6  -1  -4 1594.34   87.19
   6  -1  -4 1626.04   86.89
   6  -1  -4 1476.85   80.19
   6  -1  -4 1574.64   82.79
   6  -1  -4 1583.44   89.59
  -6   1   4 1485.15   92.89
  -6   1   4 1536.95   80.09
  -6   1   4 1624.04   81.19
  -6   1   4 1588.54   79.49
  -6   1   4 1673.03   81.89
   5  -1  -4  547.35   32.20
   5  -1  -4  451.05   25.70
   5  -1  -4  500.95   29.40
   5  -1  -4  464.35   30.00
   5  -1  -4  488.25   29.30
   5  -1  -4  443.86   27.70
  -5   1   4  513.75   26.70
  -5   1   4  503.55   26.90
  -5   1   4  525.05   28.90
  -5   1   4  447.96   25.10
   4  -1  -4 2362.66  116.99
   4  -1  -4 2253.07  114.29
   4  -1  -4 2346.27  116.49
   4  -1  -4 2480.65  119.29
   4  -1  -4 2227.78  114.69
   4  -1  -4 2201.98  116.29
   4  -1  -4 2130.09  115.49
  -4   1   4 2234.38  114.89
  -4   1   4 2314.37  113.89
  -4   1   4 2348.76  116.39
   3  -1  -4 2768.72  140.09
   3  -1  -4 2840.52  140.19
   3  -1  -4 2777.22  141.09
   3  -1  -4 2872.21  141.79
   3  -1  -4 2958.90  140.59
   3  -1  -4 2858.11  143.19
   3  -1  -4 2850.31  141.09
  -3   1   4 2689.53  139.79
  -3   1   4 2672.63  141.29
  -3   1   4 2915.31  140.59
  -3   1   4 2787.52  140.59
   1  -1  -4 3204.58  145.69
   1  -1  -4 2823.82  142.29
   1  -1  -4 2873.31  142.59
   1  -1  -4 2960.40  141.99
   1  -1  -4 2757.72  143.19
  -1   1   4 2634.14  142.69
  -1   1   4 2837.62  143.69
  -1   1   4 2994.30  142.39
  -1   1   4 2961.80  141.79
  -1   1   4 2555.84  143.19
   0  -1  -4  506.35   25.90
   0  -1  -4  548.35   25.60
   0  -1  -4  508.25   27.40
   0  -1  -4  493.55   26.40
   0  -1  -4  503.35   26.30
   0  -1  -4  541.65   29.70
   0  -1  -4  484.85   26.40
   0   1   4  458.55   29.00
   0   1   4  550.64   26.60
   0   1   4  531.55   27.10
   0   1   4  498.85   27.70
   0   1   4  499.85   25.70
  -1  -1  -4 6570.34  300.87
  -1  -1  -4 6482.45  299.97
  -1  -1  -4 6432.36  305.97
  -1  -1  -4 6316.77  300.97
  -1  -1  -4 5878.81  300.27
  -1  -1  -4 5334.37  300.97
   1   1   4 5412.96  302.47
   1   1   4 6020.00  302.87
   1   1   4 5988.30  300.17
   1   1   4 5805.12  301.57
   1   1   4 5950.60  301.47
   1   1   4 6536.65  301.37
  -2  -1  -4 4274.67  206.88
  -2  -1  -4 3554.34  200.68
  -2  -1  -4 4130.49  199.88
  -2  -1  -4 4291.97  200.38
  -2  -1  -4 4120.79  199.28
  -2  -1  -4 4205.28  200.78
  -2  -1  -4 4186.38  201.98
  -2  -1  -4 4397.06  200.58
   2   1   4 3963.10  199.68
   2   1   4 3790.22  201.88
   2   1   4 3654.43  202.68
   2   1   4 3712.43  203.08
  -3  -1  -4 2271.17  115.89
  -3  -1  -4 2426.86  114.79
  -3  -1  -4 2434.46  115.39
  -3  -1  -4 2170.98  122.59
  -3  -1  -4 2185.98  117.49
  -3  -1  -4 2190.58  116.49
  -3  -1  -4 2389.86  116.09
   3   1   4 2419.16  115.49
   3   1   4 2335.07  119.89
   3   1   4 2261.77  118.79
  -4  -1  -4  762.92   41.10
  -4  -1  -4  823.52   43.80
  -4  -1  -4  822.02   42.20
  -4  -1  -4  740.13   49.99
  -4  -1  -4  758.42   42.50
  -4  -1  -4  831.22   41.80
  -4  -1  -4  870.81   43.70
  -4  -1  -4  793.22   40.40
   4   1   4  885.71   48.70
   4   1   4  768.72   45.30
   4   1   4  769.22   41.30
  -5  -1  -4  525.95   28.10
  -5  -1  -4  515.85   29.10
  -5  -1  -4  563.44   29.50
  -5  -1  -4  550.94   30.50
  -5  -1  -4  452.75   36.90
  -5  -1  -4  520.95   27.70
  -5  -1  -4  526.95   26.80
   5   1   4  531.45   31.90
   5   1   4  468.65   32.60
   5   1   4  505.95   28.30
   5   1   4  547.15   35.30
   5   1   4  529.85   34.00
  -6  -1  -4 2029.00  104.69
  -6  -1  -4 1997.50  107.29
  -6  -1  -4 2064.89  106.59
  -6  -1  -4 2133.69  103.89
  -6  -1  -4 1942.81  104.99
  -6  -1  -4 1936.11  116.49
  -6  -1  -4 2087.59  106.49
   6   1   4 2194.48  112.09
   6   1   4 2081.59  111.19
   6   1   4 2261.37  115.49
   6   1   4 2066.79  105.59
   6   1   4 2165.78  109.09
  -7  -1  -4  587.04   30.60
  -7  -1  -4  573.84   32.30
  -7  -1  -4  613.44   33.10
  -7  -1  -4  560.54   33.40
  -7  -1  -4  507.15   42.10
  -7  -1  -4  535.45   31.20
   7   1   4  583.74   31.30
   7   1   4  605.54   36.90
   7   1   4  606.84   34.90
   7   1   4  503.85   44.30
  -8  -1  -4  192.28   13.10
  -8  -1  -4  184.48   15.20
  -8  -1  -4  169.18   12.90
  -8  -1  -4  179.68   11.50
  -8  -1  -4  191.58   26.20
  -8  -1  -4  192.68   15.60
   8   1   4  197.08   20.10
   8   1   4  205.48   20.50
   8   1   4  200.48   14.40
   8   1   4  211.28   17.60
   8   1   4  209.38   24.60
  10  -2  -4  508.45   48.90
  10  -2  -4  590.94   33.10
  10  -2  -4  552.24   44.60
  10  -2  -4  517.45   42.00
  10  -2  -4  572.14   45.50
  10  -2  -4  572.14   54.09
  10  -2  -4  541.05   47.00
 -10   2   4  539.15   29.60
 -10   2   4  568.74   30.00
 -10   2   4  540.75   43.20
   9  -2  -4  679.33   51.99
   9  -2  -4  798.52   54.29
   9  -2  -4  623.94   54.19
   9  -2  -4  655.13   56.79
   9  -2  -4  760.22   61.39
   9  -2  -4  740.33   54.29
   9  -2  -4  748.13   39.80
  -9   2   4  794.22   37.80
  -9   2   4  655.33   41.80
  -9   2   4  661.33   48.10
  -9   2   4  773.82   37.90
   8  -2  -4  984.10   53.09
   8  -2  -4  989.20   65.29
   8  -2  -4 1043.00   67.89
   8  -2  -4 1080.39   65.59
  -8   2   4 1083.59   51.79
  -8   2   4  939.51   53.89
  -8   2   4  986.00   51.99
  -8   2   4 1053.89   57.49
  -8   2   4  946.71   59.59
   7  -2  -4 1493.85   76.29
   7  -2  -4 1449.65   83.39
   7  -2  -4 1513.65   78.69
   7  -2  -4 1449.26   84.89
   7  -2  -4 1529.95   83.99
   7  -2  -4 1424.66   86.09
  -7   2   4 1513.25   81.79
  -7   2   4 1575.54   80.69
  -7   2   4 1535.15   75.39
  -7   2   4 1455.85   75.49
  -7   2   4 1496.45   77.79
  -7   2   4 1492.85   77.39
   6  -2  -4  249.28   19.20
   6  -2  -4  277.67   19.30
   6  -2  -4  272.87   21.90
   6  -2  -4  243.48   14.80
   6  -2  -4  256.57   19.20
   6  -2  -4  246.88   17.10
  -6   2   4  251.37   14.20
  -6   2   4  261.27   16.00
  -6   2   4  277.07   14.60
  -6   2   4  273.77   19.70
  -6   2   4  267.17   16.20
   5  -2  -4 2508.15  131.69
   5  -2  -4 2508.15  129.39
   5  -2  -4 2617.84  126.19
   5  -2  -4 2478.65  128.89
   5  -2  -4 2372.96  128.79
   5  -2  -4 2427.66  127.39
  -5   2   4 2585.74  125.59
  -5   2   4 2564.34  126.89
  -5   2   4 2535.85  126.99
  -5   2   4 2621.34  128.89
   4  -2  -4 3234.08  168.78
   4  -2  -4 3544.25  170.78
   4  -2  -4 3431.76  168.58
   4  -2  -4 3082.69  169.98
   4  -2  -4 3421.26  168.58
   4  -2  -4 3453.65  169.58
  -4   2   4 3422.76  168.18
  -4   2   4 3386.46  170.28
  -4   2   4 3477.55  169.38
  -4   2   4 3449.55  169.18
   3  -2  -4 1346.27   71.19
   3  -2  -4 1471.85   72.29
   3  -2  -4 1432.06   74.59
   3  -2  -4 1431.96   71.19
   3  -2  -4 1402.36   72.39
   3  -2  -4 1323.57   72.09
  -3   2   4 1419.26   71.39
  -3   2   4 1528.05   71.89
  -3   2   4 1426.06   70.89
  -3   2   4 1445.66   73.69
   2  -2  -4 2327.07  118.49
   2  -2  -4 2433.16  117.69
   2  -2  -4 2470.95  119.09
   2  -2  -4 2339.87  120.89
   2  -2  -4 2392.56  117.99
  -2   2   4 2241.88  117.59
  -2   2   4 2278.17  117.39
  -2   2   4 2499.05  118.39
  -2   2   4 2322.97  119.29
   1  -2  -4  832.42   42.10
   1  -2  -4  799.62   43.30
   1  -2  -4  875.31   41.40
   1  -2  -4  848.22   45.90
   1  -2  -4  867.21   41.70
   1  -2  -4  773.92   42.10
   1  -2  -4  826.72   42.50
  -1   2   4  814.02   41.40
  -1   2   4  809.52   41.80
  -1   2   4  846.82   43.60
   0  -2  -4 4045.80  208.38
   0  -2  -4 4028.90  206.88
   0  -2  -4 4319.97  207.18
   0  -2  -4 4472.45  206.38
   0  -2  -4 4214.68  211.38
   0  -2  -4 4214.58  205.88
   0   2   4 4031.40  206.08
   0   2   4 4408.66  208.98
   0   2   4 3911.51  206.88
   0   2   4 4108.39  207.38
   0   2   4 3989.70  208.08
  -1  -2  -4 3536.55  179.48
  -1  -2  -4 3619.44  180.78
  -1  -2  -4 3655.73  177.78
  -1  -2  -4 3760.22  178.38
  -1  -2  -4 3662.33  179.08
  -1  -2  -4 3649.44  185.08
   1   2   4 3733.33  181.58
   1   2   4 3384.86  178.08
   1   2   4 3155.28  179.18
   1   2   4 3759.22  179.78
  -2  -2  -4  662.53   32.20
  -2  -2  -4  657.23   35.70
  -2  -2  -4  659.83   33.70
  -2  -2  -4  696.83   33.00
  -2  -2  -4  635.14   40.30
  -2  -2  -4  583.94   34.10
   2   2   4  629.64   32.80
   2   2   4  614.34   36.10
   2   2   4  637.74   34.60
  -3  -2  -4 1386.76   83.39
  -3  -2  -4 1471.15   77.29
  -3  -2  -4 1558.54   74.59
  -3  -2  -4 1527.35   76.09
  -3  -2  -4 1516.65   78.59
  -3  -2  -4 1494.75   76.29
  -3  -2  -4 1546.65   77.19
   3   2   4 1348.27   75.09
   3   2   4 1590.44   80.79
   3   2   4 1523.95   78.29
  -4  -2  -4  902.71   44.90
  -4  -2  -4  908.41   46.60
  -4  -2  -4  896.11   44.90
  -4  -2  -4  860.91   55.19
  -4  -2  -4  911.01   43.10
  -4  -2  -4  855.01   47.10
  -4  -2  -4  838.12   45.60
  -4  -2  -4  895.01   44.10
   4   2   4  786.32   47.10
   4   2   4  820.72   44.00
   4   2   4  756.82   48.70
   4   2   4  838.42   49.80
  -5  -2  -4 1143.59   65.19
  -5  -2  -4 1242.78   63.79
  -5  -2  -4 1181.88   74.39
  -5  -2  -4 1225.78   62.59
  -5  -2  -4 1265.07   66.49
  -5  -2  -4 1287.47   63.59
  -5  -2  -4 1249.47   64.89
  -5  -2  -4 1222.28   61.59
   5   2   4 1226.88   70.79
   5   2   4 1282.57   69.39
   5   2   4 1300.97   67.09
   5   2   4 1087.99   62.89
   5   2   4 1275.37   69.19
  -6  -2  -4  819.62   42.10
  -6  -2  -4  798.62   46.60
  -6  -2  -4  871.01   43.30
  -6  -2  -4  831.12   45.20
  -6  -2  -4  817.92   57.09
  -6  -2  -4  870.81   44.80
  -6  -2  -4  753.82   44.50
  -6  -2  -4  761.22   46.10
   6   2   4  865.91   49.60
   6   2   4  868.81   43.90
   6   2   4  853.61   46.60
  -7  -2  -4  152.18   12.70
  -7  -2  -4  139.49   23.50
  -7  -2  -4  149.79   11.10
  -7  -2  -4  153.18   13.70
  -7  -2  -4  147.49    9.50
  -7  -2  -4  145.09   14.10
  -7  -2  -4  170.08   11.90
   7   2   4  143.29   14.50
   7   2   4  161.18   12.30
   7   2   4  167.28   17.10
   7   2   4  181.08   20.20
  10  -3  -4  835.02   58.29
  10  -3  -4  669.63   56.39
  10  -3  -4  891.41   63.89
  10  -3  -4  744.23   62.39
  10  -3  -4  817.82   58.19
  10  -3  -4  855.61   43.30
  10  -3  -4  730.23   64.99
 -10   3   4  700.93   54.09
 -10   3   4  809.22   41.00
 -10   3   4  719.03   44.30
 -10   3   4  852.81   41.10
   9  -3  -4  655.03   51.19
   9  -3  -4  667.33   55.79
   9  -3  -4  650.23   49.20
   9  -3  -4  664.93   49.60
  -9   3   4  657.13   40.50
  -9   3   4  636.64   36.80
  -9   3   4  623.64   33.40
  -9   3   4  641.24   44.60
  -9   3   4  569.64   33.30
   8  -3  -4 1598.94   91.39
   8  -3  -4 1604.04   95.79
   8  -3  -4 1661.43   85.69
   8  -3  -4 1565.44   92.99
   8  -3  -4 1726.03   83.29
   8  -3  -4 1653.83   91.69
  -8   3   4 1705.73   88.29
  -8   3   4 1700.63   87.39
  -8   3   4 1601.84   89.29
  -8   3   4 1491.65   81.69
  -8   3   4 1558.14   84.29
   7  -3  -4  886.81   46.60
   7  -3  -4  922.91   51.89
   7  -3  -4  915.81   49.10
   7  -3  -4  946.91   52.29
   7  -3  -4  992.70   55.99
   7  -3  -4  878.21   54.29
  -7   3   4  860.31   47.90
  -7   3   4  797.12   45.70
  -7   3   4  939.21   48.20
  -7   3   4  965.50   52.79
  -7   3   4  826.22   51.09
   6  -3  -4  759.12   41.60
   6  -3  -4  771.82   37.90
   6  -3  -4  789.02   45.50
   6  -3  -4  768.12   41.90
   6  -3  -4  668.73   41.60
  -6   3   4  676.83   41.60
  -6   3   4  654.03   37.10
  -6   3   4  774.02   39.20
   5  -3  -4 4356.76  211.88
   5  -3  -4 4189.58  213.98
   5  -3  -4 4528.35  214.58
   5  -3  -4 4296.27  213.08
   5  -3  -4 4363.26  217.38
   5  -3  -4 3899.21  211.88
  -5   3   4 4622.44  219.18
  -5   3   4 4095.89  212.58
  -5   3   4 4248.88  212.68
  -5   3   4 4005.30  211.38
  -5   3   4 4284.97  214.28
   4  -3  -4 2263.77  104.69
   4  -3  -4 1995.50  103.69
   4  -3  -4 2012.80  103.99
   4  -3  -4 2098.09  102.59
   4  -3  -4 2151.48  103.69
   4  -3  -4 1976.90  106.49
   4  -3  -4 2031.40  102.49
   4  -3  -4 2126.99  102.69
  -4   3   4 1959.60  102.19
  -4   3   4 1911.31  102.79
  -4   3   4 2097.29  103.59
   3  -3  -4 1971.20  102.99
   3  -3  -4 1902.61  103.89
   3  -3  -4 2106.19  104.19
   3  -3  -4 2074.69  102.89
   3  -3  -4 2118.29  104.09
   3  -3  -4 2245.48  104.39
   3  -3  -4 1901.71  106.49
  -3   3   4 2119.09  103.59
  -3   3   4 2139.19  104.19
   2  -3  -4 1602.94   78.19
   2  -3  -4 1405.46   81.59
   2  -3  -4 1577.64   78.49
   2  -3  -4 1600.44   79.19
   2  -3  -4 1643.34   79.79
   2  -3  -4 1546.65   77.99
  -2   3   4 1550.94   79.69
  -2   3   4 1573.64   78.89
   1  -3  -4 1497.25   72.59
   1  -3  -4 1383.46   71.99
   1  -3  -4 1448.96   71.39
   1  -3  -4 1334.97   76.19
   1  -3  -4 1438.46   72.09
   1  -3  -4 1478.55   73.99
  -1   3   4 1326.17   71.09
  -1   3   4 1471.05   73.29
  -1   3   4 1482.95   72.49
   0  -3  -4 4305.97  225.18
   0  -3  -4 4678.43  223.68
   0  -3  -4 4731.73  221.88
   0  -3  -4 4619.64  222.58
   0  -3  -4 4295.77  223.28
   0  -3  -4 4172.58  228.28
   0  -3  -4 4772.92  223.68
   0   3   4 4529.35  222.18
   0   3   4 4236.98  222.88
   0   3   4 4092.39  224.58
   0   3   4 4873.51  223.88
  -1  -3  -4  979.90   49.99
  -1  -3  -4 1005.50   48.70
  -1  -3  -4  993.90   47.90
  -1  -3  -4 1002.40   49.70
  -1  -3  -4  883.51   55.59
  -1  -3  -4  984.10   51.89
   1   3   4  855.91   50.09
   1   3   4 1077.29   50.39
   1   3   4  871.01   48.30
   1   3   4 1063.69   52.19
   1   3   4  879.31   51.29
  -2  -3  -4  600.34   31.70
  -2  -3  -4  569.24   28.00
  -2  -3  -4  578.04   29.00
  -2  -3  -4  568.24   27.00
  -2  -3  -4  503.55   29.20
  -2  -3  -4  537.55   37.10
   2   3   4  545.15   31.50
   2   3   4  483.35   29.40
   2   3   4  492.55   27.50
   2   3   4  511.45   30.90
  -3  -3  -4 1052.99   58.59
  -3  -3  -4 1158.78   57.79
  -3  -3  -4 1179.08   58.39
  -3  -3  -4 1149.29   56.79
  -3  -3  -4 1205.38   70.19
  -3  -3  -4 1028.90   59.29
  -3  -3  -4 1135.19   61.39
  -3  -3  -4 1159.38   59.89
   3   3   4 1146.59   60.79
   3   3   4 1043.70   57.49
   3   3   4 1274.67   63.49
   3   3   4 1118.39   60.39
  -4  -3  -4  724.33   39.50
  -4  -3  -4  771.32   39.40
  -4  -3  -4  785.82   37.70
  -4  -3  -4  765.02   38.60
  -4  -3  -4  699.63   40.40
  -4  -3  -4  758.02   50.29
  -4  -3  -4  717.83   43.70
   4   3   4  716.73   42.40
   4   3   4  738.63   38.60
  -5  -3  -4 1042.00   66.89
  -5  -3  -4 1020.40   57.79
  -5  -3  -4 1024.10   53.39
  -5  -3  -4 1124.39   54.69
  -5  -3  -4 1049.20   52.29
  -5  -3  -4  995.00   55.49
   5   3   4  942.11   56.99
   5   3   4 1094.59   59.09
   5   3   4 1110.29   60.89
   5   3   4  954.50   61.49
  -6  -3  -4  178.08   10.80
  -6  -3  -4  193.78   15.20
  -6  -3  -4  188.68   13.50
  -6  -3  -4  185.38   14.20
  -6  -3  -4  207.68   17.00
  -6  -3  -4  146.99   22.40
  -6  -3  -4  195.68   12.70
   6   3   4  196.68   13.50
   6   3   4  220.68   25.30
   6   3   4  194.48   15.50
   6   3   4  205.58   20.80
   6   3   4  226.18   20.70
  10  -4  -4  646.84   60.09
  10  -4  -4  654.53   57.69
  10  -4  -4  771.22   56.49
  10  -4  -4  758.92   40.20
  10  -4  -4  698.93   57.39
 -10   4   4  665.83   45.40
 -10   4   4  787.22   37.70
 -10   4   4  714.33   37.30
 -10   4   4  724.83   45.20
 -10   4   4  678.03   48.30
   9  -4  -4  500.75   43.60
   9  -4  -4  489.75   31.90
   9  -4  -4  483.75   50.69
   9  -4  -4  518.75   29.40
   9  -4  -4  524.75   38.90
   9  -4  -4  541.45   38.60
  -9   4   4  493.45   30.60
  -9   4   4  506.25   28.20
  -9   4   4  566.34   35.60
  -9   4   4  521.05   37.00
  -9   4   4  551.34   29.70
   8  -4  -4 1012.10   66.19
   8  -4  -4 1153.98   71.79
   8  -4  -4 1201.48   66.09
   8  -4  -4 1112.19   65.79
   8  -4  -4 1146.59   58.89
   8  -4  -4 1144.09   61.19
  -8   4   4 1149.58   65.19
  -8   4   4 1194.58   65.99
  -8   4   4 1066.29   60.29
  -8   4   4 1159.78   57.79
  -8   4   4 1172.58   60.49
   7  -4  -4  574.34   40.20
   7  -4  -4  531.35   37.20
   7  -4  -4  591.54   36.30
   7  -4  -4  617.04   36.20
   7  -4  -4  623.74   31.70
   7  -4  -4  587.64   33.20
  -7   4   4  610.14   32.80
  -7   4   4  566.04   30.60
  -7   4   4  612.44   36.00
  -7   4   4  641.84   38.90
  -7   4   4  595.84   33.20
   6  -4  -4 2641.84  132.89
   6  -4  -4 2659.03  134.29
   6  -4  -4 2697.83  136.59
   6  -4  -4 2516.75  132.89
   6  -4  -4 2766.12  137.39
   6  -4  -4 2473.55  139.89
  -6   4   4 2652.33  133.49
  -6   4   4 2735.13  136.29
  -6   4   4 2807.72  140.29
  -6   4   4 2654.53  132.29
  -6   4   4 2643.14  134.19
   5  -4  -4 2986.60  148.19
   5  -4  -4 3108.89  149.59
   5  -4  -4 3016.90  149.99
   5  -4  -4 2924.31  148.59
   5  -4  -4 2929.41  146.99
   5  -4  -4 2934.91  147.09
   5  -4  -4 2748.23  147.19
  -5   4   4 3070.19  148.59
  -5   4   4 2893.31  147.29
  -5   4   4 2954.30  146.89
   4  -4  -4  981.30   49.90
   4  -4  -4  947.01   49.30
   4  -4  -4  912.41   48.60
   4  -4  -4  941.21   47.50
   4  -4  -4  908.61   48.80
   4  -4  -4  939.01   47.40
   4  -4  -4  840.12   51.09
  -4   4   4  959.20   48.50
  -4   4   4  937.41   47.00
  -4   4   4  985.60   48.60
  -4   4   4  962.40   49.20
  -4   4   4  941.21   55.49
   3  -4  -4 2398.36  130.59
   3  -4  -4 2746.23  128.69
   3  -4  -4 2561.14  126.69
   3  -4  -4 2495.45  126.99
  -3   4   4 2266.27  126.69
  -3   4   4 2605.24  127.79
  -3   4   4 2573.44  126.29
  -3   4   4 2719.83  127.89
   2  -4  -4 1875.51   94.29
   2  -4  -4 1727.03   97.89
   2  -4  -4 1921.31   93.99
   2  -4  -4 1800.22   97.49
   2  -4  -4 1860.41   93.59
   2  -4  -4 1887.31   95.19
  -2   4   4 1820.02   93.19
  -2   4   4 2050.59   95.49
  -2   4   4 1940.81   94.69
   1  -4  -4 3159.58  163.08
   1  -4  -4 2936.11  164.78
   1  -4  -4 3509.75  163.98
   1  -4  -4 3275.27  162.28
   1  -4  -4 2955.50  162.98
   1  -4  -4 3126.99  167.98
  -1   4   4 3429.86  163.58
  -1   4   4 3378.86  161.88
  -1   4   4 3600.94  164.38
   0  -4  -4 2322.97  113.29
   0  -4  -4 2071.39  119.39
   0  -4  -4 2365.06  113.49
   0  -4  -4 2225.88  111.79
   0  -4  -4 2088.29  112.89
   0  -4  -4 2108.19  115.09
   0   4   4 2389.06  113.49
   0   4   4 2427.16  114.19
   0   4   4 2124.39  111.69
   0   4   4 2262.77  111.29
  -1  -4  -4  323.87   21.90
  -1  -4  -4  328.77   18.30
  -1  -4  -4  349.87   19.70
  -1  -4  -4  358.06   20.20
  -1  -4  -4  306.87   26.20
   1   4   4  361.86   20.50
   1   4   4  367.16   21.60
  -2  -4  -4 1260.47   79.39
  -2  -4  -4 1344.67   70.89
  -2  -4  -4 1328.27   71.29
  -2  -4  -4 1434.06   74.09
  -2  -4  -4 1404.66   69.79
   2   4   4 1470.85   69.29
   2   4   4 1440.46   73.89
   2   4   4 1317.27   72.09
   2   4   4 1412.46   71.99
  -3  -4  -4 1026.60   65.99
  -3  -4  -4 1024.70   55.89
  -3  -4  -4 1079.49   55.59
  -3  -4  -4 1077.69   52.99
  -3  -4  -4 1121.79   58.89
  -3  -4  -4 1105.69   54.29
  -3  -4  -4 1072.29   56.19
   3   4   4 1108.19   53.79
   3   4   4  936.01   56.29
   3   4   4 1065.99   57.59
  -4  -4  -4  749.03   35.80
  -4  -4  -4  689.73   49.20
  -4  -4  -4  650.63   38.30
  -4  -4  -4  663.83   40.70
  -4  -4  -4  670.43   38.00
  -4  -4  -4  702.63   36.40
  -4  -4  -4  686.63   38.70
   4   4   4  684.03   41.30
   4   4   4  775.22   36.10
   4   4   4  662.13   39.00
  -5  -4  -4  372.86   27.10
  -5  -4  -4  387.56   21.70
  -5  -4  -4  406.46   23.80
  -5  -4  -4  419.36   35.70
  -5  -4  -4  379.16   24.30
   5   4   4  405.26   26.50
   5   4   4  389.46   28.50
   5   4   4  370.86   24.10
  10  -5  -4  227.18   31.80
  10  -5  -4  267.07   17.80
  10  -5  -4  248.68   28.00
  10  -5  -4  223.98   27.10
  10  -5  -4  279.67   34.10
 -10   5   4  247.98   15.10
 -10   5   4  274.87   15.60
 -10   5   4  305.67   25.50
   9  -5  -4  407.16   23.10
   9  -5  -4  367.06   36.40
   9  -5  -4  385.56   25.80
   9  -5  -4  406.86   31.90
   9  -5  -4  350.56   32.90
  -9   5   4  441.96   31.30
  -9   5   4  393.26   24.80
  -9   5   4  390.76   26.40
  -9   5   4  394.26   30.10
  -9   5   4  384.16   21.20
  -9   5   4  406.06   21.40
   8  -5  -4  728.33   39.90
   8  -5  -4  762.12   44.30
   8  -5  -4  746.33   38.10
   8  -5  -4  640.14   48.20
   8  -5  -4  678.53   43.50
   8  -5  -4  652.13   46.20
  -8   5   4  742.03   44.10
  -8   5   4  771.12   46.20
  -8   5   4  739.43   39.90
  -8   5   4  738.33   37.00
  -8   5   4  724.13   36.80
  -8   5   4  676.23   38.60
   7  -5  -4 1013.90   62.99
   7  -5  -4 1095.29   57.29
   7  -5  -4 1105.59   55.59
   7  -5  -4 1101.49   61.89
   7  -5  -4 1104.89   59.89
   7  -5  -4 1039.10   59.69
  -7   5   4 1074.59   54.69
  -7   5   4 1159.38   63.59
  -7   5   4 1125.79   60.19
  -7   5   4 1138.19   57.29
  -7   5   4 1073.69   54.59
  -7   5   4  974.30   58.79
   6  -5  -4 2482.05  121.29
   6  -5  -4 2386.66  119.39
   6  -5  -4 2390.76  121.29
   6  -5  -4 2153.58  123.89
   6  -5  -4 2401.46  117.89
  -6   5   4 2281.37  126.39
  -6   5   4 2257.07  120.19
  -6   5   4 2479.45  119.39
   5  -5  -4  421.86   22.80
   5  -5  -4  446.86   25.40
   5  -5  -4  394.66   21.80
   5  -5  -4  370.26   25.90
   5  -5  -4  400.46   24.40
   5  -5  -4  417.16   23.70
   5  -5  -4  408.86   21.70
  -5   5   4  421.36   23.20
  -5   5   4  445.66   23.30
  -5   5   4  415.46   29.70
   4  -5  -4  895.91   45.30
   4  -5  -4  860.01   46.80
   4  -5  -4  910.01   47.50
   4  -5  -4  864.61   49.60
   4  -5  -4  859.31   47.30
   4  -5  -4  912.01   45.70
   4  -5  -4  864.11   46.80
  -4   5   4  967.90   46.00
  -4   5   4  902.41   46.80
  -4   5   4  962.90   55.79
  -4   5   4  862.41   44.80
   3  -5  -4 2704.33  140.99
   3  -5  -4 2884.51  141.69
   3  -5  -4 2809.02  145.09
   3  -5  -4 2703.13  139.79
   3  -5  -4 2922.21  139.29
   3  -5  -4 2924.41  139.19
  -3   5   4 2805.62  139.09
  -3   5   4 2700.03  147.69
  -3   5   4 2934.31  140.69
  -3   5   4 2670.83  140.09
  -3   5   4 2710.23  138.69
   2  -5  -4 1863.01   93.19
   2  -5  -4 1842.72   90.89
   2  -5  -4 1778.02   95.29
   2  -5  -4 1586.04   91.39
   2  -5  -4 1782.32   90.09
   2  -5  -4 1882.51   91.19
  -2   5   4 1730.93   89.59
  -2   5   4 1979.10   92.69
   1  -5  -4 1849.11   88.39
   1  -5  -4 1715.43   94.89
   1  -5  -4 1741.23   92.09
   1  -5  -4 1755.32   89.39
   1  -5  -4 1732.73   89.49
   1  -5  -4 1844.12   90.49
  -1   5   4 1733.63   87.69
  -1   5   4 1898.01   89.99
  -1   5   4 1607.54   95.39
   0  -5  -4  421.06   21.50
   0  -5  -4  359.16   28.70
   0  -5  -4  381.46   25.40
   0  -5  -4  438.96   24.00
   0  -5  -4  432.86   24.40
   0  -5  -4  417.46   23.10
   0   5   4  351.36   27.50
   0   5   4  370.36   20.60
   0   5   4  450.55   23.80
   0   5   4  434.06   23.60
  -1  -5  -4 1050.59   50.09
  -1  -5  -4  938.81   59.49
  -1  -5  -4  933.31   53.99
  -1  -5  -4 1004.20   51.49
  -1  -5  -4  934.71   50.89
   1   5   4 1008.40   48.80
   1   5   4  924.51   51.69
  -2  -5  -4 1921.31   96.59
  -2  -5  -4 1959.40   97.09
  -2  -5  -4 1658.03  105.49
  -2  -5  -4 1801.42   99.59
  -2  -5  -4 1952.70   95.19
   2   5   4 2120.39  107.99
   2   5   4 1992.10   94.29
   2   5   4 1708.63   97.59
  -3  -5  -4  480.25   38.90
  -3  -5  -4  488.05   26.40
  -3  -5  -4  482.35   28.00
  -3  -5  -4  458.75   30.90
  -3  -5  -4  481.65   29.40
   3   5   4  488.85   33.40
   3   5   4  526.55   25.60
  -4  -5  -4  347.27   22.90
  -4  -5  -4  382.56   22.90
  -4  -5  -4  391.36   26.40
  -4  -5  -4  342.47   33.00
  -4  -5  -4  342.37   20.30
   4   5   4  359.36   26.10
  10  -6  -4  242.98   19.70
  10  -6  -4  281.77   32.30
  10  -6  -4  244.18   26.80
  10  -6  -4  251.47   26.40
  10  -6  -4  245.18   17.40
  10  -6  -4  244.98   32.00
 -10   6   4  258.87   19.80
 -10   6   4  264.77   14.90
 -10   6   4  262.57   24.00
 -10   6   4  238.48   14.10
 -10   6   4  265.77   25.20
   9  -6  -4  901.11   60.79
   9  -6  -4  908.81   48.30
   9  -6  -4  909.51   50.19
   9  -6  -4  841.52   55.19
   9  -6  -4  873.41   61.89
   9  -6  -4  906.51   55.39
  -9   6   4  986.70   50.79
  -9   6   4  914.61   46.40
  -9   6   4  921.51   46.70
  -9   6   4  907.91   52.69
  -9   6   4  953.00   58.29
   8  -6  -4  525.25   39.30
   8  -6  -4  602.14   36.60
   8  -6  -4  546.15   32.50
   8  -6  -4  542.75   40.40
   8  -6  -4  493.85   35.90
   8  -6  -4  586.44   30.70
  -8   6   4  587.94   29.10
  -8   6   4  543.45   29.30
  -8   6   4  624.64   32.80
  -8   6   4  594.74   41.60
  -8   6   4  561.84   34.60
   7  -6  -4 1007.10   52.39
   7  -6  -4 1051.49   57.29
   7  -6  -4 1037.30   54.49
   7  -6  -4 1025.00   60.59
   7  -6  -4  963.90   56.39
  -7   6   4  902.41   51.99
  -7   6   4 1074.59   64.29
  -7   6   4 1112.49   54.39
  -7   6   4 1051.39   54.99
  -7   6   4  994.70   51.29
   6  -6  -4  995.80   52.69
   6  -6  -4 1000.20   58.29
   6  -6  -4 1042.80   55.59
   6  -6  -4 1077.79   52.29
   6  -6  -4 1028.10   51.69
   6  -6  -4 1044.50   53.99
   6  -6  -4  980.70   55.59
  -6   6   4 1080.99   53.99
  -6   6   4  969.50   62.09
  -6   6   4 1015.70   51.09
  -6   6   4 1042.60   53.79
  -6   6   4  988.10   51.29
   5  -6  -4  407.06   23.90
   5  -6  -4  411.86   22.90
   5  -6  -4  374.46   20.60
   5  -6  -4  398.56   25.90
   5  -6  -4  356.56   23.40
   5  -6  -4  400.26   22.20
   5  -6  -4  387.36   20.50
  -5   6   4  380.76   19.60
  -5   6   4  401.96   21.40
  -5   6   4  427.46   31.10
  -5   6   4  348.77   19.60
  -5   6   4  383.56   22.20
   4  -6  -4 1501.65   81.89
   4  -6  -4 1624.64   81.69
   4  -6  -4 1585.14   79.69
   4  -6  -4 1631.64   82.29
   4  -6  -4 1607.04   84.49
   4  -6  -4 1552.24   81.89
   4  -6  -4 1594.04   80.29
  -4   6   4 1623.14   81.39
  -4   6   4 1593.44   91.09
   3  -6  -4 1006.80   52.99
   3  -6  -4 1001.70   49.99
   3  -6  -4  978.70   52.19
   3  -6  -4  995.80   50.99
   3  -6  -4 1050.49   50.79
   3  -6  -4  971.40   54.99
  -3   6   4  955.00   62.89
  -3   6   4  955.40   51.39
   2  -6  -4  902.51   52.19
   2  -6  -4 1023.00   50.89
   2  -6  -4  945.61   47.90
   2  -6  -4  919.51   46.30
   2  -6  -4  859.21   48.50
   2  -6  -4  882.01   47.20
  -2   6   4  916.01   48.20
  -2   6   4  880.01   57.09
   1  -6  -4  837.52   43.90
   1  -6  -4  911.61   51.99
   1  -6  -4  835.12   48.30
   1  -6  -4  859.51   45.60
   1  -6  -4  828.52   45.90
   1  -6  -4  865.71   46.60
  -1   6   4  907.11   46.00
   0  -6  -4  338.97   26.60
   0  -6  -4  331.37   19.50
   0  -6  -4  362.16   21.30
   0  -6  -4  351.36   20.20
   0  -6  -4  328.67   20.20
   0  -6  -4  294.67   27.60
   0   6   4  287.97   24.60
   0   6   4  325.47   20.60
   0   6   4  358.16   16.90
  -1  -6  -4 1107.39   57.89
  -1  -6  -4 1110.59   68.79
  -1  -6  -4 1114.19   63.29
  -1  -6  -4 1067.29   59.79
  -1  -6  -4 1243.48   60.19
   1   6   4 1059.49   60.19
   1   6   4 1210.48   56.49
  -2  -6  -4  644.04   34.30
  -2  -6  -4  679.63   36.60
  -2  -6  -4  600.54   39.50
  -2  -6  -4  610.54   47.10
  -2  -6  -4  675.73   36.90
   2   6   4  730.23   33.10
   2   6   4  604.94   38.00
  -3  -6  -4  266.17   16.60
  -3  -6  -4  281.87   19.50
  -3  -6  -4  249.78   22.50
  -3  -6  -4  276.77   30.80
  -3  -6  -4  273.27   19.20
   3   6   4  318.67   15.20
   3   6   4  291.07   23.10
  10  -7  -4  395.76   38.70
  10  -7  -4  460.45   27.60
  10  -7  -4  398.16   34.20
  10  -7  -4  392.96   40.10
  10  -7  -4  347.27   34.20
  10  -7  -4  436.16   25.20
 -10   7   4  422.76   35.20
 -10   7   4  428.26   27.50
 -10   7   4  440.56   30.70
 -10   7   4  433.66   22.80
 -10   7   4  449.95   27.00
   9  -7  -4 1097.29   63.29
   9  -7  -4 1043.00   69.49
   9  -7  -4 1140.79   63.39
   9  -7  -4  966.60   66.29
   9  -7  -4 1118.49   55.29
   9  -7  -4  921.91   58.89
  -9   7   4 1113.69   65.59
  -9   7   4 1071.59   56.49
  -9   7   4  920.71   53.09
  -9   7   4 1124.29   57.29
   8  -7  -4  891.51   52.09
   8  -7  -4  794.52   41.10
   8  -7  -4  766.42   50.19
   8  -7  -4  795.12   52.89
   8  -7  -4  765.72   43.00
   8  -7  -4  760.72   46.90
  -8   7   4  816.72   55.49
  -8   7   4  744.93   41.90
  -8   7   4  829.62   44.30
  -8   7   4  773.42   43.20
  -8   7   4  697.83   39.50
   7  -7  -4  982.50   50.89
   7  -7  -4  921.21   54.29
   7  -7  -4  895.51   45.50
   7  -7  -4  888.41   50.49
   7  -7  -4  900.51   47.60
  -7   7   4  818.72   58.09
  -7   7   4  835.72   47.50
  -7   7   4  906.71   47.30
  -7   7   4  797.32   44.20
   6  -7  -4  292.87   21.10
   6  -7  -4  304.77   17.40
   6  -7  -4  327.87   21.70
   6  -7  -4  307.07   20.00
   6  -7  -4  319.37   18.50
   6  -7  -4  314.37   23.40
   6  -7  -4  309.17   17.20
  -6   7   4  329.67   18.80
  -6   7   4  330.57   20.00
  -6   7   4  350.96   28.30
   5  -7  -4 1082.79   55.69
   5  -7  -4 1066.79   54.69
   5  -7  -4 1057.79   55.99
   5  -7  -4 1070.29   55.09
   5  -7  -4 1035.70   58.09
   5  -7  -4 1030.30   52.69
  -5   7   4 1002.50   53.19
  -5   7   4 1040.00   65.59
  -5   7   4  970.50   54.39
   4  -7  -4 1988.50   97.09
   4  -7  -4 1988.20   97.79
   4  -7  -4 1896.01   97.29
   4  -7  -4 1898.61   94.49
   4  -7  -4 1884.71   99.79
   4  -7  -4 1847.92   95.19
  -4   7   4 1791.62  106.49
  -4   7   4 1860.81   96.29
  -4   7   4 1828.02   95.09
   3  -7  -4  452.65   25.40
   3  -7  -4  423.06   22.70
   3  -7  -4  410.56   27.90
   3  -7  -4  421.66   26.10
   3  -7  -4  444.96   23.90
   3  -7  -4  416.36   22.40
  -3   7   4  431.06   24.80
  -3   7   4  436.26   34.00
   2  -7  -4  436.86   26.30
   2  -7  -4  435.66   22.70
   2  -7  -4  454.15   29.80
   2  -7  -4  425.06   24.70
   2  -7  -4  433.06   27.50
   2  -7  -4  428.36   23.80
  -2   7   4  414.66   25.20
  -2   7   4  451.65   35.50
   1  -7  -4  450.55   28.50
   1  -7  -4  449.76   25.20
   1  -7  -4  430.86   24.40
   1  -7  -4  420.76   24.20
   1  -7  -4  455.25   26.90
   1  -7  -4  445.76   31.00
  -1   7   4  419.66   25.90
  -1   7   4  399.86   31.40
   0  -7  -4  833.92   44.40
   0  -7  -4  837.22   42.50
   0  -7  -4  830.42   46.00
   0  -7  -4  777.42   47.90
   0  -7  -4  815.52   44.70
  -1  -7  -4  765.32   52.79
  -1  -7  -4  751.82   39.60
  -1  -7  -4  770.52   45.90
  -1  -7  -4  741.23   41.70
  -1  -7  -4  798.62   41.90
  -1  -7  -4  783.82   43.50
   1   7   4  713.43   42.70
  -2  -7  -4   96.19   10.40
  -2  -7  -4  104.59   11.10
  -2  -7  -4   91.79    8.00
  -2  -7  -4  102.59   22.10
   2   7   4  121.49   15.40
   9  -8  -4  473.65   33.90
   9  -8  -4  443.66   27.80
   9  -8  -4  460.35   25.90
   9  -8  -4  412.86   36.80
   9  -8  -4  490.25   32.60
   9  -8  -4  482.05   38.60
  -9   8   4  469.35   39.30
  -9   8   4  408.76   27.70
  -9   8   4  452.75   28.30
   8  -8  -4  442.56   35.90
   8  -8  -4  425.96   24.40
   8  -8  -4  452.65   35.10
   8  -8  -4  458.35   30.60
   8  -8  -4  425.16   29.70
  -8   8   4  422.36   26.60
  -8   8   4  484.75   38.40
  -8   8   4  434.76   26.00
   7  -8  -4  736.43   42.90
   7  -8  -4  739.33   40.00
   7  -8  -4  711.13   46.00
   7  -8  -4  748.73   43.30
   7  -8  -4  736.53   37.80
  -7   8   4  658.43   38.70
  -7   8   4  771.42   54.19
  -7   8   4  690.43   39.80
   6  -8  -4  563.64   30.20
   6  -8  -4  568.74   34.80
   6  -8  -4  615.44   35.50
   6  -8  -4  554.04   31.40
   6  -8  -4  604.74   36.90
   6  -8  -4  571.14   30.50
   6  -8  -4  628.74   33.40
  -6   8   4  547.15   33.90
  -6   8   4  594.64   45.30
   5  -8  -4 1385.86   67.49
   5  -8  -4 1228.48   62.79
   5  -8  -4 1228.58   66.09
   5  -8  -4 1296.97   68.59
   5  -8  -4 1221.48   64.79
   5  -8  -4 1236.28   64.79
   5  -8  -4 1085.19   62.29
  -5   8   4 1221.28   64.59
  -5   8   4 1185.98   79.79
   4  -8  -4  557.64   33.60
   4  -8  -4  555.34   31.10
   4  -8  -4  617.04   34.10
   4  -8  -4  601.64   36.10
   4  -8  -4  588.44   33.40
  -4   8   4  590.34   32.90
  -4   8   4  544.85   43.30
   3  -8  -4  316.17   22.00
   3  -8  -4  347.97   21.70
   3  -8  -4  334.37   23.50
   3  -8  -4  341.67   19.50
  -3   8   4  304.37   21.80
  -3   8   4  320.57   30.10
   2  -8  -4  806.42   51.89
   2  -8  -4  689.23   37.50
   2  -8  -4  707.93   42.10
   2  -8  -4  707.33   40.40
  -2   8   4  747.13   39.20
  -2   8   4  610.94   46.40
   1  -8  -4  583.04   34.00
   1  -8  -4  502.85   37.20
   1  -8  -4  564.54   35.70
   1  -8  -4  550.64   31.90
   1  -8  -4  553.14   31.30
  -1   8   4  572.64   32.20
   0  -8  -4  574.34   32.40
   0  -8  -4  524.25   39.90
   0  -8  -4  583.44   31.70
   0  -8  -4  564.64   34.10
   0  -8  -4  574.04   36.20
   0  -8  -4  492.65   31.10
   0   8   4  582.94   34.00
   8  -9  -4  381.36   31.00
   8  -9  -4  356.86   31.10
   8  -9  -4  404.96   28.10
   8  -9  -4  399.46   24.70
   8  -9  -4  398.76   27.40
  -8   9   4  420.66   24.90
  -8   9   4  403.26   37.60
  -8   9   4  345.17   23.20
   7  -9  -4  432.86   27.10
   7  -9  -4  457.95   32.10
   7  -9  -4  435.96   29.70
   7  -9  -4  477.55   30.00
  -7   9   4  443.26   26.80
  -7   9   4  431.06   38.40
   6  -9  -4  542.45   32.60
   6  -9  -4  537.25   33.70
   6  -9  -4  567.14   36.80
   6  -9  -4  569.74   34.40
  -6   9   4  570.64   31.70
  -6   9   4  537.25   47.30
   5  -9  -4  536.15   35.00
   5  -9  -4  548.95   35.60
   5  -9  -4  561.94   32.90
   5  -9  -4  561.24   30.40
   5  -9  -4  561.04   32.50
   5  -9  -4  598.04   34.10
  -5   9   4  475.65   43.20
  -5   9   4  641.64   32.60
   4  -9  -4  177.38   16.30
   4  -9  -4  212.88   16.30
   4  -9  -4  182.88   15.90
   4  -9  -4  190.48   15.60
  -4   9   4  213.68   15.00
  -4   9   4  176.08   22.50
   3  -9  -4  461.15   27.30
   3  -9  -4  496.45   29.60
   3  -9  -4  486.25   31.30
   3  -9  -4  449.26   30.30
  -3   9   4  438.86   39.00
  -3   9   4  502.45   27.70
   2  -9  -4  526.15   33.50
   2  -9  -4  558.84   32.10
   2  -9  -4  525.35   29.40
   2  -9  -4  465.35   33.40
  -2   9   4  454.55   36.70
  -2   9   4  523.45   29.70
  -1  10  -5  397.36   29.70
   1 -10   5  410.86   26.30
  -2  10  -5  431.76   33.30
  -2  10  -5  452.55   31.90
   2 -10   5  498.75   27.90
   2 -10   5  451.35   28.40
  -3  10  -5  481.65   31.70
  -3  10  -5  505.25   36.80
   3 -10   5  513.65   29.70
  -4  10  -5  537.45   29.50
  -4  10  -5  485.55   37.40
  -4  10  -5  486.15   31.50
  -5  10  -5  276.97   23.20
  -5  10  -5  275.77   17.90
  -5  10  -5  258.77   15.30
  -5  10  -5  265.97   27.40
   5 -10   5  336.57   31.50
   5 -10   5  342.27   27.60
  -6  10  -5  731.53   39.00
  -6  10  -5  735.63   49.30
  -6  10  -5  725.63   43.20
  -6  10  -5  641.14   36.30
   6 -10   5  778.62   50.79
   6 -10   5  688.33   40.30
  -7  10  -5  655.53   45.50
  -7  10  -5  620.84   34.80
  -7  10  -5  552.54   37.90
  -7  10  -5  587.94   31.80
   7 -10   5  688.83   48.00
   7 -10   5  656.03   53.29
   7 -10   5  617.54   44.70
  -1  -9   5  162.28   17.10
   0   9  -5  381.36   29.90
   0  -9   5  402.56   26.80
   0  -9   5  400.76   24.60
  -1   9  -5  926.91   54.49
  -1   9  -5  883.51   55.09
   1  -9   5 1011.20   51.29
  -2   9  -5  507.55   33.10
  -2   9  -5  525.85   36.70
   2  -9   5  544.25   30.40
  -3   9  -5  734.03   48.60
  -3   9  -5  713.33   38.30
  -3   9  -5  626.54   43.70
   3  -9   5  706.13   38.60
  -4   9  -5  400.56   36.10
  -4   9  -5  428.46   24.30
  -4   9  -5  403.66   21.30
  -4   9  -5  376.76   32.30
   4  -9   5  383.76   24.40
   4  -9   5  472.55   34.10
  -5   9  -5  530.05   39.00
  -5   9  -5  549.15   30.40
  -5   9  -5  538.15   33.40
  -5   9  -5  521.35   27.80
   5  -9   5  545.85   38.50
   5  -9   5  618.94   44.20
   5  -9   5  567.04   43.10
   5  -9   5  498.35   31.50
  -6   9  -5 1084.19   62.19
  -6   9  -5 1056.59   56.49
  -6   9  -5 1159.48   68.69
  -6   9  -5 1195.68   59.29
   6  -9   5 1107.29   70.49
   6  -9   5 1144.09   76.09
   6  -9   5 1081.69   66.79
   6  -9   5 1146.19   67.79
  -7   9  -5  331.97   24.80
  -7   9  -5  313.47   23.80
  -7   9  -5  357.86   18.60
  -7   9  -5  343.97   29.80
   7  -9   5  341.87   32.90
   7  -9   5  392.66   31.20
   7  -9   5  346.87   37.60
  -8   9  -5  278.17   20.30
  -8   9  -5  338.37   17.50
  -8   9  -5  337.27   28.60
  -8   9  -5  315.87   24.00
   8  -9   5  344.87   31.30
   8  -9   5  350.66   39.50
   8  -9   5  346.77   33.10
   8  -9   5  308.17   23.40
  -3  -8   5  297.17   29.00
  -3  -8   5  372.66   24.90
  -2  -8   5  475.35   29.60
  -2  -8   5  420.76   32.90
  -1  -8   5  477.75   33.70
  -1  -8   5  529.25   33.40
  -1  -8   5  493.65   30.80
   0   8  -5 1698.33   92.69
   0  -8   5 1762.52   89.89
  -1   8  -5 1039.80   57.69
  -1   8  -5 1070.69   56.79
  -1   8  -5 1084.29   61.89
   1  -8   5  930.41   55.49
   1  -8   5 1138.19   56.39
  -2   8  -5  438.46   32.60
  -2   8  -5  472.45   27.10
  -2   8  -5  501.65   29.40
   2  -8   5  489.15   28.30
   2  -8   5  462.65   27.20
  -3   8  -5 1316.67   69.59
  -3   8  -5 1322.87   67.59
  -3   8  -5 1247.48   65.29
  -3   8  -5 1186.58   74.19
   3  -8   5 1380.06   73.29
   3  -8   5 1374.76   70.49
   3  -8   5 1290.27   68.39
  -4   8  -5  988.90   64.69
  -4   8  -5 1093.69   57.89
  -4   8  -5 1071.29   55.69
  -4   8  -5 1093.09   60.19
   4  -8   5 1244.68   66.29
   4  -8   5 1149.29   62.99
   4  -8   5 1146.49   59.49
  -5   8  -5 1494.35   78.99
  -5   8  -5 1577.94   86.99
  -5   8  -5 1426.06   80.49
  -5   8  -5 1443.26   76.19
   5  -8   5 1361.86   84.29
   5  -8   5 1663.33   87.59
   5  -8   5 1521.45   79.89
   5  -8   5 1608.84   79.19
   5  -8   5 1582.54   92.79
   5  -8   5 1592.34   88.29
  -6   8  -5  549.15   34.10
  -6   8  -5  603.14   42.10
  -6   8  -5  643.84   37.40
  -6   8  -5  624.54   31.80
   6  -8   5  657.03   46.20
   6  -8   5  638.64   50.09
   6  -8   5  595.14   35.90
   6  -8   5  654.43   36.30
   6  -8   5  661.93   42.40
  -7   8  -5  297.67   15.80
  -7   8  -5  274.87   18.80
  -7   8  -5  292.07   21.60
  -7   8  -5  261.07   26.20
   7  -8   5  283.97   28.30
   7  -8   5  316.97   21.60
   7  -8   5  299.07   27.50
  -8   8  -5  897.91   54.49
  -8   8  -5  835.72   44.20
  -8   8  -5  893.11   50.69
  -8   8  -5  906.91   47.70
   8  -8   5  813.22   59.89
   8  -8   5  895.71   67.29
   8  -8   5  897.41   60.89
   8  -8   5  864.31   50.39
   8  -8   5  800.32   51.79
  -9   8  -5  444.16   23.60
  -9   8  -5  433.36   30.90
  -9   8  -5  424.36   27.20
  -9   8  -5  437.76   32.60
   9  -8   5  484.45   48.30
   9  -8   5  443.86   35.00
   9  -8   5  472.75   43.80
   9  -8   5  391.76   29.40
   9  -8   5  490.85   37.80
  -4  -7   5  233.38   14.50
  -4  -7   5  254.77   19.90
  -4  -7   5  231.48   26.10
  -3  -7   5  651.73   34.30
  -3  -7   5  672.43   39.10
  -3  -7   5  641.44   38.10
  -3  -7   5  667.53   44.70
  -2  -7   5  467.25   31.70
  -2  -7   5  499.05   25.70
  -2  -7   5  485.55   33.10
  -2  -7   5  502.45   30.00
   1   7  -5  840.02   49.10
  -1  -7   5  790.32   46.70
  -1  -7   5  836.22   45.00
   0   7  -5 2181.48  113.89
   0   7  -5 2006.80  108.89
   0  -7   5 1983.80  107.39
   0  -7   5 2189.08  107.29
  -1   7  -5  725.33   45.10
  -1   7  -5  783.72   40.90
  -1   7  -5  764.22   42.50
   1  -7   5  827.62   42.10
   1  -7   5  686.43   40.00
  -2   7  -5 1519.25   76.19
  -2   7  -5 1441.96   77.29
  -2   7  -5 1366.16   73.69
   2  -7   5 1455.75   74.49
   2  -7   5 1583.34   78.59
   2  -7   5 1370.96   76.09
   2  -7   5 1588.84   76.99
  -3   7  -5 1321.57   83.09
  -3   7  -5 1476.45   79.29
  -3   7  -5 1492.65   77.59
  -3   7  -5 1487.85   75.59
   3  -7   5 1500.15   78.49
   3  -7   5 1607.94   79.19
   3  -7   5 1700.63   85.39
  -4   7  -5 1463.45   78.09
  -4   7  -5 1441.06   82.79
  -4   7  -5 1576.14   76.69
  -4   7  -5 1443.26   73.99
   4  -7   5 1472.95   76.79
   4  -7   5 1485.35   86.59
   4  -7   5 1551.04   80.79
   4  -7   5 1350.16   75.59
   4  -7   5 1560.64   83.49
  -5   7  -5 2072.09  102.59
  -5   7  -5 2028.40  108.99
  -5   7  -5 1929.91  104.39
  -5   7  -5 2085.09  100.59
   5  -7   5 1966.50  103.79
   5  -7   5 1984.80  103.99
   5  -7   5 2124.19  108.59
   5  -7   5 2080.19  100.69
   5  -7   5 1992.20  114.99
   5  -7   5 1892.31  109.79
  -6   7  -5  515.05   35.70
  -6   7  -5  459.75   30.10
  -6   7  -5  548.95   29.30
  -6   7  -5  537.65   26.60
   6  -7   5  447.86   31.10
   6  -7   5  507.75   41.60
   6  -7   5  570.54   27.10
   6  -7   5  551.14   37.20
   6  -7   5  511.25   37.40
   6  -7   5  505.45   31.20
  -7   7  -5  866.21   50.19
  -7   7  -5  810.22   46.10
  -7   7  -5  796.42   40.50
  -7   7  -5  760.92   43.20
   7  -7   5  736.63   57.59
   7  -7   5  785.82   49.00
   7  -7   5  835.82   46.00
   7  -7   5  764.72   53.89
   7  -7   5  790.32   41.30
   7  -7   5  802.62   52.39
  -8   7  -5  895.41   50.49
  -8   7  -5  925.01   47.30
  -8   7  -5  880.21   53.29
  -8   7  -5  958.30   55.99
   8  -7   5  962.40   68.79
   8  -7   5  880.71   48.40
   8  -7   5  983.30   63.89
   8  -7   5  982.00   62.09
   8  -7   5  860.71   55.69
   8  -7   5 1026.70   54.39
  -9   7  -5  459.85   29.00
  -9   7  -5  474.45   32.20
  -9   7  -5  456.15   31.90
  -9   7  -5  467.55   25.10
   9  -7   5  494.25   32.20
   9  -7   5  437.26   35.60
   9  -7   5  549.95   39.30
   9  -7   5  498.75   40.00
   9  -7   5  452.25   26.40
   9  -7   5  473.55   44.60
  -5  -6   5  377.96   20.00
  -5  -6   5  338.57   25.20
  -5  -6   5  314.67   32.20
  -4  -6   5  179.58   12.30
  -4  -6   5  208.78   17.20
  -4  -6   5  226.88   22.90
  -4  -6   5  210.58   16.60
  -3  -6   5  810.22   52.69
  -3  -6   5  906.11   49.30
  -3  -6   5  939.81   49.60
  -3  -6   5  886.01   45.50
  -2  -6   5  961.30   48.90
  -2  -6   5  840.12   45.50
  -2  -6   5  901.31   51.19
   1   6  -5 1857.31  100.59
   1   6  -5 1851.81   99.89
  -1  -6   5 2030.50   98.49
  -1  -6   5 1993.70   99.59
  -1  -6   5 1839.92   95.39
   0   6  -5  662.93   36.50
   0   6  -5  589.64   38.80
   0   6  -5  689.13   37.90
   0  -6   5  635.24   33.40
   0  -6   5  730.53   37.10
   0  -6   5  676.73   36.20
  -1   6  -5  463.85   27.90
  -1   6  -5  512.05   24.60
  -1   6  -5  495.45   26.70
   1  -6   5  493.35   25.60
   1  -6   5  418.26   25.40
   1  -6   5  521.25   26.60
   1  -6   5  444.56   26.70
  -2   6  -5 2948.10  162.88
  -2   6  -5 3273.97  161.98
  -2   6  -5 3302.87  160.18
   2  -6   5 3566.04  164.08
   2  -6   5 3029.60  161.48
   2  -6   5 3438.76  162.68
   2  -6   5 3028.00  159.78
  -3   6  -5 1664.83   97.19
  -3   6  -5 1820.32   92.39
   3  -6   5 1836.22   90.59
   3  -6   5 1912.11   94.59
   3  -6   5 1780.92   92.99
   3  -6   5 1917.91   99.99
  -4   6  -5 1222.58   71.09
  -4   6  -5 1286.17   67.99
  -4   6  -5 1350.26   69.79
  -4   6  -5 1294.37   74.99
   4  -6   5 1403.66   68.09
   4  -6   5 1393.76   75.19
   4  -6   5 1507.15   72.39
   4  -6   5 1423.46   77.39
   4  -6   5 1463.25   83.89
   4  -6   5 1278.17   69.89
  -5   6  -5  757.22   40.10
  -5   6  -5  788.12   42.30
  -5   6  -5  762.82   47.40
  -5   6  -5  765.22   43.60
   5  -6   5  713.13   44.30
   5  -6   5  898.51   51.69
   5  -6   5  839.32   46.00
   5  -6   5  833.82   40.50
   5  -6   5  807.42   48.50
   5  -6   5  801.52   54.59
  -6   6  -5  715.13   44.00
  -6   6  -5  721.43   36.90
  -6   6  -5  677.53   40.50
  -6   6  -5  662.43   39.20
   6  -6   5  824.62   55.99
   6  -6   5  693.53   43.30
   6  -6   5  772.52   50.09
   6  -6   5  738.23   41.70
   6  -6   5  738.03   37.50
   6  -6   5  752.72   47.70
  -7   6  -5 2039.50  104.09
  -7   6  -5 1809.12   99.69
  -7   6  -5 1824.82  101.39
  -7   6  -5 1995.60   97.09
   7  -6   5 1822.12  102.49
   7  -6   5 2182.38  109.49
   7  -6   5 1918.41  105.89
   7  -6   5 1983.90  117.19
   7  -6   5 1995.50  111.89
   7  -6   5 1873.81   97.89
  -8   6  -5  629.64   35.90
  -8   6  -5  572.84   37.40
  -8   6  -5  594.84   31.50
  -8   6  -5  645.04   44.10
  -8   6  -5  643.44   30.60
   8  -6   5  601.54   41.70
   8  -6   5  645.64   44.00
   8  -6   5  613.24   32.90
   8  -6   5  565.74   44.00
   8  -6   5  586.14   49.10
   8  -6   5  581.64   37.50
  -9   6  -5  367.96   19.30
  -9   6  -5  366.66   27.60
  -9   6  -5  337.47   17.80
  -9   6  -5  373.36   27.20
  -9   6  -5  312.17   22.90
   9  -6   5  364.86   33.90
   9  -6   5  304.27   24.40
   9  -6   5  373.16   32.40
   9  -6   5  317.67   30.50
   9  -6   5  370.16   38.80
  -6  -5   5  658.13   40.90
  -6  -5   5  671.63   52.49
  -6  -5   5  735.63   36.90
  -5  -5   5  265.37   18.90
  -5  -5   5  251.97   19.90
  -5  -5   5  210.98   24.80
  -5  -5   5  261.07   15.10
   4   5  -5 1089.49   56.99
  -4  -5   5 1121.29   66.09
  -4  -5   5 1132.79   60.79
  -4  -5   5 1142.89   57.29
  -4  -5   5 1125.39   60.59
   3   5  -5 1528.05   75.39
  -3  -5   5 1528.75   75.49
  -3  -5   5 1420.76   81.69
  -3  -5   5 1527.75   78.49
   2   5  -5 1165.38   62.49
  -2  -5   5 1198.48   62.89
  -2  -5   5 1285.67   67.19
  -2  -5   5 1386.16   70.99
   1   5  -5 1894.71  107.49
   1   5  -5 2302.27  108.19
  -1  -5   5 2053.89  104.19
  -1  -5   5 2130.39  106.89
   0   5  -5  620.84   32.10
   0  -5   5  576.84   31.70
   0  -5   5  556.34   29.30
   0  -5   5  580.64   31.00
  -1   5  -5 2724.23  127.49
  -1   5  -5 2375.16  129.79
   1  -5   5 2852.31  130.09
   1  -5   5 2455.95  129.29
   1  -5   5 2765.32  128.89
   1  -5   5 2405.66  126.99
   1  -5   5 2354.86  128.79
  -2   5  -5 3306.07  160.58
  -2   5  -5 3012.90  164.68
  -2   5  -5 2985.50  158.78
   2  -5   5 3095.49  161.18
   2  -5   5 3391.46  164.88
   2  -5   5 3439.66  163.18
   2  -5   5 3178.08  158.68
  -3   5  -5  839.72   49.90
  -3   5  -5  829.52   44.40
  -3   5  -5  880.21   46.00
  -3   5  -5  824.62   46.90
   3  -5   5  889.91   52.39
   3  -5   5  973.50   44.50
   3  -5   5  886.71   50.59
   3  -5   5  979.60   48.90
   3  -5   5  858.61   47.50
  -4   5  -5 1279.57   70.69
  -4   5  -5 1244.48   76.19
  -4   5  -5 1454.15   76.69
  -4   5  -5 1361.26   72.59
   4  -5   5 1590.84   71.79
   4  -5   5 1465.85   79.09
   4  -5   5 1423.46   75.39
   4  -5   5 1482.25   77.49
   4  -5   5 1377.76   72.69
   4  -5   5 1523.45   82.89
  -5   5  -5  640.34   40.90
  -5   5  -5  712.73   38.80
  -5   5  -5  679.13   37.20
  -5   5  -5  640.14   35.10
  -5   5  -5  723.13   34.80
   5  -5   5  671.63   49.00
   5  -5   5  693.03   38.30
   5  -5   5  708.53   45.40
   5  -5   5  756.42   35.90
   5  -5   5  726.03   43.00
  -6   5  -5 1585.04   73.79
  -6   5  -5 1466.05   76.59
  -6   5  -5 1496.15   77.99
  -6   5  -5 1652.83   81.09
  -6   5  -5 1471.75   74.19
   6  -5   5 1452.95   74.99
   6  -5   5 1300.87   80.69
   6  -5   5 1335.57   88.39
   6  -5   5 1432.76   84.89
   6  -5   5 1498.65   84.59
   6  -5   5 1572.84   78.89
  -7   5  -5 1333.97   68.29
  -7   5  -5 1205.48   64.19
  -7   5  -5 1203.68   61.49
  -7   5  -5 1148.39   65.89
  -7   5  -5 1242.88   61.09
   7  -5   5 1214.88   62.59
   7  -5   5 1262.87   74.39
   7  -5   5 1215.48   72.19
   7  -5   5 1241.98   78.79
   7  -5   5 1139.29   67.09
  -8   5  -5  212.98   11.40
  -8   5  -5  196.58   12.10
  -8   5  -5  217.98   18.20
  -8   5  -5  177.58   18.30
   8  -5   5  228.58   29.80
   8  -5   5  176.18   21.30
   8  -5   5  212.98   24.20
   8  -5   5  226.98   22.70
   8  -5   5  217.68   18.30
   8  -5   5  212.28   13.90
  -9   5  -5  504.45   33.50
  -9   5  -5  509.25   26.40
  -9   5  -5  476.25   30.30
  -9   5  -5  495.95   26.80
   9  -5   5  563.84   39.00
   9  -5   5  481.75   38.80
   9  -5   5  531.45   39.20
   9  -5   5  509.05   43.10
   9  -5   5  533.85   29.10
   9  -5   5  512.35   32.90
   7   4  -5  613.14   32.90
  -7  -4   5  585.14   49.10
  -7  -4   5  617.14   32.90
  -7  -4   5  600.84   36.50
  -6  -4   5  395.46   25.30
  -6  -4   5  387.46   26.50
  -6  -4   5  351.26   32.00
   5   4  -5  613.14   44.80
   5   4  -5  597.64   32.00
  -5  -4   5  646.34   39.60
  -5  -4   5  558.14   39.50
  -5  -4   5  535.15   34.20
  -5  -4   5  597.14   31.20
   4   4  -5 2477.05  128.09
   4   4  -5 2686.93  140.09
  -4  -4   5 2272.67  133.49
  -4  -4   5 2763.82  130.99
  -4  -4   5 2564.34  127.49
   3   4  -5 1205.28   63.29
   3   4  -5 1281.97   71.99
  -3  -4   5 1368.66   66.39
  -3  -4   5 1112.09   66.79
  -3  -4   5 1257.67   62.59
   2   4  -5 1755.22   97.69
   2   4  -5 1864.01   94.09
   2   4  -5 2073.09  101.39
   2   4  -5 2054.59   98.19
  -2  -4   5 1815.72   95.69
  -2  -4   5 1847.32   96.59
  -2  -4   5 1742.93   93.39
   1   4  -5 2089.19  105.49
   1   4  -5 2249.87  103.39
   1   4  -5 1938.51  106.09
  -1  -4   5 1997.40  104.79
  -1  -4   5 2134.09  105.29
  -1  -4   5 2027.60  102.99
  -1  -4   5 2060.79  102.99
   0   4  -5 2077.79  108.79
   0   4  -5 2045.30  110.99
   0   4  -5 2324.27  110.59
   0   4  -5 2123.89  111.59
   0  -4   5 2312.17  109.79
   0  -4   5 2198.58  110.79
   0  -4   5 2119.99  108.59
   0  -4   5 2297.87  110.89
  -1   4  -5 5849.81  307.67
  -1   4  -5 6134.99  302.27
  -1   4  -5 6519.05  305.27
  -1   4  -5 6432.76  304.37
  -1   4  -5 5869.01  302.47
   1  -4   5 6344.47  304.67
   1  -4   5 6160.78  304.27
   1  -4   5 5778.42  302.27
   1  -4   5 5970.80  304.37
   1  -4   5 6001.90  307.27
  -2   4  -5 1564.24   80.29
  -2   4  -5 1539.65   79.89
  -2   4  -5 1535.25   79.39
  -2   4  -5 1566.54   77.99
  -2   4  -5 1579.74   83.59
   2  -4   5 1563.54   83.39
   2  -4   5 1561.74   80.69
   2  -4   5 1691.63   79.29
   2  -4   5 1584.44   81.69
   2  -4   5 1471.85   77.89
  -3   4  -5 1594.44   81.69
  -3   4  -5 1467.65   86.99
  -3   4  -5 1719.13   84.39
  -3   4  -5 1773.42   83.79
  -3   4  -5 1666.63   81.89
   3  -4   5 1674.53   82.19
   3  -4   5 1679.43   87.69
   3  -4   5 1610.14   85.39
   3  -4   5 1671.23   90.09
   3  -4   5 1576.24   82.19
  -4   4  -5 2545.35  124.29
  -4   4  -5 2592.74  128.09
  -4   4  -5 2413.06  129.89
  -4   4  -5 2609.74  126.39
  -4   4  -5 2468.95  126.79
   4  -4   5 2643.64  136.39
   4  -4   5 2410.26  129.29
   4  -4   5 2482.35  132.09
   4  -4   5 2366.26  124.69
   4  -4   5 2492.25  126.49
  -5   4  -5 1327.97   66.69
  -5   4  -5 1259.17   65.29
  -5   4  -5 1265.47   61.49
  -5   4  -5 1280.07   63.89
  -5   4  -5 1197.78   61.59
  -5   4  -5 1330.97   67.49
   5  -4   5 1214.18   62.29
   5  -4   5 1216.38   68.29
   5  -4   5 1221.68   64.79
   5  -4   5 1055.29   72.29
   5  -4   5 1128.59   69.99
  -6   4  -5 1873.71   90.79
  -6   4  -5 1974.60   97.79
  -6   4  -5 1888.11   94.89
  -6   4  -5 1829.12   93.29
  -6   4  -5 1858.61   90.89
   6  -4   5 1798.42  105.39
   6  -4   5 1828.22  101.09
   6  -4   5 1702.43   98.09
   6  -4   5 1740.33   91.79
   6  -4   5 1667.33   94.79
  -7   4  -5  460.85   28.40
  -7   4  -5  493.95   29.90
  -7   4  -5  445.36   23.70
  -7   4  -5  439.66   26.50
  -7   4  -5  469.85   24.60
  -7   4  -5  470.25   31.60
  -7   4  -5  454.25   23.70
   7  -4   5  412.46   33.20
   7  -4   5  472.85   29.80
   7  -4   5  429.96   33.10
   7  -4   5  451.85   37.30
   7  -4   5  428.96   25.00
  -8   4  -5  399.46   26.60
  -8   4  -5  432.26   28.90
  -8   4  -5  418.46   31.60
  -8   4  -5  470.15   22.80
  -8   4  -5  390.96   22.50
   8  -4   5  474.65   40.00
   8  -4   5  365.96   32.60
   8  -4   5  427.86   24.50
   8  -4   5  457.85   34.40
   8  -4   5  435.26   28.60
  -9   4  -5  676.33   34.60
  -9   4  -5  696.23   34.60
  -9   4  -5  652.13   44.90
  -9   4  -5  581.34   40.30
  -9   4  -5  631.14   38.00
   9  -4   5  608.64   40.10
   9  -4   5  716.83   36.90
   9  -4   5  746.03   46.50
   9  -4   5  684.43   49.99
   9  -4   5  714.33   50.19
   9  -4   5  652.33   45.50
   7   3  -5  572.64   47.70
   7   3  -5  599.84   37.40
   7   3  -5  618.74   33.30
  -7  -3   5  542.25   42.70
  -7  -3   5  560.94   34.70
  -7  -3   5  656.93   32.50
   6   3  -5  172.18   14.60
   6   3  -5  185.58   13.20
   6   3  -5  204.48   18.00
   6   3  -5  201.48   27.70
  -6  -3   5  195.88   16.10
  -6  -3   5  208.18   16.30
  -6  -3   5  222.98   32.00
  -6  -3   5  213.28   12.50
   5   3  -5 1777.12   90.79
   5   3  -5 1724.43   83.29
   5   3  -5 1517.55   83.69
   5   3  -5 1695.43   95.99
   5   3  -5 1498.25   86.39
  -5  -3   5 1568.74   84.59
  -5  -3   5 1596.84   89.49
  -5  -3   5 1592.54   84.89
  -5  -3   5 1717.43   82.19
   4   3  -5 2464.65  128.99
   4   3  -5 2502.75  132.09
   4   3  -5 2399.76  126.49
   4   3  -5 2348.36  122.59
  -4  -3   5 2641.34  127.89
  -4  -3   5 2292.27  126.69
   3   3  -5  747.33   43.10
   3   3  -5  665.43   36.30
   3   3  -5  726.83   39.20
   3   3  -5  691.33   41.30
  -3  -3   5  688.93   39.20
  -3  -3   5  702.13   35.70
  -3  -3   5  707.13   37.90
   2   3  -5 1877.01  103.39
   2   3  -5 1833.02  101.99
   2   3  -5 2176.68  102.39
   2   3  -5 1982.70   98.99
   2   3  -5 2123.89  104.69
  -2  -3   5 1870.21   98.39
  -2  -3   5 1991.20  100.49
   1   3  -5 1933.01   96.69
   1   3  -5 2046.90   98.89
   1   3  -5 1820.42   98.89
   1   3  -5 2056.19  100.49
  -1  -3   5 1880.01   96.39
  -1  -3   5 1904.11   98.09
   0   3  -5 6372.76  317.27
   0   3  -5 6186.88  318.87
   0   3  -5 6576.74  318.97
   0   3  -5 6348.27  319.87
   0  -3   5 6526.05  318.57
   0  -3   5 6413.86  317.97
  -1   3  -5 4782.02  241.58
  -1   3  -5 4863.61  240.28
  -1   3  -5 4811.82  241.98
  -1   3  -5 4704.93  240.18
  -1   3  -5 5317.07  242.08
  -1   3  -5 4741.83  242.38
   1  -3   5 4796.92  240.18
   1  -3   5 4742.03  243.08
   1  -3   5 4888.61  242.18
  -2   3  -5  578.94   30.20
  -2   3  -5  591.94   29.10
  -2   3  -5  603.84   28.40
  -2   3  -5  578.54   30.10
  -2   3  -5  534.85   33.70
  -2   3  -5  548.25   28.30
  -2   3  -5  562.34   31.00
  -2   3  -5  577.24   29.80
   2  -3   5  497.45   29.20
   2  -3   5  569.54   29.70
   2  -3   5  547.05   31.60
   2  -3   5  541.75   33.00
  -3   3  -5 3287.47  157.48
  -3   3  -5 3274.07  156.88
  -3   3  -5 3009.70  160.08
  -3   3  -5 3088.79  155.18
  -3   3  -5 3345.47  155.78
  -3   3  -5 3319.47  159.28
  -3   3  -5 3061.09  155.18
  -3   3  -5 3194.98  156.78
   3  -3   5 2990.30  155.48
   3  -3   5 2874.41  158.08
   3  -3   5 2953.80  162.08
  -4   3  -5 3087.69  149.99
  -4   3  -5 3067.29  151.78
  -4   3  -5 2941.41  149.88
  -4   3  -5 3070.69  151.38
  -4   3  -5 3180.38  152.48
  -4   3  -5 3113.39  150.28
  -4   3  -5 3079.29  154.88
   4  -3   5 2835.92  159.98
   4  -3   5 3021.90  151.98
   4  -3   5 3257.37  155.88
   4  -3   5 2665.03  155.88
   4  -3   5 2886.71  150.38
  -5   3  -5 2151.68  112.29
  -5   3  -5 2268.17  114.59
  -5   3  -5 2235.78  113.89
  -5   3  -5 2237.38  112.29
  -5   3  -5 2422.66  115.59
  -5   3  -5 2502.05  113.69
  -5   3  -5 2499.45  112.49
  -5   3  -5 2365.86  118.59
   5  -3   5 2095.89  115.49
   5  -3   5 2080.59  112.79
   5  -3   5 2135.59  123.59
   5  -3   5 2216.38  120.39
   5  -3   5 2068.89  119.59
  -6   3  -5 1253.17   65.39
  -6   3  -5 1142.79   60.39
  -6   3  -5 1095.79   56.29
  -6   3  -5 1212.58   56.49
  -6   3  -5 1105.89   58.09
  -6   3  -5  980.60   58.39
  -6   3  -5 1236.08   57.79
  -6   3  -5 1095.59   56.49
   6  -3   5 1147.19   61.09
   6  -3   5 1043.70   64.79
   6  -3   5 1104.59   57.49
   6  -3   5 1061.19   67.79
   6  -3   5 1087.39   64.59
   6  -3   5 1100.59   64.29
  -7   3  -5  214.48   17.00
  -7   3  -5  211.78   17.00
  -7   3  -5  229.08   20.80
  -7   3  -5  193.78   15.40
  -7   3  -5  217.48   12.70
  -7   3  -5  233.78   14.50
  -7   3  -5  216.58   12.50
  -7   3  -5  234.18   12.50
   7  -3   5  212.88   14.10
   7  -3   5  245.98   21.80
   7  -3   5  209.08   21.50
   7  -3   5  214.28   22.50
   7  -3   5  235.68   17.40
   7  -3   5  214.88   24.90
  -8   3  -5 1117.39   67.09
  -8   3  -5 1117.49   56.49
  -8   3  -5 1052.59   59.59
  -8   3  -5 1164.78   61.79
  -8   3  -5 1034.60   56.89
  -8   3  -5 1181.88   59.49
   8  -3   5 1223.08   70.99
   8  -3   5 1095.29   66.29
   8  -3   5 1153.68   70.79
   8  -3   5 1023.20   60.89
   8  -3   5 1139.39   66.89
  -9   3  -5  685.63   41.50
  -9   3  -5  696.63   36.10
  -9   3  -5  751.22   39.10
  -9   3  -5  702.93   36.40
   9  -3   5  638.44   48.00
   9  -3   5  729.63   50.09
   9  -3   5  672.03   38.10
   9  -3   5  758.32   46.30
   9  -3   5  625.34   41.50
   9  -3   5  685.03   45.30
   8   2  -5  432.46   32.10
   8   2  -5  389.26   28.40
   8   2  -5  354.96   26.20
   8   2  -5  412.36   24.40
  -8  -2   5  375.36   36.60
  -8  -2   5  407.36   22.30
  -8  -2   5  337.97   24.00
   7   2  -5  874.21   54.29
   7   2  -5  706.93   44.10
   7   2  -5  735.73   40.60
   7   2  -5  771.32   57.29
   7   2  -5  742.23   45.60
  -7  -2   5  716.23   42.70
  -7  -2   5  773.62   42.10
  -7  -2   5  709.73   49.20
   6   2  -5  913.41   48.60
   6   2  -5 1026.70   63.09
   6   2  -5  869.61   53.29
   6   2  -5  854.81   51.49
   6   2  -5  861.31   55.69
  -6  -2   5  931.51   47.10
  -6  -2   5  897.41   54.99
  -6  -2   5  953.60   50.19
  -6  -2   5  938.21   49.30
   5   2  -5 1804.22  103.99
   5   2  -5 2058.59  109.89
   5   2  -5 1916.41   99.19
   5   2  -5 1993.70  106.39
   5   2  -5 1760.52  102.09
  -5  -2   5 2163.88   98.29
  -5  -2   5 2009.50  100.69
   4   2  -5  299.37   24.60
   4   2  -5  315.27   24.50
   4   2  -5  341.37   23.00
   4   2  -5  297.27   25.50
   4   2  -5  285.57   17.50
  -4  -2   5  307.97   16.50
  -4  -2   5  322.87   20.40
  -4  -2   5  318.07   18.60
   3   2  -5 1403.16   72.69
   3   2  -5 1558.64   78.49
   3   2  -5 1489.05   78.29
   3   2  -5 1338.47   76.19
  -3  -2   5 1419.56   71.99
  -3  -2   5 1466.95   73.79
  -3  -2   5 1415.26   74.59
   2   2  -5 4113.29  207.88
   2   2  -5 3851.61  205.98
   2   2  -5 4400.46  205.68
   2   2  -5 4128.89  203.38
   2   2  -5 4204.58  207.18
   2   2  -5 3772.92  205.38
  -2  -2   5 3875.41  204.68
  -2  -2   5 4195.18  204.48
  -2  -2   5 4285.87  202.98
   1   2  -5 1866.01   92.19
   1   2  -5 1809.42   91.79
   1   2  -5 1778.52   93.19
   1   2  -5 1917.41   90.09
   1   2  -5 1844.62   93.19
   1   2  -5 1946.91   91.79
   1   2  -5 1712.23   91.89
   1   2  -5 1770.92   90.19
  -1  -2   5 1655.73   91.99
  -1  -2   5 1802.52   90.79
  -1  -2   5 1787.82   89.89
  -1  -2   5 1893.11   91.79
  -1  -2   5 1713.93   90.29
   0   2  -5 3138.59  149.49
   0   2  -5 2838.82  150.28
   0   2  -5 2909.71  149.19
   0   2  -5 3199.08  147.89
   0  -2   5 2872.31  148.69
   0  -2   5 3026.60  149.49
   0  -2   5 2684.23  149.88
   0  -2   5 3170.78  148.09
  -1   2  -5  881.11   44.40
  -1   2  -5  807.22   45.10
  -1   2  -5  869.21   43.50
  -1   2  -5  863.01   44.20
  -1   2  -5  921.11   46.80
  -1   2  -5  837.32   43.60
   1  -2   5  871.81   43.60
   1  -2   5  942.81   46.90
   1  -2   5  812.92   46.40
   1  -2   5  900.51   45.60
[truncated: 313,546 more chars]
