# Supplementary material for: (NH4)2[UO2Cl4]·2H2O, a new uranyl tetra­chloride with ammonium charge-balancing cations
Source: Acta Crystallogr E Crystallogr Commun. 2023 Jul 7;79(Pt 8):702–6. doi: 10.1107/S2056989023005753 (PMC10439412; doi:10.1107/S2056989023005753)
Supplement: Supplementary file 2 [file e-79-00702-Isup2.hkl]

data_I                                                                          
_shelx_title ' try1_a.res in P-1'                                               
_shelx_refln_list_code          4                                               
_shelx_F_calc_maximum       96.94                                               
_exptl_crystal_F_000       218.00                                               
_reflns_d_resolution_high  0.5937                                               
                                                                                
loop_                                                                           
 _space_group_symop_operation_xyz                                               
 'x, y, z'                                                                      
 '-x, -y, -z'                                                                   
                                                                                
_cell_length_a     6.6574                                                       
_cell_length_b     6.6954                                                       
_cell_length_c     7.4018                                                       
_cell_angle_alpha  99.827                                                       
_cell_angle_beta   93.879                                                       
_cell_angle_gamma 117.354                                                       
                                                                                
_shelx_F_squared_multiplier     1.000                                           
                                                                                
loop_                                                                           
 _refln_index_h                                                                 
 _refln_index_k                                                                 
 _refln_index_l                                                                 
 _refln_F_squared_calc                                                          
 _refln_F_squared_meas                                                          
 _refln_F_squared_sigma                                                         
 _refln_observed_status                                                         
   1   0   0       5584.86       6180.74       153.51 o                         
   2   0   0       1229.13       1285.38        19.86 o                         
   3   0   0       4222.50       4054.24        61.48 o                         
   4   0   0       3941.31       3613.51        62.99 o                         
   5   0   0       4642.59       4204.12        63.82 o                         
   6   0   0        425.91        393.97         7.93 o                         
   7   0   0        416.38        406.83         7.23 o                         
   8   0   0       1226.78       1209.94        18.38 o                         
   9   0   0        423.72        434.02         9.31 o                         
 -10   1   0        401.84        401.09         8.29 o                         
  -9   1   0        333.39        333.33         6.94 o                         
  -8   1   0        816.45        799.41        12.29 o                         
  -7   1   0        428.79        410.52         7.00 o                         
  -6   1   0       2462.11       2346.66        36.24 o                         
  -5   1   0       2282.47       2174.92        33.99 o                         
  -4   1   0        810.21        788.42        15.43 o                         
  -3   1   0       5411.72       5239.12        92.36 o                         
  -2   1   0       3204.59       3070.16        50.95 o                         
   1   1   0       1958.69       2076.04        46.40 o                         
   2   1   0       7477.18       7552.87       142.06 o                         
   3   1   0       2958.32       2758.28        51.24 o                         
   4   1   0       2915.78       2792.20        54.38 o                         
   5   1   0       2267.60       2140.07        38.75 o                         
   6   1   0        460.45        447.58         9.51 o                         
   7   1   0       1388.22       1379.65        20.51 o                         
   8   1   0        654.28        655.40        11.42 o                         
   9   1   0        307.42        286.03         8.12 o                         
 -10   2   0        347.78        343.94         7.23 o                         
  -9   2   0        632.22        629.54        12.39 o                         
  -8   2   0        609.76        582.83         9.87 o                         
  -7   2   0       1102.31       1088.54        16.08 o                         
  -6   2   0       4185.82       4147.89        56.22 o                         
  -5   2   0        902.94        871.76        13.55 o                         
  -4   2   0       1246.49       1178.49        17.48 o                         
  -3   2   0       3748.96       3648.49        60.56 o                         
  -2   2   0       4297.86       4487.07       224.49 o                         
   0   2   0        286.19        259.17        11.71 o                         
   1   2   0       1620.53       1594.06        28.20 o                         
   2   2   0       6073.13       6058.03       135.60 o                         
   3   2   0       1806.57       1764.65        30.25 o                         
   4   2   0       1766.43       1699.27        40.68 o                         
   5   2   0        495.56        460.95         9.10 o                         
   6   2   0        852.21        853.55        17.46 o                         
   7   2   0       1352.78       1392.47        23.40 o                         
   8   2   0        232.24        228.07         5.95 o                         
 -10   3   0        239.62        243.89         5.84 o                         
  -9   3   0        940.46        956.32        16.17 o                         
  -8   3   0        887.58        865.15        14.28 o                         
  -7   3   0       2579.18       2495.10        37.68 o                         
  -6   3   0       2213.10       2139.92        33.70 o                         
  -5   3   0        763.17        761.01        12.14 o                         
  -4   3   0       5660.22       5589.42        88.52 o                         
  -3   3   0       4975.27       4751.96        83.27 o                         
  -2   3   0       5316.45       5895.35       206.65 o                         
  -1   3   0       3309.33       3528.72       175.70 o                         
   0   3   0        697.46        659.51        13.31 o                         
   1   3   0       5906.17       6232.28       138.39 o                         
   2   3   0       2735.15       2607.67        49.30 o                         
   3   3   0        854.52        810.69        14.30 o                         
   4   3   0        996.20       1007.67        17.98 o                         
   5   3   0        475.99        471.10         9.05 o                         
   6   3   0       1286.28       1303.12        21.45 o                         
   7   3   0        413.17        414.58         9.26 o                         
 -11   4   0        102.21        106.54         5.84 o                         
 -10   4   0        456.20        456.38         9.66 o                         
  -9   4   0       1174.65       1156.58        17.66 o                         
  -8   4   0        887.23        893.12        16.63 o                         
  -7   4   0       1565.09       1516.48        30.86 o                         
  -6   4   0        611.82        600.83        10.46 o                         
  -5   4   0       3213.36       3155.94        44.00 o                         
  -4   4   0       6335.75       6224.11       102.97 o                         
  -3   4   0       1669.45       1740.86        27.56 o                         
  -2   4   0       3287.91       3277.23        66.72 o                         
  -1   4   0       2911.87       3054.94       104.74 o                         
   0   4   0       4858.79       4829.69       137.20 o                         
   1   4   0       4306.27       4246.46        94.58 o                         
   2   4   0        503.20        529.34        13.65 o                         
   3   4   0       1503.27       1583.54        33.03 o                         
   4   4   0       1318.55       1274.50        25.17 o                         
   5   4   0        737.89        728.85        14.15 o                         
   6   4   0        605.27        595.81        14.32 o                         
   7   4   0        118.00        115.06         4.17 o                         
 -11   5   0        163.57        170.54         5.33 o                         
 -10   5   0        748.75        751.02        14.46 o                         
  -9   5   0        563.66        571.27        10.83 o                         
  -8   5   0        927.30        913.35        15.64 o                         
  -7   5   0       1013.30       1013.51        16.30 o                         
  -6   5   0        502.98        508.27         8.28 o                         
  -5   5   0       3323.72       3260.80        47.23 o                         
  -4   5   0       2110.50       2127.96        32.11 o                         
  -3   5   0       1379.41       1438.23        22.65 o                         
  -2   5   0       2144.32       2188.54        38.95 o                         
  -1   5   0       1415.63       1416.33        25.46 o                         
   0   5   0       4108.44       4201.77        69.99 o                         
   1   5   0       1523.88       1577.08        33.14 o                         
   2   5   0        527.36        506.99         9.33 o                         
   3   5   0       1448.10       1467.21        26.89 o                         
   4   5   0        787.00        786.25        15.40 o                         
   5   5   0        809.09        767.87        16.18 o                         
   6   5   0        274.21        278.24         7.81 o                         
 -11   6   0        570.17        605.81        12.28 o                         
 -10   6   0        967.55        957.41        18.52 o                         
  -9   6   0        288.45        288.43         6.41 o                         
  -8   6   0        768.76        800.29        14.37 o                         
  -7   6   0        969.23        965.73        15.76 o                         
  -6   6   0       2127.59       2066.32        31.79 o                         
  -5   6   0       1978.11       1924.42        30.74 o                         
  -4   6   0        189.08        186.44         3.02 o                         
  -3   6   0       1739.32       1595.82        30.65 o                         
  -2   6   0       2315.75       2279.11        43.55 o                         
  -1   6   0       1426.30       1468.31        26.68 o                         
   0   6   0       1051.82       1066.05        19.78 o                         
   1   6   0        243.98        248.89         6.52 o                         
   2   6   0       1308.26       1290.20        25.78 o                         
   3   6   0       1026.45       1047.07        21.49 o                         
   4   6   0        263.02        252.04         7.15 o                         
   5   6   0        315.62        305.99         9.20 o                         
 -10   7   0        377.56        388.85         9.08 o                         
  -9   7   0        507.42        536.13        12.17 o                         
  -8   7   0       1222.97       1277.78        25.43 o                         
  -7   7   0        965.67        952.39        15.53 o                         
  -6   7   0       1905.63       1879.47        30.67 o                         
  -5   7   0        866.53        856.66        13.77 o                         
  -4   7   0        887.23        856.37        14.16 o                         
  -3   7   0       2446.27       2279.51        40.73 o                         
  -2   7   0       1089.38       1081.22        20.05 o                         
  -1   7   0       1101.84       1132.81        22.46 o                         
   0   7   0        559.43        559.09        10.54 o                         
   1   7   0        526.50        527.20        11.52 o                         
   2   7   0       1078.04       1013.65        22.82 o                         
   3   7   0        261.44        284.87         7.66 o                         
   4   7   0        211.06        217.95         7.42 o                         
 -10   8   0        171.86        166.20         5.31 o                         
  -9   8   0        747.98        765.95        14.85 o                         
  -8   8   0        824.07        810.34        16.27 o                         
  -7   8   0        744.39        752.06        14.23 o                         
  -6   8   0        995.48       1002.13        17.00 o                         
  -5   8   0        554.43        540.78        11.09 o                         
  -4   8   0       1749.96       1606.63        38.69 o                         
  -3   8   0       1384.89       1315.37        26.78 o                         
  -2   8   0        600.66        596.52        12.88 o                         
  -1   8   0        929.46        899.38        17.56 o                         
   0   8   0        541.80        536.14        12.65 o                         
   1   8   0        822.98        843.94        21.32 o                         
   2   8   0        486.84        547.26        16.69 o                         
 -10   9   0        244.38        234.49        13.90 o                         
  -9   9   0        743.74        737.98        14.25 o                         
  -8   9   0        378.79        377.84         9.06 o                         
  -7   9   0        430.66        435.36        10.77 o                         
  -6   9   0        374.39        372.19         8.86 o                         
  -5   9   0        691.64        668.24        16.96 o                         
  -4   9   0       1331.64       1250.98        39.49 o                         
  -3   9   0        320.01        310.30         7.54 o                         
  -2   9   0        373.00        350.59         9.14 o                         
  -1   9   0        641.36        649.22        16.80 o                         
   0   9   0        572.38        577.76        16.93 o                         
   1   9   0        515.32        506.71        15.95 o                         
  -9  10   0        310.15        340.08        32.46 o                         
  -8  10   0        223.32        251.42         8.38 o                         
  -7  10   0        580.59        620.28        17.25 o                         
  -6  10   0        423.32        414.67        13.89 o                         
  -5  10   0        525.20        517.95        12.78 o                         
  -4  10   0        329.55        314.71         7.75 o                         
  -3  10   0        222.51        216.27         6.18 o                         
  -2  10   0        543.33        506.20        12.56 o                         
  -1  10   0        275.02        283.65         9.68 o                         
  -6  11   0        425.49        433.80        15.73 o                         
  -5  11   0        459.66        446.08        14.85 o                         
   4 -11   1        286.33        267.86         7.83 o                         
   5 -11   1        615.56        624.71        16.92 o                         
   6 -11   1        425.30        451.40        13.51 o                         
   7 -11   1        251.68        225.06        27.27 o                         
   1 -10   1        179.10        157.09         9.85 o                         
   2 -10   1        283.46        289.38         8.34 o                         
   3 -10   1        389.14        359.86         8.79 o                         
   4 -10   1        555.71        523.53        10.76 o                         
   5 -10   1        694.56        679.18        19.89 o                         
   6 -10   1        181.99        189.73         6.21 o                         
   7 -10   1        406.22        429.36        11.20 o                         
   8 -10   1        603.35        643.71        15.93 o                         
   9 -10   1        383.15        411.06        18.37 o                         
  -1  -9   1        571.81        566.39        16.98 o                         
   0  -9   1        322.16        323.13        10.69 o                         
   1  -9   1        334.46        312.53         7.72 o                         
   2  -9   1       1057.77       1009.29        22.09 o                         
   3  -9   1        623.09        591.83        11.82 o                         
   4  -9   1        677.76        622.92        11.51 o                         
   5  -9   1        477.12        464.13         9.34 o                         
   6  -9   1        441.80        425.65         9.67 o                         
   7  -9   1        985.43       1012.96        18.97 o                         
   8  -9   1        337.53        350.76         8.03 o                         
   9  -9   1        316.53        301.50        10.11 o                         
  10  -9   1        353.04        355.38        17.02 o                         
  -3  -8   1        332.60        327.57        10.73 o                         
  -2  -8   1        550.46        561.54        14.01 o                         
  -1  -8   1        880.00        884.21        21.77 o                         
   0  -8   1        297.01        323.90         9.10 o                         
   1  -8   1        977.60        981.81        19.90 o                         
   2  -8   1       1597.25       1534.75        30.21 o                         
   3  -8   1       1111.58       1018.48        26.79 o                         
   4  -8   1       1214.22       1132.59        19.70 o                         
   5  -8   1        461.45        452.34        11.92 o                         
   6  -8   1       1311.19       1345.83        23.90 o                         
   7  -8   1       1418.60       1397.02        24.88 o                         
   8  -8   1        368.51        362.01         7.88 o                         
   9  -8   1        483.17        480.74        10.86 o                         
  10  -8   1        304.94        321.40         8.21 o                         
  -4  -7   1        630.96        604.84        15.31 o                         
  -3  -7   1        402.26        404.33         9.87 o                         
  -2  -7   1        503.58        510.32        12.33 o                         
  -1  -7   1        439.88        441.22        13.29 o                         
   0  -7   1        839.62        894.34        18.43 o                         
   1  -7   1       2571.85       2560.11        61.12 o                         
   2  -7   1        790.05        805.88        17.68 o                         
   3  -7   1        926.86        922.88        20.21 o                         
   4  -7   1       1655.99       1564.13        25.25 o                         
   5  -7   1       1528.33       1495.00        25.74 o                         
   6  -7   1       2247.15       2217.41        35.91 o                         
   7  -7   1        549.87        567.76        10.21 o                         
   8  -7   1        651.93        663.18        12.78 o                         
   9  -7   1       1100.42       1139.40        20.92 o                         
  10  -7   1        461.11        479.54        11.01 o                         
  -5  -6   1        562.82        566.64        14.22 o                         
  -4  -6   1        681.91        686.24        14.89 o                         
  -3  -6   1        361.63        370.86         8.62 o                         
  -2  -6   1        848.07        865.16        20.94 o                         
  -1  -6   1        618.38        630.99        16.76 o                         
   0  -6   1       2151.94       2221.08        42.57 o                         
   1  -6   1       1811.09       1793.81        45.36 o                         
   2  -6   1        345.14        352.25         9.98 o                         
   3  -6   1       1900.43       2026.75        38.70 o                         
   4  -6   1       1680.67       1700.82        33.60 o                         
   5  -6   1       1964.04       1929.69        29.86 o                         
   6  -6   1       1270.30       1253.41        21.87 o                         
   7  -6   1        338.17        327.54         7.19 o                         
   8  -6   1       1505.55       1556.00        24.58 o                         
   9  -6   1        866.23        861.64        15.62 o                         
  10  -6   1        425.69        415.04         8.92 o                         
  11  -6   1        396.70        394.86        11.66 o                         
  -6  -5   1        376.87        403.71        13.29 o                         
  -5  -5   1       1103.02       1142.45        24.77 o                         
  -4  -5   1        431.41        435.84        10.23 o                         
  -3  -5   1        941.85        949.51        20.61 o                         
  -2  -5   1       1741.77       1797.58        37.45 o                         
  -1  -5   1       1607.00       1664.47        38.04 o                         
   0  -5   1       3356.35       3391.21        69.40 o                         
   1  -5   1        959.01       1022.43        26.66 o                         
   2  -5   1       1857.74       1931.88        48.64 o                         
   3  -5   1       3404.95       3518.08        78.71 o                         
   4  -5   1       1360.66       1391.46        21.29 o                         
   5  -5   1       2250.30       2240.63        34.24 o                         
   6  -5   1        656.30        669.76        11.01 o                         
   7  -5   1        883.02        879.41        14.89 o                         
   8  -5   1       1591.86       1556.03        24.65 o                         
   9  -5   1        378.24        371.76         7.40 o                         
  10  -5   1        485.26        498.96         9.75 o                         
  11  -5   1        254.59        258.81         6.53 o                         
  -7  -4   1        291.90        293.45         7.38 o                         
  -6  -4   1       1010.85       1024.99        20.90 o                         
  -5  -4   1        738.35        762.45        16.92 o                         
  -4  -4   1        218.60        229.46         6.94 o                         
  -3  -4   1       2409.07       2466.51        67.92 o                         
  -2  -4   1       2990.56       3055.69        76.93 o                         
  -1  -4   1       3546.51       3571.70        67.36 o                         
   0  -4   1       1997.27       2013.12        42.40 o                         
   1  -4   1       1100.76       1253.76        45.19 o                         
   3  -4   1       5220.90       5460.03       110.87 o                         
   4  -4   1       1378.90       1384.96        24.84 o                         
   5  -4   1       1689.27       1714.70        24.40 o                         
   6  -4   1       1367.80       1342.17        24.29 o                         
   7  -4   1       3144.48       2999.43        44.90 o                         
   8  -4   1        748.60        757.61        13.09 o                         
   9  -4   1        177.91        186.83         4.46 o                         
  10  -4   1        656.98        683.63        11.88 o                         
  -8  -3   1        446.35        442.80        13.14 o                         
  -7  -3   1        314.08        302.47         7.17 o                         
  -6  -3   1        789.55        834.11        17.84 o                         
  -5  -3   1        357.51        357.90         8.40 o                         
  -4  -3   1       1638.15       1494.25        33.64 o                         
  -3  -3   1       2883.65       2882.37        66.63 o                         
  -2  -3   1        819.39        769.32        16.35 o                         
  -1  -3   1       3637.64       3791.09       108.10 o                         
   0  -3   1       2985.13       2750.87       100.07 o                         
   2  -3   1       6642.63       7013.75       246.21 o                         
   3  -3   1       1486.74       1525.85        23.17 o                         
   4  -3   1       4532.33       4493.20        66.67 o                         
   5  -3   1       2832.57       2727.70        45.16 o                         
   6  -3   1       1924.76       1833.67        26.80 o                         
   7  -3   1       2218.81       2034.23        32.54 o                         
   8  -3   1        436.20        431.47         7.70 o                         
   9  -3   1        862.19        895.88        16.54 o                         
  10  -3   1        593.50        618.82        11.29 o                         
  -8  -2   1        480.00        471.49        11.65 o                         
  -7  -2   1        700.90        714.80        13.81 o                         
  -6  -2   1        648.27        625.52        10.83 o                         
  -5  -2   1        522.42        490.73         9.21 o                         
  -4  -2   1       4254.51       4006.72        92.90 o                         
  -3  -2   1       2155.25       2070.79        40.79 o                         
  -2  -2   1        910.80        857.73        16.18 o                         
  -1  -2   1       2182.35       2119.78        39.98 o                         
   0  -2   1       2677.02       3368.09       277.05 o                         
   2  -2   1       1728.76       1673.06        27.52 o                         
   3  -2   1        415.96        382.18         6.32 o                         
   4  -2   1       4827.81       4801.75        66.72 o                         
   5  -2   1       2461.37       2427.78        33.92 o                         
   6  -2   1       2303.64       2147.43        30.38 o                         
   7  -2   1        625.29        600.64         9.44 o                         
   8  -2   1        434.44        430.52         7.70 o                         
   9  -2   1       1380.37       1403.63        23.68 o                         
  10  -2   1        368.76        365.77         8.25 o                         
  -9  -1   1        660.70        698.45        15.02 o                         
  -8  -1   1        269.87        276.96         5.86 o                         
  -7  -1   1       1027.92       1013.54        17.00 o                         
  -6  -1   1       1043.44        978.44        17.29 o                         
  -5  -1   1       2793.95       2670.60        45.38 o                         
  -4  -1   1       4050.69       3918.00        65.70 o                         
  -3  -1   1        771.10        768.58        13.90 o                         
  -2  -1   1       5972.25       5632.28       134.59 o                         
  -1  -1   1       7798.50       9289.71       326.18 o                         
   1  -1   1       6358.69       7544.21       265.30 o                         
   2  -1   1        326.29        330.16         5.05 o                         
   3  -1   1       5025.84       4896.18        91.99 o                         
   4  -1   1       3926.18       3698.39        59.28 o                         
   5  -1   1       1063.14       1023.00        16.34 o                         
   6  -1   1       1314.74       1252.28        21.03 o                         
   7  -1   1        379.56        373.65         6.41 o                         
   8  -1   1       1130.13       1086.66        16.67 o                         
   9  -1   1        704.82        685.93        11.96 o                         
  10  -1   1        120.96        119.05         4.02 o                         
  -9   0   1        225.39        227.12         5.53 o                         
  -8   0   1        366.26        364.52         6.58 o                         
  -7   0   1       1596.92       1523.53        24.78 o                         
  -6   0   1       1510.89       1427.64        28.99 o                         
  -5   0   1       3380.89       3170.30        63.49 o                         
  -4   0   1       1017.20        963.11        16.75 o                         
  -3   0   1       2981.33       3162.78        68.99 o                         
   1   0   1       4616.08       5560.41       191.51 o                         
   2   0   1       6351.59       6497.32       144.78 o                         
   3   0   1       9398.09       8165.37       153.91 o                         
   4   0   1       1078.11       1019.35        21.75 o                         
   5   0   1       1273.17       1242.52        17.62 o                         
   6   0   1       1535.67       1451.64        21.42 o                         
   7   0   1        840.69        815.62        12.71 o                         
   8   0   1        999.48        998.06        16.21 o                         
   9   0   1        151.52        154.34         4.49 o                         
 -10   1   1        483.47        480.71         9.86 o                         
  -9   1   1        167.96        165.43         4.06 o                         
  -8   1   1       1048.88       1026.52        16.20 o                         
  -7   1   1       1057.57        977.65        16.03 o                         
  -6   1   1       1463.72       1387.31        29.76 o                         
  -5   1   1       2582.72       2519.03        40.86 o                         
  -4   1   1        506.91        530.23         9.18 o                         
  -3   1   1       5239.79       5383.34       103.90 o                         
   1   1   1       1226.85       1320.76        19.16 o                         
   2   1   1       8308.62       8312.42       184.82 o                         
   3   1   1       5302.37       5010.74        72.34 o                         
   4   1   1        759.96        702.18        11.94 o                         
   5   1   1       1882.12       1891.68        32.54 o                         
   6   1   1       1084.76       1040.41        17.11 o                         
   7   1   1       1241.37       1200.55        18.61 o                         
   8   1   1        592.75        596.96         9.47 o                         
   9   1   1        101.75         90.63         4.63 o                         
 -10   2   1        169.17        179.95         5.11 o                         
  -9   2   1        609.72        579.28        11.00 o                         
  -8   2   1       2390.13       2332.93        32.91 o                         
  -7   2   1        727.60        723.16        11.35 o                         
  -6   2   1       1058.65       1017.29        16.61 o                         
  -5   2   1       1304.62       1316.54        20.61 o                         
  -4   2   1       4122.77       4059.67        58.42 o                         
  -2   2   1         86.67         93.85         1.63 o                         
  -1   2   1       1219.28       1212.31        24.71 o                         
   1   2   1       4241.70       4088.98        97.17 o                         
   2   2   1       3095.83       2958.72        46.84 o                         
   3   2   1        261.69        257.22         5.01 o                         
   4   2   1       1639.68       1591.89        27.52 o                         
   5   2   1       2501.92       2519.35        40.94 o                         
   6   2   1        566.18        557.71         9.05 o                         
   7   2   1        543.50        529.97         9.52 o                         
   8   2   1        214.50        220.18         5.24 o                         
 -10   3   1        316.20        336.21         7.59 o                         
  -9   3   1       1367.12       1401.20        22.80 o                         
  -8   3   1       1094.73       1096.60        17.38 o                         
  -7   3   1        850.45        820.15        17.25 o                         
  -6   3   1       2866.54       2796.39        39.50 o                         
  -5   3   1       1882.69       1776.94        25.68 o                         
  -4   3   1       5270.52       5049.49        83.68 o                         
  -3   3   1       3786.22       3606.68        51.71 o                         
  -2   3   1       1396.22       1383.41        21.88 o                         
  -1   3   1       6060.22       6250.16       311.12 o                         
   0   3   1       2702.29       2737.80        46.70 o                         
   1   3   1       3037.82       2856.97        43.02 o                         
   2   3   1       1598.40       1553.19        29.60 o                         
   3   3   1        474.53        458.03         7.92 o                         
   4   3   1       2158.20       1976.26        37.63 o                         
   5   3   1        763.14        748.83        12.29 o                         
   6   3   1        370.27        369.44         7.78 o                         
   7   3   1        374.29        388.87         8.61 o                         
 -11   4   1        291.53        289.27         8.18 o                         
 -10   4   1        580.23        598.33        12.81 o                         
  -9   4   1       1262.26       1240.67        20.81 o                         
  -8   4   1        275.60        275.53         6.30 o                         
  -7   4   1       1380.64       1392.99        22.13 o                         
  -6   4   1       2851.38       2845.09        41.60 o                         
  -5   4   1       2545.44       2489.07        36.21 o                         
  -4   4   1       3720.81       3513.93        50.53 o                         
  -3   4   1        990.17       1024.46        18.37 o                         
  -2   4   1       4674.78       4696.31       112.90 o                         
  -1   4   1       6462.76       6587.02       146.72 o                         
   0   4   1       1664.02       1697.28        25.85 o                         
   1   4   1       2182.77       2077.37        33.12 o                         
   2   4   1       1029.53       1014.34        17.60 o                         
   3   4   1       1793.94       1761.13        28.47 o                         
   4   4   1       1562.68       1482.78        27.25 o                         
   5   4   1        217.53        212.79         4.83 o                         
   6   4   1        431.38        430.49         8.89 o                         
 -11   5   1        299.09        307.42         7.53 o                         
 -10   5   1        738.35        751.12        14.78 o                         
  -9   5   1        417.71        435.48         9.41 o                         
  -8   5   1        307.62        309.20         6.31 o                         
  -7   5   1       2267.10       2257.84        36.51 o                         
  -6   5   1       1411.41       1363.07        22.22 o                         
  -5   5   1       1457.19       1390.79        21.58 o                         
  -4   5   1       1118.12       1125.23        17.36 o                         
  -3   5   1       1235.68       1208.33        20.55 o                         
  -2   5   1       5441.83       5231.81       106.34 o                         
  -1   5   1       1766.63       1797.26        31.65 o                         
   0   5   1        858.17        838.48        13.96 o                         
   1   5   1       1580.40       1548.49        28.05 o                         
   2   5   1       1329.12       1350.88        24.70 o                         
   3   5   1       1894.58       1905.69        32.67 o                         
   4   5   1        366.41        360.36         6.86 o                         
   5   5   1        224.76        218.23         5.51 o                         
   6   5   1        567.32        571.92        14.38 o                         
 -11   6   1        262.53        274.65         6.72 o                         
 -10   6   1        570.47        572.90        11.03 o                         
  -9   6   1        406.69        414.71         8.57 o                         
  -8   6   1       1424.97       1376.66        22.18 o                         
  -7   6   1       1406.01       1380.01        21.93 o                         
  -6   6   1        386.65        380.79         7.43 o                         
  -5   6   1       1596.05       1609.69        23.62 o                         
  -4   6   1       1302.98       1276.43        20.63 o                         
  -3   6   1       1914.37       1840.18        31.04 o                         
  -2   6   1       1448.55       1461.20        30.97 o                         
  -1   6   1        324.94        333.76         6.43 o                         
   0   6   1       1618.37       1584.80        29.04 o                         
   1   6   1       1065.09       1108.10        22.21 o                         
   2   6   1        655.85        662.74        14.19 o                         
   3   6   1        603.19        640.72        14.26 o                         
   4   6   1        211.46        217.52         6.37 o                         
   5   6   1        464.46        461.42        12.14 o                         
 -10   7   1        433.96        451.78        10.08 o                         
  -9   7   1        524.99        527.46        12.27 o                         
  -8   7   1       1784.76       1857.40        29.36 o                         
  -7   7   1        768.18        760.91        12.71 o                         
  -6   7   1        705.85        706.65        12.79 o                         
  -5   7   1       1437.04       1380.00        23.88 o                         
  -4   7   1       1387.35       1319.50        24.11 o                         
  -3   7   1       2211.91       2058.74        39.72 o                         
  -2   7   1        476.36        469.68         9.30 o                         
  -1   7   1        482.67        473.23         9.47 o                         
   0   7   1       1459.82       1426.38        26.34 o                         
   1   7   1        649.16        675.18        14.37 o                         
   2   7   1        490.53        501.34        12.57 o                         
   3   7   1        165.21        174.68         6.26 o                         
 -10   8   1        440.12        458.56        10.12 o                         
  -9   8   1        707.50        727.53        13.65 o                         
  -8   8   1        602.07        595.11        11.61 o                         
  -7   8   1        310.20        302.23         6.62 o                         
  -6   8   1       1548.68       1629.88        36.02 o                         
  -5   8   1       1289.98       1264.49        22.02 o                         
  -4   8   1        868.81        819.59        19.68 o                         
  -3   8   1        846.90        796.65        15.28 o                         
  -2   8   1        548.88        527.60        12.53 o                         
  -1   8   1       1430.94       1358.49        29.39 o                         
   0   8   1        714.91        701.62        20.21 o                         
   1   8   1        257.54        265.17        10.75 o                         
   2   8   1        384.61        407.68        15.29 o                         
  -9   9   1        460.68        488.02        12.80 o                         
  -8   9   1        233.55        245.49         7.73 o                         
  -7   9   1        492.70        511.91        11.16 o                         
  -6   9   1       1010.02       1038.61        22.62 o                         
  -5   9   1        405.98        402.45         8.51 o                         
  -4   9   1        548.41        509.00        11.13 o                         
  -3   9   1        462.22        442.32         9.97 o                         
  -2   9   1        645.75        638.47        17.19 o                         
  -1   9   1        799.46        800.61        20.21 o                         
   0   9   1        211.26        219.67         8.29 o                         
  -8  10   1        250.13        265.73         8.03 o                         
  -7  10   1        623.63        652.18        14.65 o                         
  -6  10   1        395.15        405.51        12.26 o                         
  -5  10   1        243.56        234.79         8.81 o                         
  -4  10   1        414.23        373.61        10.11 o                         
  -3  10   1        296.29        292.48         7.45 o                         
  -2  10   1        462.30        439.17        11.26 o                         
   3 -11   2        624.92        633.39        28.66 o                         
   4 -11   2        402.05        355.08        13.23 o                         
   5 -11   2        284.95        299.53        12.09 o                         
   6 -11   2        422.41        484.33        16.92 o                         
   7 -11   2        398.06        415.92        22.06 o                         
   1 -10   2        218.41        205.87         8.95 o                         
   2 -10   2        438.43        412.07        12.92 o                         
   3 -10   2        660.75        610.53        18.62 o                         
   4 -10   2        257.46        230.72         9.11 o                         
   5 -10   2        477.58        497.80        13.31 o                         
   6 -10   2        456.05        468.07        11.15 o                         
   7 -10   2        528.12        563.59        13.33 o                         
   8 -10   2        581.00        583.33        15.12 o                         
   9 -10   2        199.08        206.16        14.99 o                         
  -1  -9   2        296.16        260.16        17.13 o                         
   0  -9   2        538.79        563.96        19.56 o                         
   1  -9   2        506.77        506.32        13.87 o                         
   2  -9   2       1054.04       1001.23        37.68 o                         
   3  -9   2        469.97        464.02        11.33 o                         
   4  -9   2        383.21        371.47         9.00 o                         
   5  -9   2        943.98        955.61        17.50 o                         
   6  -9   2        545.01        559.35        11.19 o                         
   7  -9   2        688.68        692.73        13.14 o                         
   8  -9   2        333.00        341.87         8.38 o                         
   9  -9   2        251.10        241.47         6.68 o                         
  -3  -8   2        536.26        528.83        17.38 o                         
  -2  -8   2        178.82        164.15         6.59 o                         
  -1  -8   2        675.76        719.61        20.27 o                         
   0  -8   2       1040.15       1066.62        26.07 o                         
   1  -8   2       1297.90       1260.06        38.95 o                         
   2  -8   2       1148.14       1197.03        29.76 o                         
   3  -8   2        341.48        327.22         9.03 o                         
   4  -8   2       1689.70       1643.62        29.01 o                         
   5  -8   2       1757.62       1771.99        26.37 o                         
   6  -8   2        703.74        707.95        13.35 o                         
   7  -8   2        660.07        632.46        12.29 o                         
   8  -8   2        356.41        356.67         8.70 o                         
   9  -8   2        877.76        907.78        21.08 o                         
  10  -8   2        514.07        522.90        12.26 o                         
  -4  -7   2        432.29        435.91        14.40 o                         
  -3  -7   2        257.93        256.02         7.53 o                         
  -2  -7   2        539.48        549.19        14.04 o                         
  -1  -7   2       1452.67       1469.91        47.50 o                         
   0  -7   2        647.63        656.71        17.06 o                         
   1  -7   2       1280.02       1277.99        29.68 o                         
   2  -7   2       1144.57       1156.14        35.60 o                         
   3  -7   2       1385.28       1397.82        39.09 o                         
   4  -7   2       2577.85       2562.00        40.84 o                         
   5  -7   2        838.25        805.06        14.59 o                         
   6  -7   2       1293.91       1301.17        23.24 o                         
   7  -7   2       1203.91       1168.23        19.81 o                         
   8  -7   2        721.39        709.70        13.24 o                         
   9  -7   2       1017.23       1018.45        22.61 o                         
  10  -7   2        314.83        301.64         7.61 o                         
  -5  -6   2        460.21        473.48        13.28 o                         
  -4  -6   2        517.75        526.86        14.05 o                         
  -3  -6   2        177.03        177.30         5.98 o                         
  -2  -6   2       1521.48       1580.81        38.38 o                         
  -1  -6   2       1677.19       1663.31        33.14 o                         
   0  -6   2        692.77        664.75        16.04 o                         
   1  -6   2       1051.54       1071.05        32.53 o                         
   2  -6   2        806.57        827.24        33.06 o                         
   3  -6   2       3465.08       3516.09        78.84 o                         
   4  -6   2       1983.55       1932.20        30.93 o                         
   5  -6   2        340.90        336.71         6.13 o                         
   6  -6   2       1497.12       1472.28        26.47 o                         
   7  -6   2       1210.20       1208.94        20.28 o                         
   8  -6   2       1353.62       1347.65        22.99 o                         
   9  -6   2        608.45        615.89        13.42 o                         
  10  -6   2        176.58        171.39         5.60 o                         
  -6  -5   2        258.71        276.03         8.07 o                         
  -5  -5   2        586.29        625.51        15.94 o                         
  -4  -5   2        684.12        690.92        18.34 o                         
  -3  -5   2       1356.47       1454.65        33.74 o                         
  -2  -5   2       2732.35       2811.19        94.12 o                         
  -1  -5   2        594.63        599.76        16.23 o                         
   0  -5   2       1827.29       1832.10        46.53 o                         
   1  -5   2       2841.43       3105.06        77.88 o                         
   2  -5   2       2178.33       2364.55        75.39 o                         
   3  -5   2       3098.97       3203.19        71.73 o                         
   4  -5   2        476.50        475.24         8.40 o                         
   5  -5   2       1508.99       1452.83        24.05 o                         
   6  -5   2       2271.63       2272.18        34.12 o                         
   7  -5   2        732.18        734.15        12.07 o                         
   8  -5   2        905.55        870.27        14.60 o                         
   9  -5   2        289.89        278.33         9.05 o                         
  10  -5   2        492.45        489.12         9.51 o                         
  -7  -4   2        368.44        377.96        14.59 o                         
  -6  -4   2        260.48        266.99         6.92 o                         
  -5  -4   2       1024.02       1015.77        27.74 o                         
  -4  -4   2       1026.25       1048.75        38.42 o                         
  -3  -4   2       2871.13       2993.91        86.78 o                         
  -2  -4   2       1644.53       1605.69        43.71 o                         
  -1  -4   2        934.74        942.40        32.32 o                         
   0  -4   2       6142.43       6069.46       213.44 o                         
   1  -4   2       4270.47       4582.49       311.73 o                         
   2  -4   2       3949.44       4040.94       116.25 o                         
   3  -4   2       2222.11       2333.88        41.67 o                         
   4  -4   2       1494.17       1435.47        22.26 o                         
   5  -4   2       4967.82       4879.54        71.01 o                         
   6  -4   2       1420.31       1401.88        21.81 o                         
   7  -4   2        705.57        667.95        10.54 o                         
   8  -4   2        886.86        856.43        13.71 o                         
   9  -4   2        449.88        462.67         8.21 o                         
  10  -4   2        764.66        780.56        14.05 o                         
  -8  -3   2        537.19        528.39        13.08 o                         
  -7  -3   2        167.29        170.23         4.67 o                         
  -6  -3   2        710.29        742.13        15.25 o                         
  -5  -3   2       1109.70       1125.99        24.56 o                         
  -4  -3   2       1186.51       1147.17        27.79 o                         
  -3  -3   2       2766.10       2839.05        78.00 o                         
  -2  -3   2        661.47        706.73        19.45 o                         
  -1  -3   2       3167.45       3355.41       102.73 o                         
   0  -3   2       6369.46       7095.77       249.31 o                         
   1  -3   2       3397.29       4013.12       135.11 o                         
   2  -3   2       5628.09       6044.47       113.94 o                         
   3  -3   2       1536.09       1600.43        23.66 o                         
   4  -3   2       3884.92       3687.33        53.49 o                         
   5  -3   2       4835.65       4770.10        72.54 o                         
   6  -3   2        888.90        874.44        15.04 o                         
   7  -3   2       1315.99       1229.79        22.19 o                         
   8  -3   2        778.94        735.15        12.52 o                         
   9  -3   2        842.39        823.84        14.54 o                         
  10  -3   2        695.67        731.00        13.85 o                         
  -8  -2   2        237.26        242.90         6.19 o                         
  -7  -2   2        270.49        258.74         7.51 o                         
  -6  -2   2       2331.20       2259.86        41.49 o                         
  -5  -2   2       1316.47       1241.06        21.09 o                         
  -4  -2   2       1150.45       1136.47        20.23 o                         
  -3  -2   2        865.13        837.26        15.67 o                         
  -2  -2   2       2030.21       2173.07        59.39 o                         
   0  -2   2       1100.84       1163.19        24.14 o                         
   1  -2   2        263.43        277.61         5.41 o                         
   2  -2   2       4484.49       4618.60        76.84 o                         
   3  -2   2       4374.66       4370.67        60.70 o                         
   4  -2   2       5081.43       4855.23        82.75 o                         
   5  -2   2        529.59        541.37         8.06 o                         
   6  -2   2        744.12        718.51        10.51 o                         
   7  -2   2       2460.30       2350.88        32.46 o                         
   8  -2   2        788.52        753.64        11.15 o                         
   9  -2   2        604.33        596.70        10.96 o                         
  10  -2   2        216.33        222.03         5.86 o                         
  -9  -1   2        588.09        589.81        11.39 o                         
  -8  -1   2        342.42        364.55         8.11 o                         
  -7  -1   2       1393.16       1377.00        23.90 o                         
  -6  -1   2       1822.39       1759.30        29.38 o                         
  -5  -1   2        935.62        918.24        16.89 o                         
  -4  -1   2       3617.64       3595.93        54.83 o                         
  -3  -1   2       2201.73       2250.59        40.31 o                         
  -2  -1   2       5043.90       5418.29       182.22 o                         
  -1  -1   2       7178.31       7570.73       290.62 o                         
   0  -1   2       1780.06       1849.87        30.67 o                         
   1  -1   2       6748.38       8521.86       244.13 o                         
   2  -1   2       2533.52       2703.93        37.58 o                         
   3  -1   2       3174.08       3063.66        48.37 o                         
   4  -1   2       3023.71       2818.45        52.93 o                         
   5  -1   2        367.65        335.72         7.20 o                         
   6  -1   2       1754.20       1670.54        24.24 o                         
   7  -1   2       1112.85       1092.86        15.88 o                         
   8  -1   2        463.13        460.59         8.18 o                         
   9  -1   2        492.06        507.09        10.27 o                         
  -9   0   2        361.22        357.17         8.69 o                         
  -8   0   2        623.53        620.54        11.07 o                         
  -7   0   2       2540.83       2494.64        39.61 o                         
  -6   0   2        653.40        624.02        12.64 o                         
  -5   0   2       1170.91       1124.84        19.23 o                         
  -4   0   2       4585.29       4593.69        88.42 o                         
  -3   0   2       5267.02       5189.36       129.76 o                         
  -1   0   2       1270.52       1294.44        21.50 o                         
   2   0   2       4011.61       4011.01        60.20 o                         
   3   0   2       2968.24       2880.13        49.18 o                         
   4   0   2       1062.90       1010.55        17.76 o                         
   5   0   2       1633.23       1536.90        23.12 o                         
   6   0   2       2674.61       2507.26        35.60 o                         
   7   0   2        352.44        357.73         6.09 o                         
   8   0   2        384.38        380.38         6.66 o                         
   9   0   2        332.61        344.37         7.16 o                         
 -10   1   2        483.40        478.76        10.77 o                         
  -9   1   2        420.83        421.92         8.25 o                         
  -8   1   2       1154.10       1129.74        20.12 o                         
  -7   1   2       1121.25       1055.89        20.10 o                         
  -6   1   2        265.14        265.14         5.91 o                         
  -5   1   2       3254.18       3196.63        48.75 o                         
  -4   1   2       3277.05       3297.34        47.72 o                         
  -3   1   2       3680.58       3577.33        57.23 o                         
  -2   1   2       3374.19       2582.16       128.24 o                         
  -1   1   2        948.30        948.12        19.45 o                         
   2   1   2       1813.84       1814.98        27.60 o                         
   3   1   2       2643.01       2591.05        39.41 o                         
   4   1   2       1519.65       1468.21        21.40 o                         
   5   1   2       3136.70       3081.35        43.70 o                         
   6   1   2       1031.72        980.83        14.62 o                         
   7   1   2        203.78        209.36         4.38 o                         
   8   1   2        656.60        677.68        11.90 o                         
 -10   2   2        796.33        791.47        14.86 o                         
  -9   2   2        494.10        486.97        11.35 o                         
  -8   2   2       1107.21       1088.66        18.01 o                         
  -7   2   2        486.53        487.06         9.23 o                         
  -6   2   2       2003.86       1974.37        31.95 o                         
  -5   2   2       4311.89       4201.33        60.68 o                         
  -4   2   2        681.46        665.87        10.16 o                         
  -3   2   2       2588.03       2440.86        38.46 o                         
  -2   2   2       2744.95       2772.06        52.00 o                         
   0   2   2       4995.96       4961.73       123.48 o                         
   1   2   2        419.50        424.70         7.11 o                         
   2   2   2       2505.95       2398.44        38.33 o                         
   3   2   2       2423.36       2331.77        34.86 o                         
   4   2   2       1273.18       1231.20        21.62 o                         
   5   2   2       1416.82       1428.64        21.56 o                         
   6   2   2        279.37        270.44         5.11 o                         
   7   2   2        619.12        633.67        11.49 o                         
   8   2   2        516.25        522.76        10.25 o                         
 -10   3   2        565.24        572.21        11.64 o                         
  -9   3   2        815.17        826.54        14.58 o                         
  -8   3   2       1045.02       1025.23        16.64 o                         
  -7   3   2        626.13        611.71         9.70 o                         
  -6   3   2       4260.40       4086.81        60.53 o                         
  -5   3   2       3022.20       2958.16        49.23 o                         
  -4   3   2       1359.57       1308.83        19.13 o                         
  -3   3   2       2875.76       2773.02        36.91 o                         
  -2   3   2       2365.46       2357.67        44.36 o                         
  -1   3   2       7534.16       7608.23       377.26 o                         
   0   3   2       2143.45       2109.22        41.32 o                         
   1   3   2        310.83        303.67         4.70 o                         
   2   3   2       2596.21       2544.18        54.88 o                         
   3   3   2       1587.41       1523.37        28.09 o                         
   4   3   2       1289.17       1284.18        20.31 o                         
   5   3   2        361.73        355.69         6.24 o                         
   6   3   2        176.95        179.28         4.20 o                         
   7   3   2        746.34        777.99        15.17 o                         
 -11   4   2        610.74        634.13        16.48 o                         
 -10   4   2        156.13        164.39         5.05 o                         
  -9   4   2        712.60        746.99        13.86 o                         
  -8   4   2       1081.25       1095.88        19.19 o                         
  -7   4   2       2021.30       1962.07        30.53 o                         
  -6   4   2       2420.58       2408.23        40.66 o                         
  -5   4   2        437.28        413.44         6.80 o                         
  -4   4   2       3801.00       3701.44        51.22 o                         
  -3   4   2       5339.97       5502.70        86.36 o                         
  -2   4   2       2873.58       2817.27        46.94 o                         
  -1   4   2       2673.64       2651.56        46.99 o                         
   0   4   2        881.04        876.62        13.69 o                         
   1   4   2       3377.31       3273.11        54.62 o                         
   2   4   2       2501.01       2441.35        41.10 o                         
   3   4   2        477.86        483.51         8.70 o                         
   4   4   2        743.08        736.35        12.81 o                         
   5   4   2        391.12        402.45         7.97 o                         
   6   4   2        568.76        560.35        11.59 o                         
 -11   5   2        248.57        243.04         8.07 o                         
 -10   5   2        280.74        300.13         7.69 o                         
  -9   5   2        908.53        929.37        17.95 o                         
  -8   5   2        651.05        663.47        11.70 o                         
  -7   5   2       1677.85       1635.14        24.62 o                         
  -6   5   2        778.60        769.03        12.39 o                         
  -5   5   2        738.42        743.34        11.85 o                         
  -4   5   2       3529.71       3447.36        54.38 o                         
  -3   5   2       1768.01       1726.21        30.89 o                         
  -2   5   2       1982.35       1960.92        34.92 o                         
  -1   5   2       1240.56       1223.37        22.32 o                         
   0   5   2       1220.70       1151.79        22.20 o                         
   1   5   2       3078.49       2926.00        46.76 o                         
   2   5   2        785.99        817.58        15.56 o                         
   3   5   2        535.53        541.46        10.68 o                         
   4   5   2        655.39        634.76        15.86 o                         
   5   5   2        414.36        419.72         9.20 o                         
 -11   6   2        152.95        161.18         5.07 o                         
 -10   6   2        730.31        745.86        15.71 o                         
  -9   6   2        857.65        885.47        15.80 o                         
  -8   6   2        650.10        624.98        11.61 o                         
  -7   6   2       1016.88       1017.59        17.39 o                         
  -6   6   2        448.31        437.14         7.90 o                         
  -5   6   2       2047.55       2070.40        33.19 o                         
  -4   6   2       1817.57       1818.59        29.21 o                         
  -3   6   2        513.49        503.54         9.59 o                         
  -2   6   2       1244.17       1200.70        20.72 o                         
  -1   6   2        807.29        824.14        16.24 o                         
   0   6   2       1563.24       1473.10        26.97 o                         
   1   6   2       1006.83       1038.52        21.04 o                         
   2   6   2        205.38        219.34         5.89 o                         
   3   6   2        622.58        667.07        14.31 o                         
   4   6   2        421.45        433.24        11.33 o                         
 -10   7   2       1049.65       1089.28        21.18 o                         
  -9   7   2        497.13        494.85        10.85 o                         
  -8   7   2        628.09        634.03        11.16 o                         
  -7   7   2        765.07        777.70        12.94 o                         
  -6   7   2       1266.81       1308.41        22.77 o                         
  -5   7   2       2400.30       2404.41        38.64 o                         
  -4   7   2        435.80        423.28         8.63 o                         
  -3   7   2        606.10        594.47        11.46 o                         
  -2   7   2       1437.45       1381.90        23.89 o                         
  -1   7   2       1038.93       1004.71        20.39 o                         
   0   7   2        900.83        898.05        17.31 o                         
   1   7   2        147.61        157.22         4.88 o                         
   2   7   2        351.19        350.56         9.48 o                         
   3   7   2        641.78        642.83        20.43 o                         
 -10   8   2        375.56        369.50         8.95 o                         
  -9   8   2        289.88        298.03         6.37 o                         
  -8   8   2        925.79        922.57        18.33 o                         
  -7   8   2        680.69        684.26        13.97 o                         
  -6   8   2       1041.18       1086.64        22.30 o                         
  -5   8   2        890.61        868.90        15.64 o                         
  -4   8   2        525.05        501.33        11.36 o                         
  -3   8   2       1383.82       1312.41        24.34 o                         
  -2   8   2        782.68        746.29        14.55 o                         
  -1   8   2        638.69        619.24        14.69 o                         
   0   8   2        552.23        569.83        15.28 o                         
   1   8   2        266.24        287.73         9.41 o                         
   2   8   2        483.30        501.77        14.31 o                         
  -9   9   2        274.57        295.55         9.95 o                         
  -8   9   2        605.90        643.20        15.00 o                         
  -7   9   2        533.83        554.94        12.79 o                         
  -6   9   2        624.68        613.73        14.73 o                         
  -5   9   2        206.46        195.68         4.85 o                         
  -4   9   2        592.41        571.65        11.62 o                         
  -3   9   2       1051.26       1010.51        25.53 o                         
  -2   9   2        381.98        372.32        10.82 o                         
  -1   9   2        344.19        335.52        10.75 o                         
   0   9   2        252.10        240.85        10.65 o                         
  -8  10   2        311.89        323.77         8.37 o                         
  -7  10   2        266.66        269.09         7.51 o                         
  -6  10   2        321.92        311.85         8.02 o                         
  -5  10   2        296.63        283.04         6.83 o                         
  -4  10   2        595.39        568.02        15.21 o                         
  -3  10   2        242.45        250.38         8.32 o                         
  -2  10   2        159.38        160.28         8.93 o                         
   3 -11   3        374.48        384.14        19.90 o                         
   4 -11   3        392.33        391.84        20.26 o                         
   5 -11   3        352.22        343.96        16.65 o                         
   6 -11   3        634.05        732.35        31.91 o                         
   1 -10   3        552.78        533.56        19.25 o                         
   2 -10   3        358.73        317.00        14.88 o                         
   3 -10   3        406.26        369.93        12.11 o                         
   4 -10   3        234.38        228.57         5.67 o                         
   5 -10   3        682.73        684.89        20.19 o                         
   6 -10   3        833.91        909.53        23.35 o                         
   7 -10   3        251.35        259.48        11.64 o                         
   8 -10   3        373.23        361.53        12.09 o                         
  -1  -9   3        397.04        395.43        15.32 o                         
   0  -9   3        934.21        993.87        28.70 o                         
   1  -9   3        360.20        363.59        11.72 o                         
   2  -9   3        426.22        464.90        12.51 o                         
   3  -9   3        805.76        843.77        20.86 o                         
   4  -9   3        644.15        661.30        13.30 o                         
   5  -9   3        955.28        995.91        20.15 o                         
   6  -9   3        309.66        316.20         6.89 o                         
   7  -9   3        380.69        382.72         9.56 o                         
   8  -9   3        717.95        707.59        16.01 o                         
   9  -9   3        317.60        330.80         9.26 o                         
  -3  -8   3        426.25        375.13        43.88 o                         
  -2  -8   3        397.37        364.00        15.27 o                         
   0  -8   3       1078.02       1112.85        33.75 o                         
   1  -8   3        401.10        410.02        12.52 o                         
   2  -8   3       1322.73       1377.49        42.18 o                         
   3  -8   3       1268.88       1378.35        24.50 o                         
   4  -8   3       1340.39       1365.79        28.11 o                         
   5  -8   3       1062.86       1076.49        17.79 o                         
   6  -8   3        352.67        379.58         8.43 o                         
   7  -8   3       1148.68       1173.52        22.36 o                         
   8  -8   3        758.31        735.95        14.67 o                         
   9  -8   3        351.21        344.34         8.91 o                         
  10  -8   3        358.69        371.09         9.99 o                         
  -4  -7   3        283.54        269.08         9.34 o                         
  -3  -7   3        589.77        567.83        16.35 o                         
  -2  -7   3        580.73        568.12        14.40 o                         
  -1  -7   3       1354.82       1374.40        32.60 o                         
   0  -7   3        525.86        523.07        15.32 o                         
   1  -7   3        938.09        883.24        23.85 o                         
   2  -7   3       2306.08       2661.58        90.37 o                         
   3  -7   3       1303.90       1359.08        25.02 o                         
   4  -7   3       1854.39       1931.90        31.89 o                         
   5  -7   3        831.75        835.09        14.07 o                         
   6  -7   3       1057.99       1022.67        18.02 o                         
   7  -7   3       1930.14       1940.63        31.56 o                         
   8  -7   3        577.87        580.36        11.34 o                         
   9  -7   3        566.21        590.92        11.77 o                         
  10  -7   3        379.69        365.91        12.04 o                         
  -5  -6   3        108.09         99.97         7.86 o                         
  -4  -6   3        903.92        944.67        23.50 o                         
  -3  -6   3        939.39        961.59        26.25 o                         
  -2  -6   3        821.35        812.07        19.52 o                         
  -1  -6   3        656.30        646.77        17.52 o                         
   0  -6   3        460.77        494.26        14.06 o                         
   1  -6   3       3477.03       3937.32        88.46 o                         
   2  -6   3       1804.07       1926.20        35.03 o                         
   3  -6   3        508.41        516.38         9.83 o                         
   4  -6   3       1362.20       1429.72        23.99 o                         
   5  -6   3       1327.50       1342.61        22.87 o                         
   6  -6   3       2560.74       2481.08        39.18 o                         
   7  -6   3        793.81        773.88        13.93 o                         
   8  -6   3        282.11        280.18         5.86 o                         
   9  -6   3       1012.19        977.67        16.27 o                         
  10  -6   3        531.16        519.14        10.98 o                         
  -6  -5   3        287.41        284.99        11.86 o                         
  -5  -5   3        698.09        737.23        20.99 o                         
  -4  -5   3       1358.93       1408.74        33.09 o                         
  -3  -5   3        634.07        641.26        18.11 o                         
  -2  -5   3       1828.14       1798.77        45.71 o                         
  -1  -5   3       1252.76       1365.10        35.51 o                         
   0  -5   3       1809.38       1881.25        55.08 o                         
   1  -5   3       3467.93       3852.17        72.77 o                         
   2  -5   3        933.30       1054.42        21.13 o                         
   3  -5   3       2108.37       2250.56        38.23 o                         
   4  -5   3       1565.14       1624.82        26.85 o                         
   5  -5   3       1286.97       1223.27        19.90 o                         
   6  -5   3       1996.90       1874.37        31.45 o                         
   7  -5   3        366.85        345.35         6.40 o                         
   8  -5   3        735.95        667.94        11.18 o                         
   9  -5   3        731.48        661.47        11.61 o                         
  10  -5   3        330.65        338.61         7.45 o                         
  -7  -4   3        312.87        332.17         9.44 o                         
  -6  -4   3        313.86        308.91         9.10 o                         
  -5  -4   3       2010.69       2146.59        45.58 o                         
  -4  -4   3       1163.69       1197.79        30.92 o                         
  -3  -4   3        651.92        670.72        18.20 o                         
  -2  -4   3       2302.61       2121.42        71.64 o                         
  -1  -4   3       2846.80       3035.00        62.00 o                         
   0  -4   3       6663.38       7113.02       355.56 o                         
   1  -4   3       1894.56       2068.34        32.83 o                         
   2  -4   3        917.38        980.75        19.20 o                         
   3  -4   3       5709.77       5639.64       107.62 o                         
   4  -4   3       2927.71       2873.73        45.66 o                         
   5  -4   3       2178.60       2143.06        38.31 o                         
   6  -4   3        753.46        747.09        11.67 o                         
   7  -4   3        553.34        538.20         9.70 o                         
   8  -4   3       1816.00       1781.74        27.37 o                         
   9  -4   3        460.01        463.75         8.32 o                         
  10  -4   3        240.49        249.77         5.81 o                         
  -8  -3   3        385.91        406.89        15.18 o                         
  -7  -3   3        399.02        388.67        11.46 o                         
  -6  -3   3        865.66        880.65        17.60 o                         
  -5  -3   3       1457.16       1463.54        29.33 o                         
  -4  -3   3        284.00        271.23         6.71 o                         
  -3  -3   3       2200.00       2205.30        55.93 o                         
  -2  -3   3       3078.69       3052.02        70.46 o                         
  -1  -3   3       2804.92       2782.19        61.99 o                         
   0  -3   3       4380.04       4835.32       107.34 o                         
   1  -3   3       1143.98       1275.19        26.28 o                         
   2  -3   3       5790.48       5912.49       120.63 o                         
   3  -3   3       5884.02       5609.61        84.49 o                         
   4  -3   3       1877.59       1856.56        26.45 o                         
   5  -3   3       2289.00       2281.23        30.14 o                         
   6  -3   3        922.75        900.88        14.39 o                         
   7  -3   3       1933.63       1849.32        27.15 o                         
   8  -3   3       1290.06       1254.17        19.97 o                         
   9  -3   3        207.27        213.72         5.88 o                         
  10  -3   3        431.60        431.44         8.80 o                         
  -8  -2   3        773.33        762.24        24.30 o                         
  -7  -2   3        574.52        588.08        12.79 o                         
  -6  -2   3       1350.06       1328.73        24.14 o                         
  -5  -2   3        541.78        524.71        11.04 o                         
  -4  -2   3        951.59        940.09        16.98 o                         
  -3  -2   3       4940.91       4874.61        86.68 o                         
  -2  -2   3       1529.63       1633.07        29.46 o                         
  -1  -2   3       2193.07       2229.77        39.39 o                         
   0  -2   3       1943.75       2136.09        32.11 o                         
   1  -2   3       2817.24       3033.55        55.21 o                         
   2  -2   3       7675.39       7333.98       196.58 o                         
   3  -2   3        976.26        966.62        14.54 o                         
   4  -2   3       1480.55       1447.31        19.55 o                         
   5  -2   3       2395.06       2290.60        32.66 o                         
   6  -2   3       1276.78       1206.97        19.39 o                         
   7  -2   3       1729.83       1639.35        25.02 o                         
   8  -2   3        361.70        364.00         7.05 o                         
   9  -2   3        407.30        397.23         8.56 o                         
  -9  -1   3        590.37        577.38        15.12 o                         
  -8  -1   3        786.81        755.97        15.08 o                         
  -7  -1   3        959.39        949.29        16.35 o                         
  -6  -1   3       1660.38       1580.15        31.30 o                         
  -5  -1   3        503.91        496.89         9.54 o                         
  -4  -1   3       3811.08       3722.22        66.52 o                         
  -3  -1   3       5272.30       5261.60       118.32 o                         
  -2  -1   3       2102.65       2237.51        39.87 o                         
  -1  -1   3       3360.48       3418.53        69.41 o                         
   0  -1   3       1172.06       1209.00        18.27 o                         
   1  -1   3       8076.05       7756.94       272.47 o                         
   2  -1   3       5469.59       5749.01       100.96 o                         
   3  -1   3        285.60        285.29         4.42 o                         
   4  -1   3       1911.54       1872.32        37.85 o                         
   5  -1   3       1638.43       1523.65        37.90 o                         
   6  -1   3       1684.62       1585.31        26.29 o                         
   7  -1   3        753.82        747.87        12.13 o                         
   8  -1   3        106.04        109.43         3.30 o                         
   9  -1   3        628.66        678.99        12.31 o                         
  -9   0   3       1170.46       1225.00        22.08 o                         
  -8   0   3        333.22        334.15         7.55 o                         
  -7   0   3        755.67        746.52        13.55 o                         
  -6   0   3       1403.49       1328.31        23.85 o                         
  -5   0   3       2839.35       2824.85        45.65 o                         
  -4   0   3       5939.05       5704.69        96.74 o                         
  -3   0   3        695.21        674.07        14.52 o                         
  -2   0   3       3756.60       3672.02        70.40 o                         
   1   0   3       5063.25       5129.12       134.66 o                         
   2   0   3        831.12        831.20        13.56 o                         
   3   0   3       3308.47       3112.63        45.12 o                         
   4   0   3       4357.39       4337.06        68.66 o                         
   5   0   3        747.13        714.39        13.61 o                         
   6   0   3        862.85        857.22        12.61 o                         
   7   0   3        407.04        411.24         6.98 o                         
   8   0   3        554.69        570.75         9.75 o                         
   9   0   3        531.39        547.79        11.28 o                         
 -10   1   3        587.16        608.27        12.31 o                         
  -9   1   3        572.33        575.37        11.37 o                         
  -8   1   3        335.19        330.57         7.38 o                         
  -7   1   3       1394.64       1362.98        23.73 o                         
  -6   1   3        902.50        899.32        16.42 o                         
  -5   1   3       3202.68       3118.82        45.42 o                         
  -4   1   3       2716.73       2655.92        40.27 o                         
  -3   1   3        714.17        697.10        11.96 o                         
  -1   1   3       4497.72       4578.41       227.99 o                         
   0   1   3       5586.13       5729.46       285.26 o                         
   1   1   3       3593.97       3753.72        64.35 o                         
   2   1   3       1033.07       1005.65        16.30 o                         
   3   1   3       4924.78       4742.57        74.90 o                         
   4   1   3       2168.89       2180.51        35.35 o                         
   5   1   3        804.86        791.36        11.97 o                         
   6   1   3        863.62        865.73        13.20 o                         
   7   1   3        408.29        398.36         7.07 o                         
   8   1   3        759.15        790.31        15.52 o                         
 -10   2   3        793.30        798.62        19.37 o                         
  -9   2   3        175.35        180.97         5.19 o                         
  -8   2   3        879.56        857.36        15.22 o                         
  -7   2   3       1988.77       1984.10        33.21 o                         
  -6   2   3       1268.63       1257.20        21.12 o                         
  -5   2   3       2196.24       2250.93        32.96 o                         
  -4   2   3        501.62        493.28         8.33 o                         
  -3   2   3       3203.77       3260.51        51.26 o                         
  -1   2   3       1102.73       1094.05        18.38 o                         
   0   2   3       2306.24       2316.05        34.69 o                         
   1   2   3       1368.18       1422.37        21.73 o                         
   2   2   3       2842.57       2855.11        49.09 o                         
   3   2   3       2955.37       2874.81        43.67 o                         
   4   2   3        331.98        335.03         6.23 o                         
   5   2   3        861.83        844.39        13.29 o                         
   6   2   3        760.97        757.45        11.78 o                         
   7   2   3        537.45        543.88        10.54 o                         
 -10   3   3        411.76        401.72         9.10 o                         
  -9   3   3        334.03        336.23         7.98 o                         
  -8   3   3       2282.97       2253.72        35.62 o                         
  -7   3   3       1473.90       1470.18        22.44 o                         
  -6   3   3       1449.88       1395.89        22.07 o                         
  -5   3   3       1568.24       1531.57        29.46 o                         
  -4   3   3       1712.50       1671.21        23.38 o                         
  -3   3   3       7482.49       6678.53       165.72 o                         
  -2   3   3       1963.18       1924.68        42.50 o                         
  -1   3   3        644.40        623.59        11.73 o                         
   0   3   3       2516.40       2248.36        33.98 o                         
   1   3   3       2025.91       1954.06        31.12 o                         
   2   3   3       2773.65       2776.49        42.96 o                         
   3   3   3        418.13        403.19        10.38 o                         
   4   3   3        281.06        276.51         5.64 o                         
   5   3   3       1230.21       1221.82        19.42 o                         
   6   3   3        451.82        457.94         8.57 o                         
   7   3   3        290.00        300.74        10.04 o                         
 -10   4   3        310.11        308.92         7.80 o                         
  -9   4   3       1032.13       1031.30        19.40 o                         
  -8   4   3       1381.61       1407.76        21.78 o                         
  -7   4   3        497.61        493.86         9.51 o                         
  -6   4   3       2259.92       2252.12        36.23 o                         
  -5   4   3       1973.80       1897.99        26.66 o                         
  -4   4   3       2922.97       2892.05        43.71 o                         
  -3   4   3       3361.71       3381.74        53.45 o                         
  -2   4   3       1000.90        986.45        16.01 o                         
  -1   4   3       3511.85       3380.48        59.63 o                         
   0   4   3       2404.51       2345.80        39.47 o                         
   1   4   3       1459.13       1503.13        26.98 o                         
   2   4   3       1504.52       1511.60        23.40 o                         
   3   4   3        379.35        364.07         6.90 o                         
   4   4   3        937.74        919.03        14.82 o                         
   5   4   3        596.23        621.47        11.18 o                         
   6   4   3        207.93        195.22         5.16 o                         
 -11   5   3        270.73        294.46        23.83 o                         
 -10   5   3        327.97        336.62         9.05 o                         
  -9   5   3       1407.78       1442.38        23.74 o                         
  -8   5   3        462.23        464.07         9.34 o                         
  -7   5   3        398.63        390.28         7.15 o                         
  -6   5   3       1641.47       1638.65        28.89 o                         
  -5   5   3       1721.73       1667.17        25.53 o                         
  -4   5   3       2900.32       2758.22        40.03 o                         
  -3   5   3        585.22        594.17        10.50 o                         
  -2   5   3        845.46        822.13        16.16 o                         
  -1   5   3       3757.39       3507.76        58.64 o                         
   0   5   3       1586.00       1503.26        25.63 o                         
   1   5   3       1021.57       1018.91        19.69 o                         
   2   5   3        457.25        468.67         9.04 o                         
   3   5   3        685.54        709.65        13.90 o                         
   4   5   3       1221.09       1207.64        24.73 o                         
   5   5   3        227.33        233.02         7.40 o                         
 -10   6   3        550.08        568.18        13.37 o                         
  -9   6   3        580.44        589.84        10.85 o                         
  -8   6   3        259.15        271.49         5.59 o                         
  -7   6   3       1617.63       1670.92        27.66 o                         
  -6   6   3       1234.78       1239.53        19.43 o                         
  -5   6   3        688.67        673.53        10.91 o                         
  -4   6   3       1012.20       1006.38        17.57 o                         
  -3   6   3        599.11        605.25        13.17 o                         
  -2   6   3       2083.27       2049.12        34.89 o                         
  -1   6   3       1094.12       1038.68        19.46 o                         
   0   6   3        331.18        329.68         7.83 o                         
   1   6   3        807.43        772.27        14.79 o                         
   2   6   3        516.96        523.57        11.39 o                         
   3   6   3        685.78        725.01        17.06 o                         
   4   6   3        310.77        318.05         9.32 o                         
 -10   7   3        618.04        677.06        12.59 o                         
  -9   7   3        359.24        353.43         7.32 o                         
  -8   7   3        700.01        740.70        12.75 o                         
  -7   7   3       1682.76       1683.95        29.34 o                         
  -6   7   3        629.14        613.12        11.25 o                         
  -5   7   3        857.89        859.54        15.38 o                         
  -4   7   3        777.39        742.32        13.30 o                         
  -3   7   3       1062.88       1002.21        17.57 o                         
  -2   7   3       1535.18       1492.01        27.55 o                         
  -1   7   3        266.37        268.84         6.29 o                         
   0   7   3        431.67        432.41        10.02 o                         
   1   7   3        609.67        626.53        16.21 o                         
   2   7   3        381.44        415.06        15.21 o                         
   3   7   3        341.22        361.30        13.81 o                         
 -10   8   3        401.25        395.57         9.38 o                         
  -9   8   3        318.13        326.07         7.41 o                         
  -8   8   3       1020.79       1068.37        19.91 o                         
  -7   8   3        742.77        738.87        15.91 o                         
  -6   8   3        415.57        434.81         9.42 o                         
  -5   8   3        948.19        936.51        20.09 o                         
  -4   8   3        778.59        758.93        17.98 o                         
  -3   8   3       1204.62       1122.71        21.12 o                         
  -2   8   3        592.36        592.99        13.82 o                         
  -1   8   3        242.48        238.15         6.78 o                         
   0   8   3        685.30        686.79        16.25 o                         
   1   8   3        424.25        468.28        13.50 o                         
  -9   9   3        431.10        467.71        11.40 o                         
  -8   9   3        508.03        526.54        13.23 o                         
  -7   9   3        134.34        138.95         5.62 o                         
  -6   9   3        524.64        533.72        14.81 o                         
  -5   9   3        854.06        811.87        18.21 o                         
  -4   9   3        483.46        457.61        10.95 o                         
  -3   9   3        421.73        402.40        14.31 o                         
  -2   9   3        218.26        206.86         6.31 o                         
  -1   9   3        558.10        557.97        14.88 o                         
  -7  10   3        211.09        208.11         7.18 o                         
  -6  10   3        481.11        460.28        13.38 o                         
  -5  10   3        276.82        273.88         8.23 o                         
  -4  10   3        285.31        253.40         6.83 o                         
  -3  10   3        243.33        238.99        22.64 o                         
   4 -11   4        569.06        492.09        24.27 o                         
   5 -11   4        433.69        422.86        40.29 o                         
   6 -11   4        506.56        496.54        27.93 o                         
   1 -10   4        337.07        335.07        13.18 o                         
   2 -10   4        159.72        154.10         6.77 o                         
   3 -10   4        660.73        648.61        19.13 o                         
   4 -10   4        733.38        791.82        22.09 o                         
   5 -10   4        321.21        293.51        12.43 o                         
   6 -10   4        431.31        459.36        10.95 o                         
   7 -10   4        353.02        369.06        10.85 o                         
   8 -10   4        652.38        672.84        23.29 o                         
  -1  -9   4        303.47        268.37        19.44 o                         
   0  -9   4        561.73        577.82        19.95 o                         
   1  -9   4        509.75        542.52        19.68 o                         
   2  -9   4        472.14        474.34        20.84 o                         
   3  -9   4       1009.18       1039.25        25.53 o                         
   4  -9   4        435.25        439.60        13.75 o                         
   5  -9   4        580.53        610.69        12.24 o                         
   6  -9   4        574.14        589.92        12.22 o                         
   7  -9   4        375.12        388.97         9.24 o                         
   8  -9   4        674.37        706.72        15.57 o                         
   9  -9   4        265.18        258.21        10.65 o                         
  -3  -8   4        669.10        630.64        73.09 o                         
  -2  -8   4        805.51        828.58        47.08 o                         
  -1  -8   4        397.47        427.33        18.50 o                         
   0  -8   4        729.72        696.98        24.20 o                         
   1  -8   4        753.03        760.78        39.26 o                         
   2  -8   4       1947.25       2035.91        52.92 o                         
   3  -8   4       1251.16       1326.41        23.42 o                         
   4  -8   4        298.71        309.22         6.73 o                         
   5  -8   4       1164.77       1198.00        22.10 o                         
   6  -8   4       1042.58       1025.30        19.47 o                         
   7  -8   4        907.86        860.56        22.13 o                         
   8  -8   4        444.99        427.60        17.75 o                         
   9  -8   4        160.29        172.75         5.76 o                         
  -4  -7   4        374.03        380.19        14.71 o                         
  -3  -7   4        836.89        843.29        26.56 o                         
  -2  -7   4        280.41        278.44         9.27 o                         
  -1  -7   4        786.58        824.84        26.74 o                         
   0  -7   4       1402.45       1369.41        36.76 o                         
   1  -7   4       1149.76       1169.05        31.19 o                         
   2  -7   4       1917.65       2036.45        36.62 o                         
   3  -7   4        683.77        719.35        18.59 o                         
   4  -7   4       1429.78       1441.67        25.28 o                         
   5  -7   4       2152.52       2169.69        40.40 o                         
   6  -7   4        867.81        843.85        14.68 o                         
   7  -7   4       1056.39       1024.49        18.70 o                         
   8  -7   4        478.66        482.79        11.17 o                         
   9  -7   4        598.33        600.25        13.32 o                         
  10  -7   4        659.47        649.89        14.90 o                         
  -5  -6   4        334.68        331.12        17.95 o                         
  -4  -6   4        810.61        839.83        23.65 o                         
  -3  -6   4        556.46        553.73        16.28 o                         
  -2  -6   4        280.65        263.23        15.00 o                         
  -1  -6   4       1867.07       1877.70        48.07 o                         
   0  -6   4       1268.99       1359.17        31.16 o                         
   1  -6   4       1294.59       1386.36        23.56 o                         
   2  -6   4       1091.07       1196.39        20.49 o                         
   3  -6   4        753.09        827.17        14.00 o                         
   4  -6   4       3023.19       3099.30        50.02 o                         
   5  -6   4       1227.52       1193.26        19.53 o                         
   6  -6   4        698.63        667.48        14.29 o                         
   7  -6   4       1061.13       1010.89        17.54 o                         
   8  -6   4        611.47        590.44        12.33 o                         
   9  -6   4        981.37       1015.72        18.75 o                         
  10  -6   4        355.62        370.24        10.17 o                         
  -6  -5   4        578.81        565.45        41.40 o                         
  -5  -5   4        607.88        625.95        19.03 o                         
  -4  -5   4       1261.94       1318.99        38.50 o                         
  -3  -5   4        384.68        395.94        11.76 o                         
  -2  -5   4       1403.85       1475.31        43.84 o                         
  -1  -5   4       2965.41       3193.36        71.77 o                         
   0  -5   4       1248.22       1324.19        27.74 o                         
   1  -5   4       1850.69       1997.15        44.84 o                         
   2  -5   4        738.31        809.01        14.37 o                         
   3  -5   4       2208.30       2340.99        37.77 o                         
   4  -5   4       3235.80       3174.96        59.30 o                         
   5  -5   4        438.75        393.00         7.77 o                         
   6  -5   4        871.57        822.67        13.42 o                         
   7  -5   4        839.84        816.08        13.59 o                         
   8  -5   4        906.69        898.10        15.66 o                         
   9  -5   4        759.01        772.75        14.83 o                         
  10  -5   4        109.08        116.30         4.02 o                         
  -7  -4   4        939.07        858.09        28.43 o                         
  -6  -4   4        528.18        528.47        15.52 o                         
  -5  -4   4        575.83        557.45        14.26 o                         
  -4  -4   4        945.81        988.71        21.93 o                         
  -3  -4   4       1464.94       1434.59        36.72 o                         
  -2  -4   4       4806.09       5174.27       105.63 o                         
  -1  -4   4       1293.44       1406.72        29.46 o                         
   0  -4   4       1238.16       1318.95        25.49 o                         
   1  -4   4       4649.51       5000.71        93.79 o                         
   2  -4   4       3361.13       3971.24        80.94 o                         
   3  -4   4       3887.44       3930.80        62.42 o                         
   4  -4   4        773.55        760.92        12.48 o                         
   5  -4   4        952.18        930.45        19.08 o                         
   6  -4   4       2745.29       2656.85        48.90 o                         
   7  -4   4        773.53        794.54        12.68 o                         
   8  -4   4        616.51        616.58        10.84 o                         
   9  -4   4        305.28        296.54         6.16 o                         
  10  -4   4        281.35        276.37         6.26 o                         
  -8  -3   4        401.83        392.21        11.27 o                         
  -7  -3   4        692.03        723.55        16.40 o                         
  -6  -3   4        339.66        344.68         8.30 o                         
  -5  -3   4       1234.91       1251.27        23.80 o                         
  -4  -3   4        766.64        763.34        15.50 o                         
  -3  -3   4       2156.83       2199.24        39.63 o                         
  -2  -3   4       3713.43       4015.18        66.99 o                         
  -1  -3   4        948.22        958.94        18.57 o                         
   0  -3   4       3555.78       3833.64        63.49 o                         
   1  -3   4       3393.37       3620.02        57.10 o                         
   2  -3   4       4171.72       4568.02        68.59 o                         
   3  -3   4       4160.95       4186.60        58.00 o                         
   4  -3   4        708.85        744.26        11.35 o                         
   5  -3   4       2636.62       2691.85        53.70 o                         
   6  -3   4       2164.75       2169.24        38.63 o                         
   7  -3   4        812.55        802.25        12.56 o                         
   8  -3   4        772.25        749.50        12.60 o                         
   9  -3   4        241.59        244.61         5.45 o                         
  -8  -2   4       1020.06       1004.97        24.03 o                         
  -7  -2   4        270.23        269.83         7.10 o                         
  -6  -2   4        444.84        448.01        10.07 o                         
  -5  -2   4       1963.02       1930.42        33.66 o                         
  -4  -2   4       1553.11       1618.20        34.66 o                         
  -3  -2   4       2777.68       2793.91        50.07 o                         
  -2  -2   4        440.07        495.67        15.82 o                         
  -1  -2   4       1563.89       1701.03        27.67 o                         
   0  -2   4       8005.99       8531.96       423.41 o                         
   1  -2   4       1988.34       2118.64        33.58 o                         
   2  -2   4       1984.05       1984.19        28.79 o                         
   3  -2   4       1321.65       1298.32        18.48 o                         
   4  -2   4       2110.74       2052.26        32.04 o                         
   5  -2   4       3743.16       3481.02        50.78 o                         
   6  -2   4        561.40        541.15         8.43 o                         
   7  -2   4        625.90        604.02         9.32 o                         
   8  -2   4        729.88        724.03        11.87 o                         
   9  -2   4        478.34        491.91         8.99 o                         
  -9  -1   4        583.71        602.30        14.31 o                         
  -8  -1   4        749.81        762.79        16.11 o                         
  -7  -1   4        266.06        265.02         6.10 o                         
  -6  -1   4       2160.82       2100.61        36.60 o                         
  -5  -1   4       2156.31       2135.93        36.97 o                         
  -4  -1   4       1983.84       2017.35        40.96 o                         
  -3  -1   4       2460.56       2594.72        43.80 o                         
  -2  -1   4        926.45       1014.46        16.44 o                         
  -1  -1   4       7339.21       7308.48       315.69 o                         
   0  -1   4       4484.32       4781.09        96.99 o                         
   1  -1   4        852.25        900.06        18.68 o                         
   2  -1   4       2215.79       2355.95        33.99 o                         
   3  -1   4       1421.33       1454.12        19.90 o                         
   4  -1   4       3399.19       3361.47        46.90 o                         
   5  -1   4       1173.91       1089.54        20.95 o                         
   6  -1   4        181.50        179.66         4.13 o                         
   7  -1   4       1038.06       1036.09        15.68 o                         
   8  -1   4        562.22        548.18         8.93 o                         
   9  -1   4        399.34        408.05         8.48 o                         
  -9   0   4        623.66        629.25        20.08 o                         
  -8   0   4        389.35        373.30        10.38 o                         
  -7   0   4       1120.03       1047.46        18.07 o                         
  -6   0   4       2895.12       2833.40        46.86 o                         
  -5   0   4        846.01        832.20        15.38 o                         
  -4   0   4       2773.58       2673.63        42.72 o                         
  -3   0   4       3324.77       3159.89        49.93 o                         
  -2   0   4       4345.14       4035.23        96.27 o                         
   0   0   4       1398.30       1435.48        25.54 o                         
   1   0   4       4102.59       4284.46        64.21 o                         
   2   0   4       3977.34       3935.76        50.66 o                         
   3   0   4       1842.97       1774.29        27.20 o                         
   4   0   4       2351.52       2329.22        53.34 o                         
   5   0   4        434.65        426.00         7.67 o                         
   6   0   4        840.79        866.86        14.54 o                         
   7   0   4        894.72        929.59        14.96 o                         
   8   0   4        257.95        266.60         5.50 o                         
 -10   1   4        303.51        300.85         7.56 o                         
  -9   1   4        463.39        459.36        10.10 o                         
  -8   1   4        277.04        261.23         6.49 o                         
  -7   1   4       2347.19       2379.75        39.56 o                         
  -6   1   4       1549.74       1497.05        23.96 o                         
  -5   1   4        493.94        460.57         9.30 o                         
  -4   1   4       2280.70       2163.27        34.57 o                         
  -3   1   4       2713.87       2660.98        40.10 o                         
  -1   1   4       2665.84       2708.81        43.58 o                         
   0   1   4        468.77        483.29         7.33 o                         
   1   1   4       5718.21       5744.50        97.75 o                         
   2   1   4       3877.12       3814.15        67.55 o                         
   3   1   4       2309.57       2185.07        34.98 o                         
   4   1   4        764.98        758.73        12.36 o                         
   5   1   4        479.88        493.84         8.30 o                         
   6   1   4       1865.10       1965.17        29.54 o                         
   7   1   4        550.68        541.94        10.23 o                         
   8   1   4        171.19        180.20         4.51 o                         
 -10   2   4        512.32        523.02        11.74 o                         
  -9   2   4        721.49        688.14        16.58 o                         
  -8   2   4        960.24        955.43        18.13 o                         
  -7   2   4       1441.90       1412.20        21.77 o                         
  -6   2   4        247.71        246.43         4.83 o                         
  -5   2   4       2394.53       2383.04        38.21 o                         
  -4   2   4       3284.00       3204.06        50.53 o                         
  -3   2   4       1321.53       1344.41        21.53 o                         
  -2   2   4       2212.09       2236.63        37.28 o                         
  -1   2   4        777.00        783.63        12.69 o                         
   0   2   4       3852.74       3931.31        59.06 o                         
   1   2   4       3333.37       3397.33        53.68 o                         
   2   2   4        586.12        608.21        10.86 o                         
   3   2   4       1429.69       1415.78        23.17 o                         
   4   2   4        833.99        812.22        12.66 o                         
   5   2   4       1121.69       1162.70        17.28 o                         
   6   2   4        769.62        784.09        13.07 o                         
   7   2   4        142.76        146.42         3.79 o                         
 -10   3   4        770.95        750.95        19.05 o                         
  -9   3   4        609.69        598.07        13.12 o                         
  -8   3   4       1539.96       1535.60        25.05 o                         
  -7   3   4        865.01        851.43        14.44 o                         
  -6   3   4        716.63        693.18        17.54 o                         
  -5   3   4       4082.35       4028.96        60.85 o                         
  -4   3   4       2067.68       1945.10        29.45 o                         
  -3   3   4       1965.84       1953.94        32.74 o                         
  -2   3   4       1436.93       1478.28        26.43 o                         
  -1   3   4       1341.30       1351.32        22.88 o                         
   0   3   4       4430.40       4246.16        70.61 o                         
   1   3   4        955.24        915.14        19.21 o                         
   2   3   4        515.08        510.84        10.46 o                         
   3   3   4       1018.57       1073.98        16.38 o                         
   4   3   4        689.78        702.17        12.82 o                         
   5   3   4        929.95        980.77        17.15 o                         
   6   3   4        179.35        182.61         4.18 o                         
 -10   4   4        673.09        681.33        13.86 o                         
  -9   4   4        489.94        490.78         9.75 o                         
  -8   4   4       1046.96       1075.86        17.99 o                         
  -7   4   4        575.25        563.36         9.89 o                         
  -6   4   4       2551.15       2511.42        38.53 o                         
  -5   4   4       2833.37       2792.34        44.18 o                         
  -4   4   4        889.00        886.97        13.39 o                         
  -3   4   4       2358.20       2410.53        42.60 o                         
  -2   4   4       1791.43       1775.05        29.90 o                         
  -1   4   4       3147.52       3095.06        64.71 o                         
   0   4   4       2152.30       2120.52        36.14 o                         
   1   4   4        319.19        325.68         7.44 o                         
   2   4   4       1289.54       1306.75        22.76 o                         
   3   4   4        994.28       1005.78        16.85 o                         
   4   4   4        636.81        659.12        11.61 o                         
   5   4   4        359.97        368.08         8.58 o                         
 -10   5   4        248.91        248.22         8.00 o                         
  -9   5   4        379.61        373.44         7.55 o                         
  -8   5   4        674.08        680.28        11.28 o                         
  -7   5   4       1025.41       1024.83        15.98 o                         
  -6   5   4       2334.76       2228.46        40.42 o                         
  -5   5   4        387.82        392.03         7.14 o                         
  -4   5   4        826.03        846.13        13.45 o                         
  -3   5   4       2728.94       2643.80        40.13 o                         
  -2   5   4       1781.79       1709.31        30.77 o                         
  -1   5   4       1711.68       1670.85        28.55 o                         
   0   5   4        400.53        387.55         9.79 o                         
   1   5   4        952.30        920.85        18.57 o                         
   2   5   4       1766.44       1793.39        43.57 o                         
   3   5   4        433.35        462.43        10.55 o                         
   4   5   4        328.59        341.08         9.41 o                         
 -10   6   4        233.64        238.75         5.85 o                         
  -9   6   4        805.46        863.06        14.97 o                         
  -8   6   4        526.23        536.33         9.69 o                         
  -7   6   4        945.04        964.55        16.55 o                         
  -6   6   4        957.92        967.06        14.75 o                         
  -5   6   4        361.54        366.06         6.07 o                         
  -4   6   4       1510.30       1501.58        25.98 o                         
  -3   6   4        994.75        936.48        17.65 o                         
  -2   6   4        866.48        866.85        16.51 o                         
  -1   6   4        839.78        814.55        16.67 o                         
   0   6   4        332.33        318.00         6.68 o                         
   1   6   4       1024.92       1072.41        22.24 o                         
   2   6   4        575.99        621.79        15.65 o                         
   3   6   4        247.54        269.10         6.99 o                         
 -10   7   4        367.54        403.29         8.48 o                         
  -9   7   4        948.85        996.41        22.09 o                         
  -8   7   4        698.23        737.80        12.97 o                         
  -7   7   4        822.46        834.88        15.43 o                         
  -6   7   4        295.07        299.42         5.98 o                         
  -5   7   4        985.04        981.53        17.57 o                         
  -4   7   4       1874.95       1784.02        30.69 o                         
  -3   7   4        432.24        405.49         8.45 o                         
  -2   7   4        435.36        408.86         8.76 o                         
  -1   7   4        435.01        410.47         8.95 o                         
   0   7   4        737.26        774.65        18.99 o                         
   1   7   4        681.42        718.11        15.53 o                         
   2   7   4         86.97         94.44         4.76 o                         
  -9   8   4        409.57        428.37         9.84 o                         
  -8   8   4        405.03        414.79         9.93 o                         
  -7   8   4        646.49        681.25        14.05 o                         
  -6   8   4        566.14        549.23        10.69 o                         
  -5   8   4       1242.56       1165.71        20.87 o                         
  -4   8   4        573.82        548.55        12.29 o                         
  -3   8   4        357.82        310.85         8.67 o                         
  -2   8   4        739.08        672.67        18.55 o                         
  -1   8   4        491.66        525.60        12.91 o                         
   0   8   4        528.26        527.19        12.09 o                         
  -8   9   4        356.46        367.75         9.21 o                         
  -7   9   4        400.66        421.95        11.58 o                         
  -6   9   4        531.72        524.47        13.56 o                         
  -5   9   4        568.13        536.82        12.04 o                         
  -4   9   4        188.51        184.34         6.36 o                         
  -3   9   4        481.42        449.52        11.66 o                         
  -2   9   4        517.35        485.76        12.97 o                         
   1 -10   5        402.89        382.25        18.58 o                         
   2 -10   5        449.00        436.75        14.21 o                         
   3 -10   5        488.33        472.60        17.62 o                         
   4 -10   5        497.51        479.21        17.61 o                         
   5 -10   5        235.63        267.77        11.88 o                         
   6 -10   5        662.55        670.92        16.26 o                         
   7 -10   5        567.67        583.40        14.42 o                         
  -1  -9   5        251.36        153.15        16.14 o                         
   0  -9   5        353.21        374.05        14.63 o                         
   1  -9   5        879.84        893.64        32.85 o                         
   2  -9   5        509.04        497.80        18.04 o                         
   3  -9   5        647.71        658.17        19.68 o                         
   4  -9   5        355.21        387.31        11.05 o                         
   5  -9   5        480.09        510.40        11.56 o                         
   6  -9   5       1003.42       1058.58        21.74 o                         
   7  -9   5        323.77        327.52         9.41 o                         
   8  -9   5        317.67        305.23         8.26 o                         
  -3  -8   5        341.15        325.31        35.62 o                         
  -2  -8   5        458.05        427.10        25.76 o                         
  -1  -8   5        434.88        472.67        17.74 o                         
   0  -8   5       1578.07       1634.54        60.90 o                         
   1  -8   5        975.32        996.16        25.24 o                         
   2  -8   5        439.54        448.16        12.12 o                         
   3  -8   5       1110.33       1231.82        24.84 o                         
   4  -8   5        955.73       1051.54        22.44 o                         
   5  -8   5       1389.01       1441.45        24.78 o                         
   6  -8   5        564.69        588.05        12.10 o                         
   7  -8   5        257.67        275.28         7.67 o                         
   8  -8   5        800.24        818.55        16.65 o                         
   9  -8   5        404.78        416.40        10.08 o                         
  -4  -7   5        246.43        226.16        10.09 o                         
  -3  -7   5        627.26        620.30        18.18 o                         
  -2  -7   5        487.23        462.95        14.02 o                         
  -1  -7   5        741.22        776.31        25.52 o                         
   0  -7   5       1794.23       1974.92        51.76 o                         
   1  -7   5        706.46        717.47        19.21 o                         
   2  -7   5       1254.27       1394.56        29.41 o                         
   3  -7   5       1327.31       1432.47        32.12 o                         
   4  -7   5       1299.39       1400.03        24.89 o                         
   5  -7   5       1959.26       1906.23        31.51 o                         
   6  -7   5        504.32        491.34         9.51 o                         
   7  -7   5        742.39        752.72        14.07 o                         
   8  -7   5        921.23        879.96        16.39 o                         
   9  -7   5        455.46        446.75         9.59 o                         
  -5  -6   5        343.55        335.39        17.82 o                         
  -4  -6   5        182.56        189.26         8.93 o                         
  -3  -6   5        813.79        839.95        23.15 o                         
  -2  -6   5        852.31        850.01        27.09 o                         
  -1  -6   5       1734.07       1809.64        41.67 o                         
   0  -6   5        603.19        629.13        14.67 o                         
   1  -6   5        384.78        454.25        11.78 o                         
   2  -6   5       2810.36       3056.93        73.57 o                         
   3  -6   5       1599.71       1722.80        36.40 o                         
   4  -6   5       1228.38       1286.19        23.90 o                         
   5  -6   5        743.60        751.40        13.51 o                         
   6  -6   5        692.73        683.89        12.74 o                         
   7  -6   5       1919.70       1835.30        31.09 o                         
   8  -6   5        591.73        575.72        10.73 o                         
   9  -6   5        321.77        327.72         7.87 o                         
  -6  -5   5        664.12        657.29        22.92 o                         
  -5  -5   5        232.62        239.87         8.86 o                         
  -4  -5   5       1000.21       1059.19        25.36 o                         
  -3  -5   5       1380.45       1420.57        36.63 o                         
  -2  -5   5       1114.00       1185.14        41.95 o                         
  -1  -5   5       1800.19       1985.75        65.94 o                         
   0  -5   5        518.24        550.41        14.61 o                         
   1  -5   5       2223.56       2431.19        73.00 o                         
   2  -5   5       2709.83       3027.68        59.08 o                         
   3  -5   5        785.55        838.21        15.00 o                         
   4  -5   5       1325.49       1344.37        26.11 o                         
   5  -5   5        663.34        658.67        11.69 o                         
   6  -5   5       1450.15       1405.01        22.64 o                         
   7  -5   5       1186.77       1152.37        19.98 o                         
   8  -5   5        200.01        195.96         5.00 o                         
   9  -5   5        494.79        482.08         9.72 o                         
  -7  -4   5        549.44        573.45        17.19 o                         
  -6  -4   5        396.28        360.99        14.99 o                         
  -5  -4   5        546.90        557.71        13.86 o                         
  -4  -4   5       2353.44       2418.16        66.35 o                         
  -3  -4   5       1095.11       1179.25        32.22 o                         
  -2  -4   5       1686.47       1776.37        41.24 o                         
  -1  -4   5       1921.11       1959.23        37.24 o                         
   0  -4   5       1997.32       2068.77        36.78 o                         
   1  -4   5       5151.28       5771.56        90.87 o                         
   2  -4   5       1348.11       1478.94        23.98 o                         
   3  -4   5       1427.47       1554.78        25.22 o                         
   4  -4   5       2284.85       2363.20        38.29 o                         
   5  -4   5       1186.45       1165.34        18.66 o                         
   6  -4   5       1757.64       1718.25        28.52 o                         
   7  -4   5        421.89        428.11         7.64 o                         
   8  -4   5        384.88        403.81         8.41 o                         
   9  -4   5        647.44        632.93        11.88 o                         
  -7  -3   5        549.33        567.51        14.26 o                         
  -6  -3   5        189.63        187.43         5.47 o                         
  -5  -3   5       1532.86       1543.25        28.76 o                         
  -4  -3   5       2192.70       2306.58        49.07 o                         
  -3  -3   5        666.99        663.63        13.82 o                         
  -2  -3   5       1785.96       1872.98        39.27 o                         
  -1  -3   5       1698.74       1833.25        37.84 o                         
   0  -3   5       5511.15       6046.11       122.74 o                         
   1  -3   5       4221.73       4582.62        75.98 o                         
   2  -3   5        492.91        531.71         8.23 o                         
   3  -3   5       2911.04       2959.52        44.80 o                         
   4  -3   5       2898.34       2856.29        41.63 o                         
   5  -3   5       2233.79       2136.85        34.13 o                         
   6  -3   5       1066.99       1061.32        15.24 o                         
   7  -3   5        215.42        208.47         4.08 o                         
   8  -3   5       1102.26       1054.04        17.87 o                         
   9  -3   5        652.82        657.41        12.38 o                         
  -8  -2   5        360.59        366.67        10.16 o                         
  -7  -2   5        710.67        708.56        15.37 o                         
  -6  -2   5        880.30        865.15        16.39 o                         
  -5  -2   5       1967.65       1857.00        42.75 o                         
  -4  -2   5        286.60        293.24         6.85 o                         
  -3  -2   5       1388.48       1361.13        26.76 o                         
  -2  -2   5       3893.44       3871.39        64.57 o                         
  -1  -2   5       1640.38       1709.32        23.94 o                         
   0  -2   5       2609.70       2822.82        54.84 o                         
   1  -2   5        814.97        822.67        13.42 o                         
   2  -2   5       2617.32       2701.41        39.09 o                         
   3  -2   5       4301.95       4203.40        63.74 o                         
   4  -2   5        867.40        855.23        13.01 o                         
   5  -2   5       1319.39       1271.58        20.24 o                         
   6  -2   5        818.95        769.99        11.40 o                         
   7  -2   5        876.48        825.06        12.28 o                         
   8  -2   5        947.61        913.18        15.60 o                         
   9  -2   5        177.98        175.83         4.67 o                         
  -9  -1   5        220.80        224.24         9.60 o                         
  -8  -1   5        817.60        789.95        15.93 o                         
  -7  -1   5        640.37        605.81        11.76 o                         
  -6  -1   5       1874.21       1833.86        31.05 o                         
  -5  -1   5       1754.86       1775.97        33.22 o                         
  -4  -1   5        422.91        432.79         8.67 o                         
  -3  -1   5       3536.15       3640.94        57.79 o                         
  -2  -1   5       3158.19       3285.20        60.13 o                         
  -1  -1   5       3039.61       3209.81        42.70 o                         
   0  -1   5       1998.88       2142.52        29.77 o                         
   1  -1   5        497.29        504.52         8.42 o                         
   2  -1   5       4582.12       4682.81        70.24 o                         
   3  -1   5       2241.80       2328.09        31.82 o                         
   4  -1   5        573.09        591.28         9.82 o                         
   5  -1   5        926.07        891.53        13.21 o                         
   6  -1   5        557.72        540.43         8.67 o                         
   7  -1   5       1172.35       1198.67        17.37 o                         
   8  -1   5        387.69        392.35         7.23 o                         
  -9   0   5        490.03        486.64        11.90 o                         
  -8   0   5       1221.61       1177.75        21.20 o                         
  -7   0   5        752.70        722.20        13.68 o                         
  -6   0   5       1631.21       1597.38        28.56 o                         
  -5   0   5        747.67        734.81        12.93 o                         
  -4   0   5       2953.04       2724.72        43.46 o                         
  -3   0   5       5737.10       5743.83        95.29 o                         
  -2   0   5       1457.78       1430.58        24.43 o                         
  -1   0   5       3119.84       3173.99        43.85 o                         
   0   0   5       2456.63       2519.98        37.93 o                         
   1   0   5       3743.36       3773.17        69.02 o                         
   2   0   5       4075.55       4072.95        56.73 o                         
   3   0   5        428.49        429.82         6.47 o                         
   4   0   5       1188.09       1080.68        27.79 o                         
   5   0   5       1261.02       1258.62        19.18 o                         
   6   0   5        771.37        785.06        12.18 o                         
   7   0   5        616.18        643.36        10.39 o                         
   8   0   5         94.70         88.61         2.95 o                         
 -10   1   5        141.75        224.78        28.88 o                         
  -9   1   5       1074.90       1015.96        20.37 o                         
  -8   1   5        630.10        608.37        11.65 o                         
  -7   1   5        603.19        604.10        11.11 o                         
  -6   1   5       1029.86        990.70        17.97 o                         
  -5   1   5       1054.48        994.60        17.50 o                         
  -4   1   5       5126.56       4866.37        80.95 o                         
  -3   1   5       1700.53       1645.67        25.07 o                         
  -2   1   5        781.38        795.10        12.38 o                         
  -1   1   5       4183.91       4160.01        65.86 o                         
   0   1   5       3440.14       3475.26        50.01 o                         
   1   1   5       4278.50       4335.60        57.82 o                         
   2   1   5        975.65        945.83        18.02 o                         
   3   1   5        690.29        654.69        10.06 o                         
   4   1   5       2645.38       2604.82        38.17 o                         
   5   1   5        927.00        926.92        13.94 o                         
   6   1   5        539.50        556.26         9.21 o                         
   7   1   5        268.64        273.09         5.27 o                         
 -10   2   5        505.27        537.57        13.97 o                         
  -9   2   5        849.68        868.12        17.97 o                         
  -8   2   5        280.71        279.52         7.21 o                         
  -7   2   5       1289.98       1279.41        19.89 o                         
  -6   2   5       1016.60        989.75        15.34 o                         
  -5   2   5       1558.10       1528.60        27.90 o                         
  -4   2   5       2513.39       2445.21        35.47 o                         
  -3   2   5        517.97        514.29         8.23 o                         
  -2   2   5       2522.71       2556.34        40.44 o                         
  -1   2   5       2251.45       2295.97        33.24 o                         
   0   2   5       1624.49       1604.52        24.61 o                         
   1   2   5       2203.21       2236.90        37.47 o                         
   2   2   5        470.65        483.40         8.52 o                         
   3   2   5       1508.61       1469.27        21.87 o                         
   4   2   5       1359.37       1341.09        20.35 o                         
   5   2   5        441.74        444.21         8.44 o                         
   6   2   5        499.91        487.20         8.42 o                         
 -10   3   5       1067.61       1100.95        23.38 o                         
  -9   3   5        389.49        415.77         9.99 o                         
  -8   3   5        372.31        376.33         7.81 o                         
  -7   3   5       1880.61       1871.94        30.97 o                         
  -6   3   5       1651.93       1642.99        26.96 o                         
  -5   3   5       2425.57       2319.36        37.11 o                         
  -4   3   5        521.67        531.16         8.62 o                         
  -3   3   5        891.35        881.74        16.46 o                         
  -2   3   5       4936.12       4842.91        85.21 o                         
  -1   3   5       1572.85       1527.49        29.45 o                         
   0   3   5        826.26        808.92        12.92 o                         
   1   3   5        554.51        546.86         9.47 o                         
   2   3   5       1035.06       1067.72        15.58 o                         
   3   3   5       2031.91       2092.28        32.31 o                         
   4   3   5        248.91        264.37         5.48 o                         
   5   3   5        178.64        181.71         4.30 o                         
   6   3   5        378.92        410.15         9.70 o                         
 -10   4   5        516.55        521.37        12.08 o                         
  -9   4   5        267.29        272.26         6.19 o                         
  -8   4   5       1494.04       1538.96        24.85 o                         
  -7   4   5       1321.81       1341.34        22.60 o                         
  -6   4   5        884.27        886.08        14.36 o                         
  -5   4   5       1774.57       1738.43        25.89 o                         
  -4   4   5       1064.26       1069.49        16.69 o                         
  -3   4   5       3179.52       3186.40        57.86 o                         
  -2   4   5       2072.60       2044.86        36.45 o                         
  -1   4   5        636.64        613.68        12.39 o                         
   0   4   5       1610.23       1543.36        26.33 o                         
   1   4   5        953.15        959.96        18.05 o                         
   2   4   5       1233.76       1261.26        19.99 o                         
   3   4   5        615.07        640.14        12.99 o                         
   4   4   5        152.77        163.24         4.81 o                         
   5   4   5        448.82        466.62        11.39 o                         
 -10   5   5        215.67        223.09         6.33 o                         
  -9   5   5        430.61        442.23        10.43 o                         
  -8   5   5       1442.82       1458.70        25.68 o                         
  -7   5   5        472.23        457.05         9.99 o                         
  -6   5   5        772.86        761.56        11.98 o                         
  -5   5   5        964.41        975.14        14.94 o                         
  -4   5   5       1421.15       1428.16        22.23 o                         
  -3   5   5       2546.32       2509.56        42.45 o                         
  -2   5   5        472.74        461.68         9.54 o                         
  -1   5   5        833.22        815.81        13.90 o                         
   0   5   5       1509.30       1436.77        26.34 o                         
   1   5   5        933.75        973.50        18.46 o                         
   2   5   5        850.61        861.35        18.95 o                         
   3   5   5        195.69        200.78         6.45 o                         
   4   5   5        329.07        355.05         8.98 o                         
 -10   6   5        243.82        263.56         6.27 o                         
  -9   6   5        874.55        922.87        16.08 o                         
  -8   6   5        623.87        650.92        11.74 o                         
  -7   6   5        241.01        235.89         5.95 o                         
  -6   6   5        930.80        949.20        14.63 o                         
  -5   6   5        797.80        801.17        13.04 o                         
  -4   6   5       1340.15       1334.48        21.99 o                         
  -3   6   5        640.76        634.64        12.98 o                         
  -2   6   5        212.80        203.21         4.51 o                         
  -1   6   5       1239.82       1208.63        22.41 o                         
   0   6   5        821.67        810.59        15.54 o                         
   1   6   5        477.38        509.56        10.54 o                         
   2   6   5        271.86        300.94         7.15 o                         
   3   6   5        180.88        188.41         5.24 o                         
  -9   7   5        637.83        675.83        14.15 o                         
  -8   7   5        199.13        209.24         5.84 o                         
  -7   7   5        773.88        815.33        16.67 o                         
  -6   7   5       1240.16       1302.37        24.65 o                         
  -5   7   5        547.21        542.11        10.54 o                         
  -4   7   5        599.42        584.99        11.18 o                         
  -3   7   5        312.02        308.77         8.16 o                         
  -2   7   5        850.58        838.23        18.60 o                         
  -1   7   5        835.31        815.16        16.96 o                         
   0   7   5        160.93        170.79         5.09 o                         
   1   7   5        267.09        288.30         7.68 o                         
  -9   8   5        378.25        398.06        19.55 o                         
  -8   8   5        279.41        295.35         8.06 o                         
  -7   8   5        878.27        935.18        20.14 o                         
  -6   8   5        597.19        575.54        11.26 o                         
  -5   8   5        560.03        529.86        11.19 o                         
  -4   8   5        497.50        473.11        10.73 o                         
  -3   8   5        383.08        361.71         8.83 o                         
  -2   8   5        857.03        796.35        15.84 o                         
  -1   8   5        358.55        339.57         7.91 o                         
   0   8   5        180.21        172.02        16.33 o                         
  -7   9   5        521.72        518.04        13.87 o                         
  -6   9   5        152.61        147.74         6.16 o                         
  -5   9   5        356.37        336.39         8.09 o                         
  -4   9   5        439.48        426.20        11.00 o                         
  -3   9   5        522.89        479.84        13.90 o                         
   1 -10   6        549.16        523.15        35.67 o                         
   2 -10   6        401.04        387.04        20.75 o                         
   3 -10   6        150.56        153.70        10.53 o                         
   4 -10   6        596.54        561.51        21.89 o                         
   5 -10   6        607.08        678.12        27.85 o                         
   6 -10   6        497.25        514.87        13.65 o                         
   7 -10   6        348.08        339.88        19.24 o                         
  -1  -9   6        497.27        312.53        23.97 o                         
   0  -9   6        379.64        232.80        17.55 o                         
   1  -9   6        670.97        686.15        28.35 o                         
   2  -9   6        306.08        314.48        15.41 o                         
   3  -9   6        507.19        530.11        16.31 o                         
   4  -9   6        844.58        921.86        19.46 o                         
   5  -9   6        379.53        397.57        11.09 o                         
   6  -9   6        526.62        513.87        12.83 o                         
   7  -9   6        305.37        296.94         8.77 o                         
   8  -9   6        365.64        337.07        10.19 o                         
  -2  -8   6        827.11        712.98        31.70 o                         
  -1  -8   6        684.45        664.05        56.14 o                         
   0  -8   6        715.22        719.65        23.95 o                         
   1  -8   6        773.00        796.69        22.09 o                         
   2  -8   6        540.78        543.85        15.45 o                         
   3  -8   6       1585.29       1683.15        43.39 o                         
   4  -8   6        832.58        865.25        16.98 o                         
   5  -8   6        468.97        487.06        10.15 o                         
   6  -8   6        715.60        738.70        15.51 o                         
   7  -8   6        428.67        439.97        10.64 o                         
   8  -8   6        671.76        656.79        14.70 o                         
  -4  -7   6        161.67        152.23        11.39 o                         
  -3  -7   6        506.06        490.72        17.29 o                         
  -2  -7   6       1183.94       1379.22        50.61 o                         
  -1  -7   6        556.78        593.32        20.61 o                         
   0  -7   6        909.17        987.23        26.84 o                         
   1  -7   6        696.14        698.09        17.50 o                         
   2  -7   6       1573.17       1687.33        37.57 o                         
   3  -7   6       2249.34       2296.62        54.76 o                         
   4  -7   6        472.89        491.39         9.77 o                         
   5  -7   6        877.81        924.83        17.63 o                         
   6  -7   6       1064.30       1080.98        19.92 o                         
   7  -7   6        943.40        977.86        20.31 o                         
   8  -7   6        738.33        686.12        13.15 o                         
   9  -7   6        147.88        146.11         4.98 o                         
  -5  -6   6        383.84        384.23        17.99 o                         
  -4  -6   6        419.52        432.15        15.96 o                         
  -3  -6   6       1213.31       1355.25        75.91 o                         
  -2  -6   6        391.59        425.45        14.39 o                         
  -1  -6   6        443.34        464.06        12.13 o                         
   0  -6   6       1733.01       1845.63        42.24 o                         
   1  -6   6       1097.29       1197.29        26.13 o                         
   2  -6   6       1617.49       1727.93        29.52 o                         
   3  -6   6        661.37        708.06        12.99 o                         
   4  -6   6        814.58        835.20        15.28 o                         
   5  -6   6       2128.67       2088.33        34.25 o                         
   6  -6   6        728.92        700.52        12.87 o                         
   7  -6   6        712.66        682.60        13.92 o                         
   8  -6   6        519.80        519.11        10.35 o                         
   9  -6   6        395.63        380.34         9.17 o                         
  -6  -5   6        519.01        502.27        18.43 o                         
  -5  -5   6        400.44        379.93        15.71 o                         
  -4  -5   6        935.23        974.37        29.43 o                         
  -3  -5   6       1602.34       1727.25        51.67 o                         
  -2  -5   6        351.67        353.30        10.57 o                         
  -1  -5   6       1311.96       1337.92        31.05 o                         
   0  -5   6       1643.77       1698.64        35.46 o                         
   1  -5   6       1701.79       1794.62        34.35 o                         
   2  -5   6       1758.77       1785.29        34.67 o                         
   3  -5   6        266.15        283.36         5.91 o                         
   4  -5   6       1562.94       1615.50        27.87 o                         
   5  -5   6       1744.10       1735.58        27.29 o                         
   6  -5   6        578.03        570.46        10.55 o                         
   7  -5   6        609.61        600.81        11.30 o                         
   8  -5   6        267.79        253.87         5.78 o                         
   9  -5   6        610.78        584.57        11.60 o                         
  -7  -4   6        252.45        232.98        10.60 o                         
  -6  -4   6       1002.83       1020.80        44.24 o                         
  -5  -4   6        752.38        771.97        20.57 o                         
  -4  -4   6       1386.07       1454.79        34.51 o                         
  -3  -4   6        626.68        633.74        17.09 o                         
  -2  -4   6       1296.71       1337.84        26.39 o                         
  -1  -4   6       4373.90       4616.09        94.20 o                         
   0  -4   6       1432.85       1499.13        24.04 o                         
   1  -4   6       1609.80       1705.88        27.30 o                         
   2  -4   6       1444.20       1611.54        27.37 o                         
   3  -4   6       1766.88       1921.42        31.10 o                         
   4  -4   6       3085.18       3151.05        53.11 o                         
   5  -4   6        494.47        510.31         8.46 o                         
   6  -4   6        564.55        556.37        10.63 o                         
   7  -4   6        836.45        812.16        14.47 o                         
   8  -4   6        500.70        495.26         9.80 o                         
   9  -4   6        528.65        524.71        12.67 o                         
  -7  -3   6        744.87        720.95        17.62 o                         
  -6  -3   6        785.84        786.65        19.07 o                         
  -5  -3   6        655.44        669.83        14.78 o                         
  -4  -3   6       1169.61       1218.34        26.27 o                         
  -3  -3   6        609.97        645.08        14.22 o                         
  -2  -3   6       3553.00       3884.26       101.77 o                         
  -1  -3   6       2849.16       3145.17        49.89 o                         
   0  -3   6        921.53       1007.59        16.37 o                         
   1  -3   6       2656.39       2775.10        43.97 o                         
   2  -3   6       2026.41       2109.67        30.77 o                         
   3  -3   6       3616.94       3713.35        61.17 o                         
   4  -3   6       1695.03       1626.19        24.23 o                         
   5  -3   6        365.11        364.82         7.19 o                         
   6  -3   6       1544.65       1561.93        23.85 o                         
   7  -3   6        882.89        876.34        13.71 o                         
   8  -3   6        545.63        537.34        10.01 o                         
   9  -3   6        291.12        311.48        18.49 o                         
  -8  -2   6        381.80        376.38        11.68 o                         
  -7  -2   6       1095.43       1079.83        25.71 o                         
  -6  -2   6        331.72        334.81         7.60 o                         
  -5  -2   6       1022.60       1015.39        20.24 o                         
  -4  -2   6       1110.95       1094.32        25.19 o                         
  -3  -2   6       1301.39       1327.84        24.83 o                         
  -2  -2   6       3245.97       3383.84        60.10 o                         
  -1  -2   6        655.83        661.85        10.05 o                         
   0  -2   6       1800.17       1839.13        24.87 o                         
   1  -2   6       2717.47       2730.59        39.50 o                         
   2  -2   6       1634.11       1635.40        24.03 o                         
   3  -2   6       2608.41       2512.01        36.56 o                         
   4  -2   6        594.27        578.39         8.55 o                         
   5  -2   6       1053.66       1035.71        16.90 o                         
   6  -2   6       1499.85       1479.46        22.63 o                         
   7  -2   6        506.94        506.77         8.46 o                         
   8  -2   6        539.95        547.40        10.13 o                         
  -8  -1   6       1254.42       1246.15        26.93 o                         
  -7  -1   6        876.31        846.22        16.77 o                         
  -6  -1   6        285.31        277.11         6.60 o                         
  -5  -1   6       1658.88       1624.82        30.48 o                         
  -4  -1   6       1775.55       1822.53        29.84 o                         
  -3  -1   6       3595.97       3652.45        55.44 o                         
  -2  -1   6       1189.81       1242.08        22.55 o                         
  -1  -1   6        259.27        304.83         4.56 o                         
   0  -1   6       4571.78       4870.02        73.08 o                         
   1  -1   6       2826.65       2937.62        48.96 o                         
   2  -1   6       1327.47       1345.60        21.58 o                         
   3  -1   6        622.84        624.66         9.34 o                         
   4  -1   6        541.25        552.26         8.25 o                         
   5  -1   6       2395.69       2387.19        32.65 o                         
   6  -1   6        648.34        630.09         9.55 o                         
   7  -1   6        170.32        164.76         3.83 o                         
   8  -1   6        333.94        329.03         6.66 o                         
  -9   0   6        409.88        407.08        10.52 o                         
  -8   0   6        902.36        875.61        17.03 o                         
  -7   0   6        313.57        321.99         7.50 o                         
  -6   0   6       1702.83       1696.59        30.50 o                         
  -5   0   6       2449.93       2481.12        40.21 o                         
  -4   0   6       1234.71       1205.86        20.92 o                         
  -3   0   6       2835.53       2826.99        47.33 o                         
  -2   0   6       1403.12       1361.65        20.92 o                         
  -1   0   6       3629.83       3675.80        51.03 o                         
   0   0   6       3829.46       3906.52        71.55 o                         
   1   0   6        865.93        864.83        16.17 o                         
   2   0   6       1978.99       1931.78        35.63 o                         
   3   0   6       1085.53       1056.86        17.55 o                         
   4   0   6       1315.04       1318.21        18.43 o                         
   5   0   6       1130.29       1131.04        16.69 o                         
   6   0   6        181.78        183.81         3.77 o                         
   7   0   6        442.30        457.68         7.82 o                         
  -9   1   6        670.72        639.78        13.93 o                         
  -8   1   6        422.17        414.00         9.12 o                         
  -7   1   6        312.54        300.44         6.50 o                         
  -6   1   6       2567.70       2466.14        40.29 o                         
  -5   1   6       1385.17       1306.24        23.72 o                         
  -4   1   6       1289.28       1216.72        22.13 o                         
  -3   1   6       1440.78       1448.29        21.33 o                         
  -2   1   6       1656.20       1620.72        23.71 o                         
  -1   1   6       5733.69       5627.19        84.32 o                         
   0   1   6       1553.64       1557.10        22.79 o                         
   1   1   6        817.66        841.24        13.29 o                         
   2   1   6       2050.81       1964.18        29.74 o                         
   3   1   6       1446.51       1447.37        22.69 o                         
   4   1   6       1723.50       1723.39        28.82 o                         
   5   1   6        346.07        351.23         5.94 o                         
   6   1   6        241.69        244.97         4.90 o                         
   7   1   6        618.07        618.39        10.74 o                         
  -9   2   6        610.13        591.58        16.78 o                         
  -8   2   6        318.34        317.21         7.69 o                         
  -7   2   6       1365.16       1349.94        20.99 o                         
  -6   2   6       1672.15       1645.06        27.16 o                         
  -5   2   6        342.53        363.63         7.51 o                         
  -4   2   6       1534.17       1481.04        24.08 o                         
  -3   2   6       1324.70       1313.63        21.22 o                         
  -2   2   6       2546.41       2586.02        41.05 o                         
  -1   2   6       2155.06       2127.41        30.90 o                         
   0   2   6        252.68        262.46         4.14 o                         
   1   2   6       1780.35       1775.72        30.00 o                         
   2   2   6       1727.54       1721.17        25.50 o                         
   3   2   6       1001.21       1027.95        15.43 o                         
   4   2   6        648.46        650.91        10.48 o                         
   5   2   6        182.21        190.84         5.11 o                         
   6   2   6        641.45        662.25        10.90 o                         
 -10   3   6        335.43        320.67         8.94 o                         
  -9   3   6        700.40        717.78        14.32 o                         
  -8   3   6        798.50        853.29        17.00 o                         
  -7   3   6       1870.53       1851.01        29.31 o                         
  -6   3   6        400.38        402.04         8.05 o                         
  -5   3   6        820.01        810.98        13.07 o                         
  -4   3   6       2834.14       2829.91        45.05 o                         
  -3   3   6       1441.16       1374.95        22.51 o                         
  -2   3   6       1551.51       1538.18        27.74 o                         
  -1   3   6        413.71        407.57         7.17 o                         
   0   3   6       1050.45       1039.42        17.18 o                         
   1   3   6       2333.83       2259.23        32.61 o                         
   2   3   6        449.64        462.60         7.40 o                         
   3   3   6        429.25        445.86         7.48 o                         
   4   3   6        363.44        383.03         7.02 o                         
   5   3   6        406.36        416.93         7.86 o                         
 -10   4   6        599.86        611.44        13.48 o                         
  -9   4   6        469.17        482.05        10.38 o                         
  -8   4   6        950.83        981.71        16.92 o                         
  -7   4   6       1193.60       1233.74        20.19 o                         
  -6   4   6        419.89        408.88         8.29 o                         
  -5   4   6       1974.76       1949.54        30.06 o                         
  -4   4   6       1728.00       1703.81        27.54 o                         
  -3   4   6       1400.75       1402.34        24.02 o                         
  -2   4   6       1370.30       1365.58        27.56 o                         
  -1   4   6        499.38        476.93         8.89 o                         
   0   4   6       1874.79       1793.84        32.46 o                         
   1   4   6       1158.67       1158.90        20.39 o                         
   2   4   6        324.76        349.07         7.29 o                         
   3   4   6        438.38        449.50         9.92 o                         
   4   4   6        269.25        292.03         6.41 o                         
 -10   5   6        703.57        751.41        36.06 o                         
  -9   5   6        391.22        400.53         8.57 o                         
  -8   5   6        570.15        584.06        11.31 o                         
  -7   5   6        285.31        297.34         6.39 o                         
  -6   5   6       1074.48       1093.06        16.86 o                         
  -5   5   6       2295.03       2377.72        36.62 o                         
  -4   5   6        455.34        436.44         7.88 o                         
  -3   5   6        689.20        673.00        12.31 o                         
  -2   5   6       1007.01       1017.27        17.77 o                         
  -1   5   6       1457.81       1419.18        27.17 o                         
   0   5   6       1368.79       1352.43        24.99 o                         
   1   5   6        169.97        174.36         5.37 o                         
   2   5   6        431.52        451.41        11.74 o                         
   3   5   6        651.14        690.57        15.34 o                         
  -9   6   6        294.58        308.48         6.80 o                         
  -8   6   6        566.44        611.84        11.03 o                         
  -7   6   6        394.94        394.48         8.12 o                         
  -6   6   6       1149.34       1197.78        20.40 o                         
  -5   6   6        560.38        563.18        10.25 o                         
  -4   6   6        297.87        301.89         6.03 o                         
  -3   6   6        942.77        939.65        18.88 o                         
  -2   6   6        641.28        644.97        12.55 o                         
  -1   6   6        832.75        818.14        16.57 o                         
   0   6   6        356.60        355.17         7.50 o                         
   1   6   6        205.70        223.35         6.09 o                         
   2   6   6        577.83        593.69        13.57 o                         
  -9   7   6        441.30        467.53        10.71 o                         
  -8   7   6        532.02        564.10        12.73 o                         
  -7   7   6        651.20        670.84        15.35 o                         
  -6   7   6        775.35        795.89        15.05 o                         
  -5   7   6        193.64        187.77         4.95 o                         
  -4   7   6        625.71        622.09        12.74 o                         
  -3   7   6        795.79        771.76        17.56 o                         
  -2   7   6        414.64        393.65         9.13 o                         
  -1   7   6        375.61        372.93         8.94 o                         
   0   7   6        142.87        143.56         4.88 o                         
  -8   8   6        458.61        495.07        18.21 o                         
  -7   8   6        579.86        590.63        13.93 o                         
  -6   8   6        293.77        291.10         6.76 o                         
  -5   8   6        319.57        315.20         7.68 o                         
  -4   8   6        962.15        914.73        18.23 o                         
  -3   8   6        445.63        423.16        10.69 o                         
  -2   8   6        252.08        246.73         7.57 o                         
   2 -10   7        462.70        428.22        30.29 o                         
   3 -10   7        402.34        396.13        16.51 o                         
   4 -10   7        551.36        565.16        21.00 o                         
   5 -10   7        371.61        363.89        12.14 o                         
   0  -9   7        271.21        191.37        16.14 o                         
   1  -9   7        375.79        343.97        17.04 o                         
   2  -9   7        495.27        466.94        16.76 o                         
   3  -9   7        515.28        498.13        15.70 o                         
   4  -9   7        780.09        793.23        17.36 o                         
   5  -9   7        216.95        216.06         6.36 o                         
   6  -9   7        343.39        361.92        10.34 o                         
   7  -9   7        586.44        576.74        13.75 o                         
  -2  -8   7        666.23        643.46        42.66 o                         
  -1  -8   7        415.92        394.72        27.46 o                         
   0  -8   7        359.42        370.53        12.53 o                         
   1  -8   7       1425.52       1431.06        38.45 o                         
   2  -8   7        833.97        826.15        23.04 o                         
   3  -8   7        630.26        632.29        12.97 o                         
   4  -8   7        552.51        601.63        15.11 o                         
   5  -8   7        495.57        515.94        14.07 o                         
   6  -8   7       1103.62       1128.77        25.74 o                         
   7  -8   7        370.23        358.81         8.91 o                         
   8  -8   7        214.38        212.99         6.81 o                         
  -3  -7   7        398.63        390.03        17.23 o                         
  -2  -7   7        772.80        812.27        26.14 o                         
  -1  -7   7        364.90        350.95        12.84 o                         
   0  -7   7       1101.79       1107.31        30.04 o                         
   1  -7   7       1589.43       1648.00        42.93 o                         
   2  -7   7        663.38        695.39        14.37 o                         
   3  -7   7       1113.90       1191.05        23.10 o                         
   4  -7   7        755.02        815.66        15.10 o                         
   5  -7   7       1199.04       1219.19        23.15 o                         
   6  -7   7       1119.32       1122.17        23.52 o                         
   7  -7   7        274.94        263.68         6.55 o                         
   8  -7   7        515.69        502.82        12.57 o                         
  -4  -6   7        326.85        335.92        12.94 o                         
  -3  -6   7        492.77        472.22        16.14 o                         
  -2  -6   7        653.37        684.25        21.83 o                         
  -1  -6   7        591.85        601.68        15.37 o                         
   0  -6   7       1839.30       1962.08        44.91 o                         
   1  -6   7        668.36        704.64        14.13 o                         
   2  -6   7        713.52        729.22        13.87 o                         
   3  -6   7       1393.80       1482.02        27.21 o                         
   4  -6   7        892.47        890.19        21.45 o                         
   5  -6   7       1484.69       1428.40        25.27 o                         
   6  -6   7        534.05        527.80        10.77 o                         
   7  -6   7        434.12        429.56        10.22 o                         
   8  -6   7        788.83        791.91        16.43 o                         
  -5  -5   7        885.65        851.61        53.27 o                         
  -4  -5   7        267.13        267.47        10.44 o                         
  -3  -5   7        799.25        823.07        26.18 o                         
  -2  -5   7        848.36        863.81        30.58 o                         
  -1  -5   7       1935.89       1891.32        55.81 o                         
   0  -5   7       1485.39       1644.52        31.63 o                         
   1  -5   7        165.04        163.22         4.05 o                         
   2  -5   7       1546.06       1614.13        29.39 o                         
   3  -5   7       1751.50       1857.06        31.59 o                         
   4  -5   7       1107.16       1156.17        20.26 o                         
   5  -5   7        653.87        664.91        12.40 o                         
   6  -5   7        208.47        206.97         4.97 o                         
   7  -5   7       1088.03       1035.66        19.02 o                         
   8  -5   7        683.07        678.37        13.35 o                         
  -6  -4   7        834.10        818.95        31.60 o                         
  -5  -4   7        332.55        333.03        10.64 o                         
  -4  -4   7        913.53        939.37        23.19 o                         
  -3  -4   7       2056.23       2139.47        49.15 o                         
  -2  -4   7       1008.73       1065.16        23.09 o                         
  -1  -4   7       1988.79       2108.39        40.56 o                         
   0  -4   7       1025.16       1072.49        17.58 o                         
   1  -4   7       1668.33       1750.98        29.59 o                         
   2  -4   7       2865.15       3012.25        50.50 o                         
   3  -4   7        742.68        751.18        13.40 o                         
   4  -4   7       1192.10       1184.51        19.60 o                         
   5  -4   7        781.60        806.31        13.94 o                         
   6  -4   7        677.05        658.63        10.81 o                         
   7  -4   7        916.59        904.70        16.06 o                         
   8  -4   7        204.82        196.31         6.10 o                         
  -7  -3   7        635.64        610.63        16.02 o                         
  -6  -3   7        684.58        687.83        15.27 o                         
  -5  -3   7        179.52        185.76         6.87 o                         
  -4  -3   7       1695.15       1746.83        34.50 o                         
  -3  -3   7       1779.94       1842.14        36.07 o                         
  -2  -3   7       1529.67       1608.61        34.85 o                         
  -1  -3   7       1477.55       1583.13        27.04 o                         
   0  -3   7        741.89        786.12        13.06 o                         
   1  -3   7       4231.09       4326.79        65.18 o                         
   2  -3   7       2520.54       2627.03        39.85 o                         
   3  -3   7        681.92        710.18        10.60 o                         
   4  -3   7       1268.89       1237.36        18.03 o                         
   5  -3   7        937.54        914.18        15.10 o                         
   6  -3   7       1553.38       1576.67        24.02 o                         
   7  -3   7        541.83        537.32         9.19 o                         
   8  -3   7        131.00        130.16         4.08 o                         
  -8  -2   7        245.26        244.59        10.20 o                         
  -7  -2   7        617.21        612.87        14.56 o                         
  -6  -2   7        322.23        328.77         8.87 o                         
  -5  -2   7       1004.15       1023.55        21.43 o                         
  -4  -2   7       2228.73       2262.44        44.04 o                         
  -3  -2   7        444.57        444.10         8.76 o                         
  -2  -2   7       1316.90       1306.48        25.70 o                         
  -1  -2   7       1410.59       1417.14        20.97 o                         
   0  -2   7       2111.14       2143.40        27.99 o                         
   1  -2   7       2979.19       2931.51        44.47 o                         
   2  -2   7        409.06        411.68         6.67 o                         
   3  -2   7       1305.68       1288.73        19.16 o                         
   4  -2   7       1725.95       1699.22        23.44 o                         
   5  -2   7       1013.66       1044.54        16.10 o                         
   6  -2   7        903.84        925.44        15.49 o                         
   7  -2   7        193.05        192.28         4.56 o                         
   8  -2   7        435.62        442.18         9.56 o                         
  -8  -1   7        352.24        350.14        11.22 o                         
  -7  -1   7        754.69        708.59        15.06 o                         
  -6  -1   7        641.71        657.66        13.94 o                         
  -5  -1   7       2485.76       2521.19        46.20 o                         
  -4  -1   7        963.65        950.38        17.79 o                         
  -3  -1   7        473.03        481.02         8.40 o                         
  -2  -1   7       2596.28       2566.18        41.22 o                         
  -1  -1   7       1763.55       1825.92        25.72 o                         
   0  -1   7       2427.21       2602.57        36.78 o                         
   1  -1   7        703.47        712.07        14.02 o                         
   2  -1   7        487.29        458.99         8.20 o                         
   3  -1   7       2538.49       2461.60        34.46 o                         
   4  -1   7        891.48        922.57        13.26 o                         
   5  -1   7        551.14        558.54         8.22 o                         
   6  -1   7        384.00        390.40         7.20 o                         
   7  -1   7        305.54        313.67         5.87 o                         
  -9   0   7        200.86        230.35        29.16 o                         
  -8   0   7        765.64        707.64        13.75 o                         
  -7   0   7        718.34        682.58        13.85 o                         
  -6   0   7       1135.12       1089.30        19.14 o                         
  -5   0   7       2238.23       2263.23        36.92 o                         
  -4   0   7        569.18        560.33        10.45 o                         
  -3   0   7       2111.89       2063.06        33.19 o                         
  -2   0   7       2613.84       2550.02        37.11 o                         
  -1   0   7       1930.18       1964.96        26.55 o                         
   0   0   7       2443.84       2450.79        39.18 o                         
   1   0   7        487.68        479.97         9.47 o                         
   2   0   7       1711.74       1619.94        26.41 o                         
   3   0   7       1930.78       1889.73        25.86 o                         
   4   0   7        494.02        513.41         7.89 o                         
   5   0   7        547.55        548.32         9.00 o                         
   6   0   7        243.00        244.37         4.82 o                         
   7   0   7        455.12        466.74         8.92 o                         
  -9   1   7        166.60        167.41        10.19 o                         
  -8   1   7       1107.05       1056.46        19.55 o                         
  -7   1   7        805.64        766.74        13.42 o                         
  -6   1   7       1206.87       1192.43        20.47 o                         
  -5   1   7        453.72        451.11         8.94 o                         
  -4   1   7        920.62        923.84        16.29 o                         
  -3   1   7       4706.51       4596.66        69.22 o                         
  -2   1   7       1466.14       1407.39        20.86 o                         
  -1   1   7        963.64        932.45        13.03 o                         
   0   1   7       1255.94       1277.44        19.06 o                         
   1   1   7       1826.39       1757.31        26.00 o                         
   2   1   7       3018.58       3035.56        44.36 o                         
   3   1   7        409.79        405.94         6.66 o                         
   4   1   7        342.48        364.92         6.26 o                         
   5   1   7        840.47        857.08        13.31 o                         
   6   1   7        495.67        531.76        10.31 o                         
  -9   2   7        720.95        663.01        17.79 o                         
  -8   2   7        677.90        658.43        13.59 o                         
  -7   2   7        432.73        428.46         8.16 o                         
  -6   2   7       1129.50       1092.20        18.66 o                         
  -5   2   7        506.78        508.07         9.70 o                         
  -4   2   7       1902.38       1891.01        30.51 o                         
  -3   2   7       1677.01       1654.98        25.51 o                         
  -2   2   7        474.64        461.75         8.05 o                         
  -1   2   7       1595.98       1586.90        25.68 o                         
   0   2   7       1039.39       1042.26        15.11 o                         
   1   2   7       1603.07       1664.59        23.80 o                         
   2   2   7       1059.98       1076.47        15.78 o                         
   3   2   7        241.71        255.65         4.74 o                         
   4   2   7        810.59        853.45        13.12 o                         
   5   2   7        519.21        531.33        10.16 o                         
  -9   3   7       1151.28       1128.06        22.09 o                         
  -8   3   7        386.68        389.27         8.24 o                         
  -7   3   7        618.06        620.66        11.16 o                         
  -6   3   7        939.71        954.70        17.25 o                         
  -5   3   7       1191.04       1182.44        18.71 o                         
  -4   3   7       2312.80       2316.33        39.09 o                         
  -3   3   7        340.18        338.41         6.64 o                         
  -2   3   7        686.51        679.84        12.26 o                         
  -1   3   7       1767.02       1723.56        31.35 o                         
   0   3   7        975.05        933.37        14.93 o                         
   1   3   7        956.07        971.30        14.90 o                         
   2   3   7        190.65        200.53         3.91 o                         
   3   3   7        436.05        467.57         8.88 o                         
   4   3   7        795.89        872.87        15.58 o                         
  -9   4   7        570.51        589.20        12.34 o                         
  -8   4   7        244.53        260.09         6.51 o                         
  -7   4   7       1129.56       1232.32        22.78 o                         
  -6   4   7       1040.99       1059.02        18.27 o                         
  -5   4   7       1571.97       1585.82        26.02 o                         
  -4   4   7        940.29        937.37        15.73 o                         
  -3   4   7        341.39        338.01         6.33 o                         
  -2   4   7       2034.41       1998.04        36.14 o                         
  -1   4   7       1330.66       1339.75        23.31 o                         
   0   4   7        618.29        627.46        11.67 o                         
   1   4   7        420.05        427.87         9.49 o                         
   2   4   7        297.76        315.29         7.77 o                         
   3   4   7        853.88        871.97        18.44 o                         
  -9   5   7        149.02        151.38         4.73 o                         
  -8   5   7        619.53        651.42        12.52 o                         
  -7   5   7       1117.58       1165.32        20.17 o                         
  -6   5   7        472.06        476.59         9.29 o                         
  -5   5   7        800.81        807.19        13.94 o                         
  -4   5   7        515.10        525.38         9.20 o                         
  -3   5   7       1231.13       1212.46        21.19 o                         
  -2   5   7       1439.94       1432.09        30.00 o                         
  -1   5   7        322.01        314.32         6.58 o                         
   0   5   7        604.13        595.61        11.90 o                         
   1   5   7        549.86        577.65        11.80 o                         
   2   5   7        522.42        542.67        12.25 o                         
  -8   6   7        776.42        826.02        16.24 o                         
  -7   6   7        521.96        532.03        12.71 o                         
  -6   6   7        402.68        403.63         8.02 o                         
  -5   6   7        433.57        435.06         8.36 o                         
  -4   6   7        381.13        379.01         7.55 o                         
  -3   6   7       1225.27       1216.89        24.21 o                         
  -2   6   7        470.55        451.87        14.28 o                         
  -1   6   7        186.12        182.90         5.39 o                         
   0   6   7        455.55        453.08         9.62 o                         
   1   6   7        402.14        428.66        10.80 o                         
  -8   7   7        591.53        622.42        17.26 o                         
  -7   7   7        147.42        149.28         6.76 o                         
  -6   7   7        478.61        501.55        10.44 o                         
  -5   7   7        595.20        588.05        12.66 o                         
  -4   7   7        603.99        589.70        11.80 o                         
  -3   7   7        408.98        385.23         9.61 o                         
  -2   7   7        101.74        101.17         4.37 o                         
  -1   7   7        431.08        426.04        10.91 o                         
  -5   8   7        408.03        390.99         9.19 o                         
  -4   8   7        432.31        411.33        22.27 o                         
   1  -9   8        514.28        465.50        20.92 o                         
   2  -9   8        718.72        635.91        37.32 o                         
   3  -9   8        173.15        175.75         9.30 o                         
   4  -9   8        370.07        349.47        13.67 o                         
   5  -9   8        550.39        554.81        14.96 o                         
   6  -9   8        452.25        430.07        12.26 o                         
  -1  -8   8        831.06        738.67        44.17 o                         
   0  -8   8        518.88        488.03        18.39 o                         
   1  -8   8        778.41        670.70        24.04 o                         
   2  -8   8        528.54        507.99        17.65 o                         
   3  -8   8        497.43        491.68        11.07 o                         
   4  -8   8       1027.66       1041.67        21.67 o                         
   5  -8   8        411.97        408.08        10.79 o                         
   6  -8   8        450.43        422.50        11.18 o                         
   7  -8   8        385.26        375.41        11.25 o                         
  -3  -7   8        169.45        191.56        11.36 o                         
  -2  -7   8        567.71        528.47        21.77 o                         
  -1  -7   8        915.65        911.52        22.84 o                         
   0  -7   8        902.44        863.15        28.94 o                         
   1  -7   8       1017.05        990.80        34.62 o                         
   2  -7   8        329.99        320.49         7.29 o                         
   3  -7   8       1222.31       1264.50        23.51 o                         
   4  -7   8       1475.88       1552.66        40.69 o                         
   5  -7   8        523.16        512.93        14.58 o                         
   6  -7   8        546.18        525.29        11.96 o                         
   7  -7   8        344.98        327.70         7.93 o                         
  -4  -6   8        249.10        249.50        12.69 o                         
  -3  -6   8        408.09        432.15        18.67 o                         
  -2  -6   8       1325.65       1357.68        41.13 o                         
  -1  -6   8        454.07        444.35        11.98 o                         
   0  -6   8        649.43        651.13        16.34 o                         
   1  -6   8        826.59        862.07        16.20 o                         
   2  -6   8        926.15        943.03        17.75 o                         
   3  -6   8       1768.54       1857.19        36.22 o                         
   4  -6   8        457.12        458.99        10.29 o                         
   5  -6   8        570.74        597.08        14.06 o                         
   6  -6   8        921.52        912.37        19.62 o                         
   7  -6   8        554.53        541.94        13.73 o                         
   8  -6   8        586.95        558.29        25.48 o                         
  -5  -5   8        546.17        507.23        27.76 o                         
  -4  -5   8        312.78        296.66        13.89 o                         
  -3  -5   8       1254.09       1309.48        39.94 o                         
  -2  -5   8       1104.90       1109.92        46.91 o                         
  -1  -5   8        335.30        327.69         8.19 o                         
   0  -5   8       1140.97       1194.82        25.99 o                         
   1  -5   8        895.35        925.69        17.26 o                         
   2  -5   8       1536.21       1634.21        27.90 o                         
   3  -5   8        920.73        967.72        19.50 o                         
   4  -5   8        227.64        234.08         5.44 o                         
   5  -5   8       1101.53       1121.92        19.96 o                         
   6  -5   8        727.57        718.82        13.30 o                         
   7  -5   8        467.85        457.49         9.39 o                         
   8  -5   8        334.03        331.10         8.20 o                         
  -6  -4   8        530.30        538.42        16.36 o                         
  -5  -4   8        655.61        656.65        26.58 o                         
  -4  -4   8        725.38        736.89        20.46 o                         
  -3  -4   8       1893.48       1949.01        45.12 o                         
  -2  -4   8        605.09        612.69        14.11 o                         
  -1  -4   8       1096.10       1121.69        24.23 o                         
   0  -4   8       1867.98       1921.07        30.94 o                         
   1  -4   8       1235.03       1310.80        22.56 o                         
   2  -4   8       1905.65       1910.03        32.49 o                         
   3  -4   8        462.48        484.85         9.69 o                         
   4  -4   8        736.35        745.37        13.68 o                         
   5  -4   8       1371.76       1356.88        22.50 o                         
   6  -4   8        467.10        448.39         7.53 o                         
   7  -4   8        449.95        451.49         9.37 o                         
  -6  -3   8        784.51        777.92        18.65 o                         
  -5  -3   8        819.74        847.79        19.30 o                         
  -4  -3   8       1379.89       1474.71        31.38 o                         
  -3  -3   8        748.91        807.82        15.68 o                         
  -2  -3   8        381.04        400.37         8.50 o                         
  -1  -3   8       3387.92       3482.49        62.16 o                         
   0  -3   8       2126.64       2165.09        34.85 o                         
   1  -3   8       1060.51       1103.36        17.36 o                         
   2  -3   8        975.56        995.46        15.10 o                         
   3  -3   8        914.68        898.22        13.82 o                         
   4  -3   8       2562.96       2546.92        39.03 o                         
   5  -3   8        750.63        766.44        12.15 o                         
   6  -3   8        223.08        220.62         4.46 o                         
   7  -3   8        537.35        521.29         9.49 o                         
  -7  -2   8        574.51        576.90        14.25 o                         
  -6  -2   8        853.91        874.76        22.28 o                         
  -5  -2   8        412.83        420.26        10.17 o                         
  -4  -2   8       1263.08       1268.03        24.04 o                         
  -3  -2   8        567.53        553.71        11.38 o                         
  -2  -2   8       1395.79       1359.63        26.45 o                         
  -1  -2   8       2198.78       2219.73        32.68 o                         
   0  -2   8        645.64        640.80         9.61 o                         
   1  -2   8       1582.82       1586.58        22.55 o                         
   2  -2   8       1000.60        998.31        14.52 o                         
   3  -2   8       1291.22       1282.06        18.45 o                         
   4  -2   8       1523.37       1510.50        23.61 o                         
   5  -2   8        320.53        334.05         6.36 o                         
   6  -2   8        614.93        635.63        10.65 o                         
   7  -2   8        496.20        473.65         9.41 o                         
  -8  -1   8        211.25        201.98         6.91 o                         
  -7  -1   8       1377.40       1317.87        29.97 o                         
  -6  -1   8        756.44        773.95        18.85 o                         
  -5  -1   8        614.91        602.30        13.09 o                         
  -4  -1   8        894.15        873.16        15.10 o                         
  -3  -1   8        919.48        909.09        14.65 o                         
  -2  -1   8       3297.89       3215.53        54.07 o                         
  -1  -1   8        816.33        847.52        11.96 o                         
   0  -1   8        361.36        374.72         5.34 o                         
   1  -1   8       1662.92       1644.23        28.61 o                         
   2  -1   8       1218.41       1245.25        20.48 o                         
   3  -1   8       1467.22       1472.77        21.97 o                         
   4  -1   8        308.94        306.44         5.17 o                         
   5  -1   8        249.76        255.50         4.86 o                         
   6  -1   8        893.89        911.26        14.59 o                         
  -8   0   8        757.24        751.19        15.45 o                         
  -7   0   8       1119.62       1104.62        22.10 o                         
  -6   0   8        319.42        326.31         9.08 o                         
  -5   0   8       1342.53       1361.28        22.94 o                         
  -4   0   8       1345.96       1315.40        21.84 o                         
  -3   0   8       2024.30       1989.77        32.21 o                         
  -2   0   8       2016.89       1978.89        29.15 o                         
  -1   0   8        329.23        330.51         4.96 o                         
   0   0   8       1913.75       1902.90        25.89 o                         
   1   0   8       1943.34       1933.38        30.65 o                         
   2   0   8        947.17        952.53        14.70 o                         
   3   0   8        715.52        719.69        13.27 o                         
   4   0   8        214.51        221.22         4.34 o                         
   5   0   8        831.26        859.48        13.25 o                         
   6   0   8        553.38        567.11         9.84 o                         
  -8   1   8        879.61        841.63        16.30 o                         
  -7   1   8        272.11        269.78         6.16 o                         
  -6   1   8        557.56        555.03        10.58 o                         
  -5   1   8       2048.53       2059.27        33.67 o                         
  -4   1   8       1025.58       1018.22        18.03 o                         
  -3   1   8       1521.02       1460.89        22.77 o                         
  -2   1   8        742.13        711.81        11.08 o                         
  -1   1   8       1314.36       1307.51        19.51 o                         
   0   1   8       2946.27       2887.79        40.41 o                         
   1   1   8        721.34        738.80        11.57 o                         
   2   1   8        754.74        779.70        11.84 o                         
   3   1   8        697.32        712.23        11.07 o                         
   4   1   8        633.53        659.10        10.54 o                         
   5   1   8        762.85        805.07        14.45 o                         
  -8   2   8        658.14        658.55        12.63 o                         
  -7   2   8        154.95        159.75         4.59 o                         
  -6   2   8       1134.88       1103.12        18.96 o                         
  -5   2   8       1211.23       1236.46        21.84 o                         
  -4   2   8        813.43        797.57        12.95 o                         
  -3   2   8        933.69        932.42        15.68 o                         
  -2   2   8        369.59        369.37         6.25 o                         
  -1   2   8       2081.74       1961.57        33.47 o                         
   0   2   8       1493.52       1486.30        21.38 o                         
   1   2   8        318.81        335.62         5.72 o                         
   2   2   8        638.64        684.12        11.11 o                         
   3   2   8        547.08        568.53         9.16 o                         
   4   2   8        851.42        929.56        14.24 o                         
  -9   3   8        434.99        424.49        12.40 o                         
  -8   3   8        332.05        335.79         7.92 o                         
  -7   3   8        854.03        862.91        17.09 o                         
  -6   3   8       1742.98       1820.88        36.18 o                         
  -5   3   8        278.44        279.78         5.45 o                         
  -4   3   8        608.42        638.72        11.22 o                         
  -3   3   8       1068.13       1110.62        19.54 o                         
  -2   3   8       1223.34       1221.48        21.40 o                         
  -1   3   8       1261.85       1219.38        22.49 o                         
   0   3   8        131.89        128.84         3.49 o                         
   1   3   8        523.63        533.11        10.57 o                         
   2   3   8        939.42        958.46        15.17 o                         
   3   3   8        393.19        411.20         8.21 o                         
  -8   4   8        375.44        389.56         8.94 o                         
  -7   4   8       1174.60       1191.01        21.03 o                         
  -6   4   8        774.37        801.91        15.47 o                         
  -5   4   8        388.46        393.77         8.19 o                         
  -4   4   8       1253.57       1295.99        21.59 o                         
  -3   4   8        892.17        905.44        15.40 o                         
  -2   4   8       1173.87       1196.88        21.10 o                         
  -1   4   8        548.97        547.01        11.21 o                         
   0   4   8        248.00        248.81         6.32 o                         
   1   4   8        907.06        923.05        19.03 o                         
   2   4   8        449.40        485.48         9.84 o                         
  -8   5   8        488.88        502.61        11.09 o                         
  -7   5   8        735.53        751.87        15.72 o                         
  -6   5   8        195.03        198.17         4.67 o                         
  -5   5   8        762.05        791.04        13.54 o                         
  -4   5   8       1191.33       1190.45        20.12 o                         
  -3   5   8        607.97        598.56        11.41 o                         
  -2   5   8        639.30        657.05        15.82 o                         
  -1   5   8        281.24        293.93         8.89 o                         
   0   5   8        704.28        701.86        13.91 o                         
   1   5   8        721.22        727.50        17.01 o                         
  -7   6   8        225.68        229.15         6.43 o                         
  -6   6   8        261.70        268.73         6.11 o                         
  -5   6   8       1066.64       1069.21        18.89 o                         
  -4   6   8        426.07        399.88         8.56 o                         
  -3   6   8        239.55        226.63         5.23 o                         
  -2   6   8        329.98        321.73         8.43 o                         
  -1   6   8        427.54        426.89        11.03 o                         
  -6   7   8        523.66        514.68        11.55 o                         
  -5   7   8        441.74        434.89         9.54 o                         
  -4   7   8        153.44        142.62         4.64 o                         
  -3   7   8        382.38        376.33        11.23 o                         
   3  -9   9        302.91        291.70        16.42 o                         
   0  -8   9        421.62        396.28        19.42 o                         
   1  -8   9        394.16        359.34        17.22 o                         
   2  -8   9        716.28        659.33        27.94 o                         
   3  -8   9        491.65        461.73        14.20 o                         
   4  -8   9        756.86        767.68        17.69 o                         
   5  -8   9        328.42        325.27         9.20 o                         
   6  -8   9        243.15        239.46        10.19 o                         
  -2  -7   9        726.79        517.78        27.65 o                         
  -1  -7   9        701.20        682.29        22.64 o                         
   0  -7   9        214.44        199.65         7.57 o                         
   1  -7   9       1062.57       1049.40        25.47 o                         
   2  -7   9       1191.03       1210.96        28.25 o                         
   3  -7   9        709.28        729.59        17.96 o                         
   4  -7   9        588.94        566.59        13.34 o                         
   5  -7   9        322.08        309.83         7.86 o                         
   6  -7   9        915.47        884.65        18.83 o                         
  -3  -6   9        281.81        278.21        17.93 o                         
  -2  -6   9        718.79        734.08        28.45 o                         
  -1  -6   9        476.42        459.67        12.73 o                         
   0  -6   9        601.93        581.27        15.54 o                         
   1  -6   9       1281.41       1298.91        32.58 o                         
   2  -6   9        523.99        513.59        11.35 o                         
   3  -6   9        878.45        886.76        17.42 o                         
   4  -6   9        671.38        697.06        14.83 o                         
   5  -6   9        555.46        563.74        12.71 o                         
   6  -6   9        903.50        882.76        23.08 o                         
   7  -6   9        320.05        301.18         8.38 o                         
  -4  -5   9        729.17        703.87        67.57 o                         
  -3  -5   9        496.12        504.61        20.72 o                         
  -2  -5   9        586.43        576.32        17.05 o                         
  -1  -5   9        350.87        355.42        10.19 o                         
   0  -5   9       1758.23       1803.23        35.12 o                         
   1  -5   9       1078.58       1073.00        21.52 o                         
   2  -5   9        248.76        259.76         5.50 o                         
   3  -5   9        740.28        729.80        13.43 o                         
   4  -5   9        680.75        694.09        14.52 o                         
   5  -5   9       1058.14       1064.67        20.29 o                         
   6  -5   9        423.41        415.42        12.86 o                         
   7  -5   9        125.25        122.76         3.93 o                         
  -5  -4   9       1039.36       1014.75        50.37 o                         
  -4  -4   9        346.32        375.95        25.23 o                         
  -3  -4   9        877.47        861.47        26.48 o                         
  -2  -4   9       1017.66       1022.84        22.71 o                         
  -1  -4   9       1175.91       1206.02        26.19 o                         
   0  -4   9       1810.10       1841.12        29.86 o                         
   1  -4   9        365.55        364.26         6.84 o                         
   2  -4   9        921.43        919.02        16.29 o                         
   3  -4   9       1307.94       1267.41        28.71 o                         
   4  -4   9        693.67        705.79        14.40 o                         
   5  -4   9        699.08        673.11        12.50 o                         
   6  -4   9        183.98        175.86         4.63 o                         
   7  -4   9        395.63        394.41         8.58 o                         
  -6  -3   9        889.79        952.36        34.55 o                         
  -5  -3   9        503.40        540.61        13.98 o                         
  -4  -3   9        327.11        336.27        11.02 o                         
  -3  -3   9       1566.71       1640.66        35.45 o                         
  -2  -3   9       1108.75       1149.28        21.65 o                         
  -1  -3   9       1631.78       1646.73        32.28 o                         
   0  -3   9        892.56        903.10        15.20 o                         
   1  -3   9        630.20        644.48        11.21 o                         
   2  -3   9       2322.89       2400.55        36.77 o                         
   3  -3   9        984.22        982.23        14.51 o                         
   4  -3   9        657.58        656.77        10.71 o                         
   5  -3   9        554.59        548.42         9.17 o                         
   6  -3   9        377.36        367.83         7.23 o                         
  -7  -2   9        395.72        421.18        19.66 o                         
  -6  -2   9        895.27        920.01        23.94 o                         
  -5  -2   9        191.61        203.14         8.60 o                         
  -4  -2   9        792.60        821.30        20.54 o                         
  -3  -2   9       1355.92       1385.09        27.76 o                         
  -2  -2   9        941.86        943.92        19.33 o                         
  -1  -2   9       1334.13       1350.22        25.21 o                         
   0  -2   9        330.79        329.90         6.24 o                         
   1  -2   9       1415.90       1418.75        18.99 o                         
   2  -2   9       2013.59       2055.53        29.19 o                         
   3  -2   9        515.29        524.53         8.26 o                         
   4  -2   9        616.25        618.51        11.10 o                         
   5  -2   9        415.08        406.39         8.04 o                         
   6  -2   9        713.00        694.84        12.91 o                         
  -7  -1   9        542.12        526.28        13.77 o                         
  -6  -1   9        360.61        370.79        15.00 o                         
  -5  -1   9        561.86        561.51        12.34 o                         
  -4  -1   9       2374.97       2320.10        39.82 o                         
  -3  -1   9        611.96        608.96        10.35 o                         
  -2  -1   9        481.02        471.89         8.58 o                         
  -1  -1   9        986.94        998.56        15.24 o                         
   0  -1   9       1151.84       1144.07        15.40 o                         
   1  -1   9       1978.06       1958.30        26.79 o                         
   2  -1   9        278.06        282.20         4.88 o                         
   3  -1   9        324.43        323.17         5.82 o                         
   4  -1   9        996.09        982.68        17.04 o                         
   5  -1   9        519.63        516.33         9.33 o                         
   6  -1   9        414.36        461.66        17.77 o                         
  -7   0   9        844.49        875.45        21.38 o                         
  -6   0   9        419.28        418.82         8.89 o                         
  -5   0   9       1320.16       1288.67        28.90 o                         
  -4   0   9       1560.72       1534.11        25.44 o                         
  -3   0   9        509.05        506.47         9.23 o                         
  -2   0   9       1404.89       1381.42        20.80 o                         
  -1   0   9        980.31        970.11        14.87 o                         
   0   0   9       1515.90       1545.16        21.39 o                         
   1   0   9       1181.44       1169.91        17.09 o                         
   2   0   9        209.59        217.06         4.33 o                         
   3   0   9        821.07        829.34        14.33 o                         
   4   0   9        642.21        642.18        11.06 o                         
   5   0   9        374.11        371.33         7.36 o                         
  -8   1   9        313.80        304.90        10.18 o                         
  -7   1   9        643.62        641.32        13.47 o                         
  -6   1   9        739.51        740.24        13.68 o                         
  -5   1   9       1618.49       1636.45        30.87 o                         
  -4   1   9        342.10        341.35         7.10 o                         
  -3   1   9        718.18        726.56        11.59 o                         
  -2   1   9       2095.62       2053.35        30.55 o                         
  -1   1   9       1155.16       1152.42        18.33 o                         
   0   1   9       1184.19       1175.79        16.49 o                         
   1   1   9        352.06        365.27         6.44 o                         
   2   1   9        695.97        707.03        11.47 o                         
   3   1   9       1298.04       1344.66        19.85 o                         
   4   1   9        326.80        329.79         6.06 o                         
  -8   2   9        633.91        663.13        14.29 o                         
  -7   2   9        551.86        575.92        12.12 o                         
  -6   2   9        781.24        806.04        15.48 o                         
  -5   2   9        585.91        588.89        12.17 o                         
  -4   2   9        212.66        212.24         4.49 o                         
  -3   2   9       1708.17       1709.68        27.94 o                         
  -2   2   9       1173.08       1139.86        17.39 o                         
  -1   2   9        516.50        505.38         8.71 o                         
   0   2   9        553.15        553.86         9.41 o                         
   1   2   9        453.76        458.99         7.90 o                         
   2   2   9       1262.34       1330.10        21.65 o                         
   3   2   9        478.61        498.29         8.63 o                         
  -8   3   9        795.13        801.90        17.13 o                         
  -7   3   9        324.44        326.62         7.68 o                         
  -6   3   9        694.67        713.15        14.67 o                         
  -5   3   9        434.62        446.75         9.74 o                         
  -4   3   9        857.51        878.12        17.08 o                         
  -3   3   9       1254.20       1264.70        21.21 o                         
  -2   3   9        258.97        251.34         5.18 o                         
  -1   3   9        578.31        566.73        10.93 o                         
   0   3   9        555.83        542.88        12.02 o                         
   1   3   9        544.42        553.87        11.50 o                         
   2   3   9        557.18        586.74        11.42 o                         
  -7   4   9        376.34        382.42         8.91 o                         
  -6   4   9        541.46        556.35        11.84 o                         
  -5   4   9        531.18        545.13        10.15 o                         
  -4   4   9       1549.05       1594.33        26.48 o                         
  -3   4   9        576.89        590.64        10.76 o                         
  -2   4   9        189.86        184.89         4.68 o                         
  -1   4   9        705.21        711.67        14.34 o                         
   0   4   9        624.82        632.59        14.69 o                         
   1   4   9        590.09        617.43        12.80 o                         
  -7   5   9        520.76        563.23        12.58 o                         
  -6   5   9        667.37        683.26        14.44 o                         
  -5   5   9        623.08        627.26        11.82 o                         
  -4   5   9        585.88        583.78        11.33 o                         
  -3   5   9        195.55        191.68         4.80 o                         
  -2   5   9        745.21        747.53        14.75 o                         
  -1   5   9        739.42        736.16        16.94 o                         
   0   5   9        288.72        261.37        11.23 o                         
  -5   6   9        416.07        408.27         8.43 o                         
  -4   6   9        216.46        208.56         5.17 o                         
  -3   6   9        264.73        274.33         6.70 o                         
   2  -8  10        740.73        668.91        23.26 o                         
   3  -8  10        285.06        255.46         9.48 o                         
  -1  -7  10        631.99        604.90        20.75 o                         
   0  -7  10        578.71        510.87        16.07 o                         
   1  -7  10        854.55        835.24        28.61 o                         
   2  -7  10        708.87        621.30        15.79 o                         
   3  -7  10        279.95        259.85         6.64 o                         
   4  -7  10        814.40        735.58        17.32 o                         
   5  -7  10        606.73        597.25        20.94 o                         
  -2  -6  10        363.00        328.28        14.48 o                         
  -1  -6  10        771.14        740.60        35.95 o                         
   0  -6  10        572.55        548.08        18.45 o                         
   1  -6  10        935.94        951.48        23.31 o                         
   2  -6  10        338.00        344.85        12.71 o                         
   3  -6  10        530.12        528.82        11.73 o                         
   4  -6  10       1117.04       1152.58        26.65 o                         
   5  -6  10        467.94        476.84        11.80 o                         
  -3  -5  10        218.00        191.71        12.74 o                         
  -2  -5  10       1281.21       1190.07        37.61 o                         
  -1  -5  10        729.93        705.70        19.87 o                         
   0  -5  10        359.27        354.56        11.29 o                         
   1  -5  10        556.97        557.25        11.83 o                         
   2  -5  10        525.55        519.80         9.92 o                         
   3  -5  10       1298.92       1308.95        23.08 o                         
   4  -5  10        437.40        399.05         8.59 o                         
   5  -5  10        181.77        174.70         4.81 o                         
   6  -5  10        533.47        513.41        21.94 o                         
  -4  -4  10        399.98        370.66        13.15 o                         
  -3  -4  10        700.89        696.33        22.06 o                         
  -2  -4  10       1342.39       1361.26        32.12 o                         
  -1  -4  10        519.71        513.49        13.41 o                         
   0  -4  10        955.38        963.33        18.32 o                         
   1  -4  10        647.39        646.45        12.43 o                         
   2  -4  10        812.55        823.30        15.80 o                         
   3  -4  10       1153.01       1116.38        22.29 o                         
   4  -4  10        246.68        244.23         5.93 o                         
   5  -4  10        416.74        407.53         8.86 o                         
   6  -4  10        431.86        391.77        32.32 o                         
  -5  -3  10        540.99        513.66        17.49 o                         
  -4  -3  10        570.40        589.75        15.83 o                         
  -3  -3  10       1707.68       1632.53        46.06 o                         
  -2  -3  10        614.80        633.76        14.89 o                         
  -1  -3  10        380.56        375.35         9.01 o                         
   0  -3  10       1568.03       1585.21        25.30 o                         
   1  -3  10       1150.56       1182.41        18.99 o                         
   2  -3  10       1242.72       1242.40        32.81 o                         
   3  -3  10        403.33        400.10         7.56 o                         
   4  -3  10        337.92        339.32         6.22 o                         
   5  -3  10       1037.64       1057.23        17.37 o                         
  -6  -2  10        538.16        549.76        16.94 o                         
  -5  -2  10        561.50        592.48        24.02 o                         
  -4  -2  10        750.62        782.40        18.43 o                         
  -3  -2  10        979.88       1004.93        22.55 o                         
  -2  -2  10        208.08        202.09         5.95 o                         
  -1  -2  10       1209.98       1211.89        24.43 o                         
   0  -2  10       1418.97       1426.09        23.74 o                         
   1  -2  10        708.26        692.91        10.27 o                         
   2  -2  10        746.09        749.10        14.06 o                         
   3  -2  10        325.45        329.13         6.40 o                         
   4  -2  10        968.06        995.39        17.55 o                         
   5  -2  10        724.86        716.90        13.02 o                         
  -6  -1  10       1011.64       1027.13        35.50 o                         
  -5  -1  10        462.50        440.70        10.89 o                         
  -4  -1  10        801.96        795.65        15.83 o                         
  -3  -1  10        483.80        479.18        10.49 o                         
  -2  -1  10        631.87        619.60        11.15 o                         
  -1  -1  10       1728.20       1687.77        25.23 o                         
   0  -1  10        454.76        454.79         7.10 o                         
   1  -1  10        545.03        551.51         8.77 o                         
   2  -1  10        593.58        587.70         9.70 o                         
   3  -1  10        514.72        513.59         8.70 o                         
   4  -1  10        805.61        834.64        14.11 o                         
  -7   0  10        774.36        810.05        34.57 o                         
  -6   0  10        956.32        943.99        22.44 o                         
  -5   0  10        575.97        582.81        11.75 o                         
  -4   0  10        767.78        735.64        13.82 o                         
  -3   0  10        413.96        402.24         7.97 o                         
  -2   0  10       1824.62       1806.99        27.05 o                         
  -1   0  10       1339.12       1320.76        20.06 o                         
   0   0  10        220.53        217.38         4.22 o                         
   1   0  10        627.93        632.22         9.63 o                         
   2   0  10        647.49        639.61        10.09 o                         
   3   0  10        876.16        927.45        14.77 o                         
   4   0  10        337.02        337.49         7.06 o                         
  -7   1  10        933.79        959.84        21.11 o                         
  -6   1  10        202.56        206.73         6.05 o                         
  -5   1  10        583.52        575.11        10.87 o                         
  -4   1  10       1080.99       1117.70        20.55 o                         
  -3   1  10        987.70        975.70        16.01 o                         
  -2   1  10       1248.46       1253.99        19.26 o                         
  -1   1  10        267.80        267.86         5.13 o                         
   0   1  10        770.97        804.53        12.87 o                         
   1   1  10       1249.23       1258.79        17.90 o                         
   2   1  10        486.41        499.13         8.69 o                         
   3   1  10        423.12        444.02         8.28 o                         
  -7   2  10        457.80        470.31        10.60 o                         
  -6   2  10        179.42        173.19         5.46 o                         
  -5   2  10        797.77        807.02        17.43 o                         
  -4   2  10        633.07        634.12        12.94 o                         
  -3   2  10        925.36        909.54        15.77 o                         
  -2   2  10        524.89        518.76         9.20 o                         
  -1   2  10        225.76        224.65         5.10 o                         
   0   2  10       1108.66       1081.12        19.38 o                         
   1   2  10        660.35        649.26        11.72 o                         
   2   2  10        345.10        359.61         8.42 o                         
  -7   3  10        154.66        168.47        15.57 o                         
  -6   3  10        563.78        576.29        12.50 o                         
  -5   3  10        964.82        989.94        20.81 o                         
  -4   3  10        402.10        407.90         8.07 o                         
  -3   3  10        500.40        495.43         9.36 o                         
  -2   3  10        236.13        231.13         5.24 o                         
  -1   3  10        680.11        677.88        12.93 o                         
   0   3  10        807.85        807.39        17.12 o                         
   1   3  10        152.91        160.95         4.91 o                         
  -6   4  10       1107.89       1145.23        22.38 o                         
  -5   4  10        454.43        470.71         9.37 o                         
  -4   4  10        279.06        278.50         6.13 o                         
  -3   4  10        493.68        501.29         9.54 o                         
  -2   4  10        533.13        517.12        10.19 o                         
  -1   4  10        811.28        802.77        15.24 o                         
  -4   5  10        512.32        522.51        15.96 o                         
  -3   5  10        450.90        445.56        21.37 o                         
  -1  -6  11        720.88        606.88        27.81 o                         
   0  -6  11        251.57        234.61        10.85 o                         
   1  -6  11        526.55        510.11        21.21 o                         
   2  -6  11        802.15        774.15        25.39 o                         
   3  -6  11        484.06        486.89        12.23 o                         
   4  -6  11        584.41        577.22        38.50 o                         
  -2  -5  11        572.52        561.19        19.56 o                         
  -1  -5  11        420.50        406.66        14.81 o                         
   0  -5  11        272.37        251.46        10.49 o                         
   1  -5  11       1018.84       1049.20        38.21 o                         
   2  -5  11        504.03        497.42        10.89 o                         
   3  -5  11        379.53        374.57         8.50 o                         
   4  -5  11        409.58        387.52         9.98 o                         
  -3  -4  11        530.85        502.00        24.93 o                         
  -2  -4  11        731.43        736.44        20.97 o                         
  -1  -4  11        277.48        256.44         8.58 o                         
   0  -4  11        878.57        818.06        27.70 o                         
   1  -4  11       1278.11       1196.71        23.62 o                         
   2  -4  11        296.86        287.81         6.71 o                         
   3  -4  11        389.84        392.75        13.92 o                         
   4  -4  11        357.75        328.29        11.17 o                         
  -4  -3  11        346.78        364.85        13.14 o                         
  -3  -3  11        406.95        381.86        12.17 o                         
  -2  -3  11        909.14        894.04        20.12 o                         
  -1  -3  11        817.35        818.11        18.57 o                         
   0  -3  11       1325.54       1308.87        32.56 o                         
   1  -3  11        371.64        369.91         8.32 o                         
   2  -3  11        435.26        422.71         8.65 o                         
   3  -3  11       1012.69        995.45        19.21 o                         
   4  -3  11        477.48        486.55        11.80 o                         
  -5  -2  11        721.50        736.67        25.13 o                         
  -4  -2  11        223.27        220.47         8.39 o                         
  -3  -2  11        662.62        617.60        13.88 o                         
  -2  -2  11        588.64        589.80        13.31 o                         
  -1  -2  11        971.90        948.39        19.77 o                         
   0  -2  11        941.56        950.65        16.48 o                         
   1  -2  11        197.93        198.19         4.76 o                         
   2  -2  11        774.14        765.25        12.39 o                         
   3  -2  11        783.84        790.63        13.72 o                         
   4  -2  11        462.24        453.67        13.47 o                         
  -5  -1  11        200.23        203.78         7.61 o                         
  -4  -1  11        383.74        360.70         9.65 o                         
  -3  -1  11       1200.38       1153.56        23.91 o                         
  -2  -1  11        564.88        549.15        13.42 o                         
  -1  -1  11        646.16        635.65        13.00 o                         
   0  -1  11        257.40        252.67         5.32 o                         
   1  -1  11        516.25        499.96         8.94 o                         
   2  -1  11       1107.04       1083.90        16.66 o                         
   3  -1  11        270.55        267.44         6.52 o                         
  -5   0  11        237.43        232.38         6.45 o                         
  -4   0  11       1256.61       1240.60        25.30 o                         
  -3   0  11        899.29        869.44        16.22 o                         
  -2   0  11        396.24        392.31         8.78 o                         
  -1   0  11        563.77        540.31        10.53 o                         
   0   0  11        435.24        416.43         7.83 o                         
   1   0  11       1079.12       1085.98        17.03 o                         
   2   0  11        437.65        440.69         8.24 o                         
  -5   1  11        583.17        574.12        14.12 o                         
  -4   1  11       1097.74       1110.08        21.61 o                         
  -3   1  11        338.70        343.91         8.00 o                         
  -2   1  11        651.98        639.40        11.59 o                         
  -1   1  11        661.62        650.42        11.94 o                         
   0   1  11        640.92        622.25        10.98 o                         
   1   1  11        784.18        782.30        13.15 o                         
  -5   2  11        996.02        994.88        19.79 o                         
  -4   2  11        374.00        363.99         8.40 o                         
  -3   2  11        131.87        134.25         3.93 o                         
  -2   2  11        781.27        773.11        13.19 o                         
  -1   2  11        706.05        678.49        11.84 o                         
   0   2  11        610.18        610.00        11.93 o                         
  -4   3  11        162.26        160.93         4.67 o                         
  -3   3  11        588.36        604.24        11.79 o                         
  -2   3  11        624.87        619.07        12.03 o                         
  -1   3  11        231.18        217.97        15.57 o                         
  -1  -4  12        786.81        819.89        31.99 o                         
   0  -4  12        397.71        368.27        15.75 o                         
   1  -4  12        494.21        477.49        12.66 o                         
   2  -4  12        247.12        218.56         8.82 o                         
  -2  -3  12       1083.56       1083.07        29.72 o                         
  -1  -3  12        442.69        435.26        22.54 o                         
   0  -3  12        509.90        474.46        18.39 o                         
   1  -3  12        577.91        570.43        15.16 o                         
   2  -3  12        462.90        444.83        11.01 o                         
  -3  -2  12        933.86        917.76        25.22 o                         
  -2  -2  12        753.64        784.43        23.30 o                         
  -1  -2  12        146.68        137.78         5.38 o                         
   0  -2  12        565.16        559.89        13.75 o                         
   1  -2  12        670.13        652.77        12.64 o                         
   2  -2  12        760.43        831.34        43.32 o                         
  -3  -1  12        643.08        638.54        16.91 o                         
  -2  -1  12        199.77        187.94         6.67 o                         
  -1  -1  12        474.59        455.75        10.81 o                         
   0  -1  12        800.95        804.50        18.74 o                         
   1  -1  12        311.25        306.29         6.63 o                         
  -3   0  12        442.25        460.94        13.07 o                         
  -2   0  12        188.14        186.66         7.00 o                         
  -1   0  12        924.30        899.02        18.01 o                         
   0   0  12        592.32        577.38        11.45 o                         
  -2   1  12        694.49        676.80        19.08 o                         
                                                                                
